# Supplementary material for: Phylogenetic and functional analyses of N6-methyladenosine RNA methylation factors in the wheat scab fungus Fusarium graminearum
Source: mSphere. 2023 Dec 12;9(1):e00552-23. doi: 10.1128/msphere.00552-23 (PMC10826363; doi:10.1128/msphere.00552-23)
Supplement: Table S1 — Metadata for UniProt protein sequences related to MTA1, IME4, KAR4, WTAP, VIRN, YTH1, and ALKBHs. [file msphere.00552-23-s0003.xlsx]

## Sheet: MTA1
Supplementary Table S1. Metadata for UniProt protein sequences related to MTA1, IME4, KAR4, WTAP, VIRN, YTH1 and ALKBHs.
Number of Taxa: 510 + 5 outgroups
Alignment length after trimming: 202
Entry	Protein names	Gene Names	Organism	Length	Sequence	Taxonomic lineage	Taxa (Phylum)	Taxa (Class)
A0A6A5Y0F6	MT-A70-domain-containing protein	BU24DRAFT_385706	Aaosphaeria arxii CBS 175.79	462	MTAIIYQNPACDVTLIDIPKSIAGAQGRSDDIEIISCPPLEEPYEIRNEPKKPKAREKHAAYSETQVHTEYKAAIELAMSSIRCNLHPGGSWCLPRKLMTQAPNCGKTEKEVAEKDIEARLREWSTSKGDDDDAFNFEKMMASLGAASEANATSIETATHAWLVSYGPAVGSTTEAHGDESVSSKDPWMSYFYNSQNRAADLTVSANPSHSEGAPHEYSFKIPPRASFFLSDSTEPGSFRASFRELTEEYVLPRHFDFVLLDPPWPSGSAKRKVAYEQIGGMPYMRKLLSKLDLDNYLEHNAIVGVWITNKQAARDLVLGPGGLFENWNVGLIEEWIWVKTTSKGEPMFSMDSIWRKPYETLLLGRAAPNSWTTMASAPEIKRRVIAAVPDIHSRKPCL…	Aaosphaeria arxii (species), Aaosphaeria (genus), Pleosporales incertae sedis (no rank), Pleosporales (order), Pleosporomycetidae (subclass), Dothideomycetes (class), dothideomyceta (no rank), leotiomyceta (no rank), Pezizomycotina (subphylum), saccharomyceta (no rank), Ascomycota (phylum), Dikarya (subkingdom), Fungi (kingdom), Opisthokonta (no rank), Eukaryota (superkingdom), cellular organisms…	Pezizomycotina	Dothideomycetes
A0A168RX85	MT-A70-domain-containing protein	ABSGL_13161.1 scaffold 13659	Absidia glauca (Pin mould)	401	MSILHSTEAIDIVDCESAFSLLPWFRLQHHDFTLDQPYFRLRSTNNDDNDNEGKASPRPKKKQRIVSTTDLQTQERHDNLLPFLHLCMNHSTSYWQQAANSKSSEKDDQHIDLPPNGQQQQEEEKPMINFPDWIPMASALRRFQHNDKLPLVTLGQEQQEFELLDLFNQVVKNESLACRNITLGDHGTFIIPPQSDFFMGDLETISELNVTGTKAYDLVVMDPPWPNKSVHRSSHYETQDIYDLYQIPLPSLVHDGSLIAVWITNKPKYRRFVIDKLFKSWHVSCVGEWTWIKVTSSGESVVPLESTHRKPYEQLVIGRYHTKEETVSMETKPLPYQHAIVSVPSKRHSRKPPLQDVLEPYLPTSPRCLELFARCLTPGWSSWGNECLKFQHESYYTKI…	Absidia (genus), Cunninghamellaceae (family), Mucorales (order), Mucoromycetes (class), Mucoromycotina (subphylum), Mucoromycota (phylum), Fungi incertae sedis (no rank), Fungi (kingdom), Opisthokonta (no rank), Eukaryota (superkingdom), cellular organisms (no rank)	Early_diverging	Early_diverging
A0A150V6F1	MT-A70-domain-containing protein	M433DRAFT_134156	Acidomyces richmondensis BFW	416	MASHILWQNADATVTLIDVPRSIASAQSTSEHSWEKVLLSTEPLQQPFPLNEPKSPSARAKLSLNTVSESLHREYNLALKSAMDQIHTAHGGPWCLSRPWTQDQTRDGRKRKHENMSAADWSEQLAHVPSKTFHASQAGEYITLDIDDQRASHGQGACSASYTKHCGGDLAQLYYLPPNASCYLGDCSEAGAFHHAVRLQAKIQCTSACFDCVILDPPWPNRSVRRTHKTAGSTYSTVPTLRDTIKLLIDMELEELLAMDCLVGMWITNKPAIRDLSLRDGGIFDRWGLDCIEEWLWLKTTEHGEPVMSIESLWRKPYEVLLLGRKRKKPGGQNTSADEAISVKRRVIVGVPDMHSRKPCLKSLLEPLLSDPNSYRALEIFARHLVAGWWSWGNECIKF…	Acidomyces sp. 'richmondensis' (species), unclassified Acidomyces (no rank), Acidomyces (genus), Teratosphaeriaceae (family), Mycosphaerellales (order), Dothideomycetidae (subclass), Dothideomycetes (class), dothideomyceta (no rank), leotiomyceta (no rank), Pezizomycotina (subphylum), saccharomyceta (no rank), Ascomycota (phylum), Dikarya (subkingdom), Fungi (kingdom), Opisthokonta (no rank), Euk…	Pezizomycotina	Dothideomycetes
A0A086T2X8	Methyltransferase-like protein-like protein	ACRE_055200	Acremonium chrysogenum (strain ATCC 11550 / CBS 779.69 / DSM 880 / IAM 14645 / JCM 23072 / IMI 49137)	354	MVDRNEDADHSGQPCRPSSILYESDCGTIVLLDIPRTLEESQALSSRVPPASSTRRIISAQPVEAPFDTPDPKCTPPTAATTNNPASHIALLMTAASVQSALDHLHTSYTGAFHLPRVVAHGGGTPPLPATGGGDPFIPEQATALHGSLQDLSRTLRDSAPAFDLIILDPPWPNRSARRRTDGYSTVPSLADMAKLLDHVPVPSHLAPSGLVAVWITNNASVLDFVTSRSGLFASWGLELVAEWTWLKVTASGEPIFTLDSAWRKPWEKLLIAKRVGAQTPVKLGSSSKTIIAVPDVHSRKPNLRGLFTDVLGPGFIGLEVFARNLTAGWWSWGDEVLQFQQPQHWVTSSPAEQ	Acremonium chrysogenum (species), Acremonium (genus), Hypocreales incertae sedis (no rank), Hypocreales (order), Hypocreomycetidae (subclass), Sordariomycetes (class), sordariomyceta (no rank), leotiomyceta (no rank), Pezizomycotina (subphylum), saccharomyceta (no rank), Ascomycota (phylum), Dikarya (subkingdom), Fungi (kingdom), Opisthokonta (no rank), Eukaryota (superkingdom), cellular organism…	Pezizomycotina	Sordariomycetes
A0A8A1M1V8	MT-A70 family	I7I51_08172	Ajellomyces capsulatus (Darling's disease fungus) (Histoplasma capsulatum)	493	MPESQNCRSAILYQNVSKTVILIDIPTSIAVAQQLKQPGSDEWGKDRGLSLLSCEPLQHPYPNPPEPKTEVARNRVLAQIPTSQQQFQKRITPIISKALQEIRERHHADWCYPRYSCLRKDVEEQNDGDFRKENEGISQPEPSGCPRKRKRCELDTESFGVTQKESSFIDEIELHSQDSCYFAPNEPPLILSQDINHVPGLAAIQGLMVQNPTAFQTVLNIKSQQQPCTTTGGRSAPEYISINIPPESSFINCRLTPPTESHPSPIRALSTDTKFNFILMDPPWPNRSVRRSSYYKEHAGPLQPIIEGVLQNHLHPHQALVAIWITNSIKSRSTTLNALGAAGLYPLEEWIWVKTTVDGQPAWPLDGLWRRPYEVLILAQREKPTPEDKQQNNKDESNS…	Histoplasma (genus), Ajellomycetaceae (family), Onygenales (order), Eurotiomycetidae (subclass), Eurotiomycetes (class), leotiomyceta (no rank), Pezizomycotina (subphylum), saccharomyceta (no rank), Ascomycota (phylum), Dikarya (subkingdom), Fungi (kingdom), Opisthokonta (no rank), Eukaryota (superkingdom), cellular organisms (no rank)	Pezizomycotina	Eurotiomycetes
F2TQ73	MT-A70 family protein	BDDG_08331	Ajellomyces dermatitidis (strain ATCC 18188 / CBS 674.68) (Blastomyces dermatitidis)	494	MSELQGCTSAILYQNTSRTVTLIDIPTSIVVAQRLAEHNSNKLEPSTFKDGGPILLSCDPLQHPYPKPPEPKSEKSRNRILAQIPSSQQRFHSEIVPIISNALQEIRERHHANWCLPRHTRLSNHVVQQGDSDLHERNEGVAELDQEEHPPKRKRSDPDAGSPSVNLEEPTFISTNKVPSQSCCYSALNEPPLILSPGINQVPGLDEIQGIIVQNPTRVRTVLNIKSEQQPCTTTGNGSFPPEYITVNIPPESTFINCHLTPPTKSHPGPIPALSSDTKFNFILMDPPWPNRSVRRSSHYKEHAGPLQPIIEGTLRNHLHPQQALVAIWITNSLKSRFATLNALDAAGLHPFEEWVWVKTTTDGQPAWPLDGLWRRPYEVLILAHREKHVAEDNNGERH…	Ajellomyces dermatitidis (species), Blastomyces (genus), Ajellomycetaceae (family), Onygenales (order), Eurotiomycetidae (subclass), Eurotiomycetes (class), leotiomyceta (no rank), Pezizomycotina (subphylum), saccharomyceta (no rank), Ascomycota (phylum), Dikarya (subkingdom), Fungi (kingdom), Opisthokonta (no rank), Eukaryota (superkingdom), cellular organisms (no rank)	Pezizomycotina	Eurotiomycetes
A0A162ITI6	MT-A70 family	LEL_06689	Akanthomyces lecanii RCEF 1005	354	MQHQQRPPSKAASAQLLPSSVLYRSPDSATVILDIPRSLEESQVLPGEEHSAQCRIYSSVAPTAPFELPEPAHGLEPDATASPASQIATLMTAESLRSVLEVLSQDYTGAYCLPRQIAPESSPSSSPSLQTEEDSEPCNPPDANHLHGSIYNTAQAFLQRAPKFNLIVLDPPWPNRSARRKTTAAAGYKTASSLSSIRALLCAIPVRAHLHDDGLVAVWITNKPRIVYLLTAPGGVFEEWGLEFVAEWTWLKVTANGRPLFPLAAAWRRPWEKLLVAKRKGQAAPRRLAPKTIVAVPDLHSRKPNLRGLFGDILGPGYSGLEVFARGLTAGWWSWGDEVLKFQQPQHWHTKQSP	Cordyceps confragosa (species), Akanthomyces (genus), Cordycipitaceae (family), Hypocreales (order), Hypocreomycetidae (subclass), Sordariomycetes (class), sordariomyceta (no rank), leotiomyceta (no rank), Pezizomycotina (subphylum), saccharomyceta (no rank), Ascomycota (phylum), Dikarya (subkingdom), Fungi (kingdom), Opisthokonta (no rank), Eukaryota (superkingdom), cellular organisms (no rank)	Pezizomycotina	Sordariomycetes
A0A8H3IAU8	MT-A70-domain-containing protein	ALECFALPRED_005713	Alectoria fallacina	455	MADQISLPTPILYQNLTKTLTLLDIPMSIANAQGTIHHPCTDQIYASPPLRMPYPSTEPKTEKAKVNVLRTKASSDTDAEFPQALLWRGLGEVTEHWHLEGCWCLPRKMSPLIRGRHSKKRKADNDINQASVLQKRDSDHASNALLPPSKAETEEELGILPSRTEPDLKIPETETSSRSIREPLVLSSESSPKAYTCSGIRVIANRLVGNPYSTPLSLQCAGVNYKIPPNARFLLSEIGEATAPAFSMAALTTYPGASATAGQGQFDFVLLDPPWENRSVRRSARYNTMHDSDPMLVLRAMLGQHIAPGALVACWITNKASVRDTALEAFQAWDVQLVEEWAWLKTTAGGLPISQIDGLWRKPFEVLLLGRKGSDEAQKSEGEFRRRVIVAVPDLHSRK…	Alectoria (genus), Parmeliaceae (family), Lecanorineae (suborder), Lecanorales (order), Lecanoromycetidae (subclass), OSLEUM clade (no rank), Lecanoromycetes (class), leotiomyceta (no rank), Pezizomycotina (subphylum), saccharomyceta (no rank), Ascomycota (phylum), Dikarya (subkingdom), Fungi (kingdom), Opisthokonta (no rank), Eukaryota (superkingdom), cellular organisms (no rank)	Pezizomycotina	Lecanoromycetes
A0A177D2C8	MT-A70-domain-containing protein	CC77DRAFT_1026376	Alternaria alternata (Alternaria rot fungus) (Torula alternata)	476	MTSPSPIIYQNVEGDITLIDIPTSIAAAQGDRSGVLLSTPPLDTPIEPKEDYRPRTQKSRTNKTQAQDTTTTPHATVAEASNHDFLSLHLDDQRYKVLAEHALRQIRAQVSGPWCTQRKLMTQEPVRGEQQVMDVDEISEKELEARMREWAASGETKEDDTAFNLQQMMASLGATSEVAEPASTAPQWMMSYRAARETTSSTTQAAETVSADAQTEPWTGTFHNPNHHSVALAIATNTSQSAQPGSEYRFTIPPRSTFFLSDSTASDAFRTSFRELTNEYTLPRHFDLVLLDPPWPNRSAKRKGAYEQVGGMPYLKKMLLNMDIDSYLEHNALVGVWITNKQSLRQHVLGPGGLFETWNVGLIEEWIWIKTTTKGEPMFDIDSTMRKPYEILLLGRAAP…	Alternaria alternata complex (no rank), Alternaria sect. Alternaria (no rank), Alternaria (genus), Pleosporaceae (family), Pleosporineae (suborder), Pleosporales (order), Pleosporomycetidae (subclass), Dothideomycetes (class), dothideomyceta (no rank), leotiomyceta (no rank), Pezizomycotina (subphylum), saccharomyceta (no rank), Ascomycota (phylum), Dikarya (subkingdom), Fungi (kingdom), Opisthok…	Pezizomycotina	Dothideomycetes
A0A4Q4Q4Q2	MT-A70-domain-containing protein	AA0113_g11645	Alternaria arborescens	476	MTSPNPIIYQNVEGDITLIDIPTSIAAAQGDRSGVLLSTPPLDTPIEPKEDYRPKTQKSRTNKTQAQDTTTTPHATVAEASNHDFLSLHLDDQRYKVLAEHALRQIRAQVSGPWCTQRKLMTQEPVLGEQQVMDVDEISEKELEARMREWAASGETKEDDTAFNLQQMMASLGATSEVAEPASTAPQWMMSYRAARETTSSTTQAAETVSSDAQTEPWTGTFHNPNHHSVALAIATNTSQSAQPGPEYRFTIPPRSTFFLSDSTASDAFRTSFRELTNEYTLPRHFDLVLLDPPWPNRSAKRKGAYEQVGGMPYLKKMLLNMDIDSYLEHNALVGVWITNKQSLRQHVLGPGGLFETWNVGLIEEWIWIKTTTKGEPMFDIDSTMRKPYEILLLGRAAP…	Alternaria sect. Alternaria (no rank), Alternaria (genus), Pleosporaceae (family), Pleosporineae (suborder), Pleosporales (order), Pleosporomycetidae (subclass), Dothideomycetes (class), dothideomyceta (no rank), leotiomyceta (no rank), Pezizomycotina (subphylum), saccharomyceta (no rank), Ascomycota (phylum), Dikarya (subkingdom), Fungi (kingdom), Opisthokonta (no rank), Eukaryota (superkingdom)…	Pezizomycotina	Dothideomycetes
A0A8J2I0R3	MT-A70-domain-containing protein	ALTATR162_LOCUS4485	Alternaria atra	483	MTSSNPIIYQNAEGDITLVDIPTSIAAAQGDRSGVLLSTAPLEAPIEPKEDYRPKAQKLRTKKAQAQDTDNTQHVEYHSLPHVTVAEVSKHDFQSLHLDDLRYKVLAEHALRQIRAQVPGPWCTQRKLMTQEPAHREEQAMDVNEISEKELESRMKEWASWSESKEDDTAFNLQQMMASLGATSEAAEPAAVAPKWMMSYRPARETASSTLVAETVSQDAQTEPWTGTFHNPNHHSLTLAIAENMSQSAQLGPEYHFTIPPRSTLFLSDSTASDAFRTSFRELTDEYTLPRHFDLVLLDPPWPNRSAKRKGAYEQVGGMPYLKKMLLSMDIDSYLEHNALVGVWITNKEALREHVLGPGGLFETWNVGLLEEWIWIKTTTKGEPMFDIDGAMRKPYEIL…	Alternaria sect. Ulocladioides (no rank), Alternaria (genus), Pleosporaceae (family), Pleosporineae (suborder), Pleosporales (order), Pleosporomycetidae (subclass), Dothideomycetes (class), dothideomyceta (no rank), leotiomyceta (no rank), Pezizomycotina (subphylum), saccharomyceta (no rank), Ascomycota (phylum), Dikarya (subkingdom), Fungi (kingdom), Opisthokonta (no rank), Eukaryota (superkingd…	Pezizomycotina	Dothideomycetes
A0A8H7EFY4	Mt-a70-domain-containing protein	GT037_005381	Alternaria burnsii	476	MTSPSPIIYQNVEGDITLIDIPTSIAAAQGDRSGVLLSTPPLDTPIEPKEDYRPKTQKSRTNKTQAQDTTTTSHATVAEASNHDFLSLHLDDQRYKVLAEHALRQIRAQVSGPWCTQRKLMTQEPVRGEQQVTNVDEISEKELEARMREWAASGETKEDDTAFNLQQMMASLGATSEVAEPASTAPQWTMSYRAARETTSSTTQAAETVSSDAQTEPWTGTFHNPNHHSVALAIATNTSQSAQPGPEYRFTIPPRSTFFLSDSTASDAFRTSFRELTNEYTLPRHFDLVLLDPPWPNRSAKRKGAYEQVGGMPYLKKMLLNMDIDSYLEHNALVGVWITNKQSLRQHVLGPGGLFETWNVGLIEEWIWIKTTTKGEPMFDIDSTMRKPYEILLLGRAAP…	Alternaria sect. Alternaria (no rank), Alternaria (genus), Pleosporaceae (family), Pleosporineae (suborder), Pleosporales (order), Pleosporomycetidae (subclass), Dothideomycetes (class), dothideomyceta (no rank), leotiomyceta (no rank), Pezizomycotina (subphylum), saccharomyceta (no rank), Ascomycota (phylum), Dikarya (subkingdom), Fungi (kingdom), Opisthokonta (no rank), Eukaryota (superkingdom)…	Pezizomycotina	Dothideomycetes
A0A4Q4M2N5	MT-A70-domain-containing protein	AA0114_g11022	Alternaria tenuissima	476	MTSPSPIIYQNVEGDITLIDIPTSIAAAQGDRSGVLLSTPPLDTPIEPKEDYRPRTQKSRTNKTQAQDTTTTPHATVAEASNHDFLSLHLDDQRYKVLAEHALRQIRAQVSGPWCTQRKLMTQEPVRGEQQVMDVDEISEKELEARMREWAASGETKEDDTAFNLQQMMASLGATSEVAEPASTAPQWMMSYRAARETTSSTTQAAETVSADAQTEPWTGTFHNPNHHSVALAIATNTSQSAQPGSEYRFTIPPRSTFFLSDSTASDAFRTSFRELTNEYTLPRHFDLVLLDPPWPNRSAKRKGAYEQVGGMPYLKKMLLNMDIDSYLEHNALVGVWITNKQSLRQHVLGPGGLFETWNVGLIEEWIWIKTTTKGEPMFDIDSTMRKPYEILLLGRAAP…	Alternaria alternata complex (no rank), Alternaria sect. Alternaria (no rank), Alternaria (genus), Pleosporaceae (family), Pleosporineae (suborder), Pleosporales (order), Pleosporomycetidae (subclass), Dothideomycetes (class), dothideomyceta (no rank), leotiomyceta (no rank), Pezizomycotina (subphylum), saccharomyceta (no rank), Ascomycota (phylum), Dikarya (subkingdom), Fungi (kingdom), Opisthok…	Pezizomycotina	Dothideomycetes
A0A6A5W3Q7	MT-A70-domain-containing protein	P154DRAFT_525949	Amniculicola lignicola CBS 123094	449	MAAPIGNNDGISASAILYQNAERDITLVDIPRSIAQGRPDTLLSSEALEEPFVSTIEPKTEKAKSELLRWISLDLHKNYKAIIEQALPQIHQHVSGDWCLSRKILPSLPKRWKGGDMEVDDPEKDIEQRLREWSAISDQQPNLATMMATLGVHDDSKSTGEQWLMSYKPARGGDAQAEESAKEPWTSSFHNPNDYALTLTVRNHTSQQTMQPLEYHFDVPAHSTIILNDTANPDEFRYTLHKLAYEHELTRRFDLVAIDPPWPNGSAKRKIAYKLPYGQKFVEKMLRNMELDSYLAPNALVGVWITNKEALRSMILGPGGIFEQWNVGLIEEWIWVKTTTKGEPMFALENLNRRPYETFLLGRVGPNPSVKMEHVETVKRRVIAAVPDVHSRKPCLKEL…	Amniculicola lignicola (species), Amniculicola (genus), Amniculicolaceae (family), Pleosporales (order), Pleosporomycetidae (subclass), Dothideomycetes (class), dothideomyceta (no rank), leotiomyceta (no rank), Pezizomycotina (subphylum), saccharomyceta (no rank), Ascomycota (phylum), Dikarya (subkingdom), Fungi (kingdom), Opisthokonta (no rank), Eukaryota (superkingdom), cellular organisms (no r…	Pezizomycotina	Dothideomycetes
A0A2T3ATS5	MT-A70-domain-containing protein	M430DRAFT_37050	Amorphotheca resinae ATCC 22711	388	MPSSCLLYQNSLSTVILLDIPRSIEEAQGDSSLRLISSKPLERPYPSIEPKSEKARNNVGETSLDDMLLQKYLEFALDEVRRELKGNKSWLLPRITEEDVDVLSSERKKKYPRQDASPNRNASLSLSEKEKESDHEALHLDDSLSNTIHYHNRLSAFLHITLGPSKGRARIPPKSTLLQGDIASTLDTFTTTAPLFNLVVLDPPWPNRSARRKKSYGISYGTTEIKDLLSALPIEAHLTENGLVAVWVTNKVAFRDLLLGEGGLFEQWGVQLVEEWVWLKVTSDGEPICALDSTWRKPYEILLIGRKPGKEREAEKGGEVKRRVILAVPDLHSRKPNLKSIFEQVMGRVEGDYEALEVFARNLTAGWWCWGNEVLKFQMSEHWKEVEH	Amorphotheca resinae (species), Amorphotheca (genus), Amorphothecaceae (family), Helotiales (order), Leotiomycetes (class), sordariomyceta (no rank), leotiomyceta (no rank), Pezizomycotina (subphylum), saccharomyceta (no rank), Ascomycota (phylum), Dikarya (subkingdom), Fungi (kingdom), Opisthokonta (no rank), Eukaryota (superkingdom), cellular organisms (no rank)	Pezizomycotina	Leotiomycetes
A0A6A5Q7I7	MT-A70-domain-containing protein	BDU57DRAFT_460318	Ampelomyces quisqualis (Powdery mildew agent)	476	MAAQLAPRSSILYQNTARTVALIDIPTSIATAQGRTDILLSTPPLEAPIEPKEDYQPKSQKAKANNAHNSPDGAQHAEYKYLIEPALAVIRANVSGTWCSPRRFLDSRPPHGTTMDVDDPETDLESRLRQWAAWKGRKADDAAFDLQKMMASLGATYDHNPTAKQNVAPRWAMSYRPAREAVSGAHVAETVPRNEPKESWTSSFHNPEAHALELEISERSSVQDTPPGPRYRFRIPPRSTFFLSDFTHSDAFRASFRDLTDEFTLPRHFDLVLLDPPWPNRSAKRKQGTYEQVGGMPYLKKMLLKMDLDSYLEHNALVGIWITNKSTLREHVLGSGGLFETWNVGLIEEWVWIKTTTEGEPMFDIDSAMRKPYEVLLLGRAAPNSWTCMIHAPNIKRRV…	Ampelomyces (genus), Leptosphaeriaceae (family), Pleosporineae (suborder), Pleosporales (order), Pleosporomycetidae (subclass), Dothideomycetes (class), dothideomyceta (no rank), leotiomyceta (no rank), Pezizomycotina (subphylum), saccharomyceta (no rank), Ascomycota (phylum), Dikarya (subkingdom), Fungi (kingdom), Opisthokonta (no rank), Eukaryota (superkingdom), cellular organisms (no rank)	Pezizomycotina	Dothideomycetes
A0A6A6BSF5	MT-A70-domain-containing protein	K452DRAFT_120985	Aplosporella prunicola CBS 121167	474	MDSILYQNAERTVTVIDIPTSIAEAQGTKDHPHRAELLSLPPPKVPYRGPGAKSEKAKRRVANLFDEKIDAAYRALVTEALEDINSKHTGNWFLPRKELPPVEPLQKSKKRKAWQLYLPESSTEVGETNETVSIPGTTDVALVPKLPQDFFPSLLKNAGKFVQREKRIVSDEDLEEPECPFDTLYHNPDDRLVTLSITHQRNSLQKTYSFNIPPGSTFLLSDCKHTTDFRNSIRCMSQEHDTPKRFDFILLDPPWPNSSAKNKNTYNTTRDLSEMSRLLLKMELDAYINPNGIIGVWITNRPSVRDLVLDPENGLFASWNITLCEEWVWLKTLHNGEPVLSLDHNLRKPYEVLLLGRRPENQYEWATPLNHVKRRVIAAVPDLHSRKPCVKRLVGDLLE…	Aplosporella prunicola (species), Aplosporella (genus), Aplosporellaceae (family), Botryosphaeriales (order), Dothideomycetes incertae sedis (no rank), Dothideomycetes (class), dothideomyceta (no rank), leotiomyceta (no rank), Pezizomycotina (subphylum), saccharomyceta (no rank), Ascomycota (phylum), Dikarya (subkingdom), Fungi (kingdom), Opisthokonta (no rank), Eukaryota (superkingdom), cellular…	Pezizomycotina	Dothideomycetes
A0A8H7EMZ5	Methyltransferase-like protein 4	METTL4 EC973_001767	Apophysomyces ossiformis	373	MIHIVDPERALSYPGWTLRPGEFAVLAPYFRTNESQPRRKKQKQERSVTDIQTEEHHASIREWLTHCIEEAQASWPEHKATETISLEEDPPDIDFIGLLKLAERFMTFQREPVLVEQDKDCMTMDTLDLFHVAVSNPANSCRRIQLPDDTSYILPPQASFIIGDLHTSMDALVELARSKGGFDCVVLDPPWPNKSVHRSDHYETQDIYDLFTIPLPSMLRQDQCCLVVVWVTNKPKYRRFITDKLFKAWGVKWIADWYWIKMTTAGELVMPLDSPHRKPYEQIVVGHTCGKEHAIGSHAIASVPCRRHSRKPPLQDILYPLLRPKAQCLEMFARCLLPSWTSWGNECIKFQNQKYYVREENGEHAEPVLKKEK	Apophysomyces (genus), Mucoraceae (family), Mucorineae (suborder), Mucorales (order), Mucoromycetes (class), Mucoromycotina (subphylum), Mucoromycota (phylum), Fungi incertae sedis (no rank), Fungi (kingdom), Opisthokonta (no rank), Eukaryota (superkingdom), cellular organisms (no rank)	Early_diverging	Early_diverging
D4B5W6	MT-A70 family protein	ARB_03873	Arthroderma benhamiae (strain ATCC MYA-4681 / CBS 112371) (Trichophyton mentagrophytes)	429	MNSGPERLKTGISPPLSSIIFQDTSQNLFIIDIPASISLTQQLPGNIKSFPWSRIPLIYSSEAIGSPYSGPSPEPKTALRREKVLKYVSPEEREYHALICAFVEDEIGKLRENFQGQWCYIRHLLPPDNEAGFPLLSKIYLGSDEPELEFNQGQNHQDLTSKSPPVILSPELNAFSSGRDIYNALIKNPGSYQTTIKLSRILDSTRVDEDSDLGNPILFRIPPKSTFILTHIQSSLPCLTNPLSMIPPSQKFDFILADPPWPNRSAKRSKQYITLSFDDLELLMGNITRKFLTSSGIIAIWVTNSGKARRAVESAFQAVGVNKVEEWIWVKTTVTGEMVTALDGVWRKPYEVLIVGRAGWQEHGIRRRIIAGVPDIHSRKPVIRELVEKAFFDNEEYTA…	Arthroderma benhamiae (species), Trichophyton (genus), Arthrodermataceae (family), Onygenales (order), Eurotiomycetidae (subclass), Eurotiomycetes (class), leotiomyceta (no rank), Pezizomycotina (subphylum), saccharomyceta (no rank), Ascomycota (phylum), Dikarya (subkingdom), Fungi (kingdom), Opisthokonta (no rank), Eukaryota (superkingdom), cellular organisms (no rank)	Pezizomycotina	Eurotiomycetes
E4UR28	MT-A70 family protein	MGYG_03149	Arthroderma gypseum (strain ATCC MYA-4604 / CBS 118893) (Microsporum gypseum)	444	MNSSPNKPGNGLLLLPLSSIIYQDASQNLFIIDIPVSISLAQHLPNITKNDSHFRIPLIYSSDAIASPYSGPSPEPKTDQAKAKVLKLVPAEEREYHTLICGLVEDEIRRLGRNFRGEWCYARQTLPPCEEAGFPLPSKKYLGINGLDLVFALPTGQTMAPEKNQGQSHRDLVSTSPPVILSSELNVFSSPREISNALVKNPSSHQTRIKLSGALDSTIASEEPDLGREIFFRIPPKSTFILTHFQPSLPCLTNPLSLVPPNQYFDFILADPPWPNRSAKRSKQYTISTLSFDDLELLIGNISRKFLISSGIVAVWVTNSQKARRAVENAFQAAGVRKIEEWVWVKTTVIGQVVTALNGVWRKPYEILIIGRAGGQEYDIRRRITAGVPDIHSRKPAIR…	Arthroderma gypseum (species), Nannizzia (genus), Arthrodermataceae (family), Onygenales (order), Eurotiomycetidae (subclass), Eurotiomycetes (class), leotiomyceta (no rank), Pezizomycotina (subphylum), saccharomyceta (no rank), Ascomycota (phylum), Dikarya (subkingdom), Fungi (kingdom), Opisthokonta (no rank), Eukaryota (superkingdom), cellular organisms (no rank)	Pezizomycotina	Eurotiomycetes
C5FM00	MT-A70 family protein	MCYG_03541	Arthroderma otae (strain ATCC MYA-4605 / CBS 113480) (Microsporum canis)	443	MNSGPDKPSNGSSTPSQSSILYQDASQDLFIIDIPASISLAQHPLSVIRNDTLSKVRLIRSSEAIRDPYSGPSPEPKTASSREKILKLVPAEDHGYHASILASVDGGLKKLNETYQGEWCYSRRTAPLREEIHPSLTPRKRLRVDEPELAPNAPGHARLSDEDQVYGHQDMAPGLPPIILSPDLNCFPSARDIYNSLVKNPNSCQAVIRFDETTGLTPTSTEPTPQRQKLFLVPPESTFILTHIQPDTLYLTNPLSLIPSDQKFHFILADPPWPNRSVGRSRQYNVSTLLFDDLELLLRNIVQKFLAMSGIVGVWVTNSGKARHAVRNAFRAAGVAIIEEWIWVKTTVTGETVTALDGIWRKPYEVLIIGRAGGQERDIRRRIIAGVPDVHSRKPGMRE…	Arthroderma otae (species), Microsporum (genus), Arthrodermataceae (family), Onygenales (order), Eurotiomycetidae (subclass), Eurotiomycetes (class), leotiomyceta (no rank), Pezizomycotina (subphylum), saccharomyceta (no rank), Ascomycota (phylum), Dikarya (subkingdom), Fungi (kingdom), Opisthokonta (no rank), Eukaryota (superkingdom), cellular organisms (no rank)	Pezizomycotina	Eurotiomycetes
A0A8H7MI96	MT-A70-domain-containing protein	EKO04_006174	Ascochyta lentis	451	MAATQGQSPILYQSADREITLIDIPTSIATAQGRCDAILLSTPPLEHPIHPKEEYRPKANKSSPISSVDTVHHAAYKSLIEQALLDISAHVVGPWCAPRGILTQLPQHGKDVKETEDPEKELKRRFREWAACAEKTVDDASFDFHTMMASLGAPEVQPATAGDLPQQWKANYFPVSGDAAQSREMVTDWTPAFHNADDHPISLSITRNGVEKEHTVQGYHFTIPARSTFFLGDCDHPDTFRSLFRTTTDEHNLPRHFDLVLLDPPWPNRSAKRKGAYEQIGGMPYLKKMLLKMDIDNYLEHNALVGIWITNKPALRDHVLGPGGLFEMWNVGLVEEWVWVKTTTKGEPMFDIDDAMRKPYEVLILGRAAPNAWTTMAHAPNVRRRVIAAVPDVHSRKPC…	Ascochyta (genus), Didymellaceae (family), Pleosporineae (suborder), Pleosporales (order), Pleosporomycetidae (subclass), Dothideomycetes (class), dothideomyceta (no rank), leotiomyceta (no rank), Pezizomycotina (subphylum), saccharomyceta (no rank), Ascomycota (phylum), Dikarya (subkingdom), Fungi (kingdom), Opisthokonta (no rank), Eukaryota (superkingdom), cellular organisms (no rank)	Pezizomycotina	Dothideomycetes
A0A1L9WV57	MT-A70-domain-containing protein	ASPACDRAFT_43643	Aspergillus aculeatus (strain ATCC 16872 / CBS 172.66 / WB 5094)	520	MIAPSPSAILYQDPHATTFLIDIPASIARAQSLSPFQSSALLPSAKNDRNRTLLSTPPLRAPYPARTEPKTDAARARVLERTPLAERLLHSEILEPLVTEGLSQIRSALDSGFQWCLPRLEIDPSAPDLPRNGDMGDEAPLPKKRKGTAGRTRSDSHGNGDAAMKRTDSASATSNAATCASLDPPLIVSPGVNRFSCMSELSSILVHNTSLESATVHTTCAVDLERTADDTRCYHSGPHHLSSRSVPHSFYIPPLSSFLQCRIPISTTPVANAETPIPGLPHHRKFDLILLDPPWANRSVRRSGHYHTQTYLDWELLTQRICNVLSVHLAQDSPLPNKDEKEEAAEQWRDGRRRSAIAAIWITNSGKARKTAYDAIHGAGLTVCEEWVWVKTTTEGDPI…	Aspergillus aculeatus (species), Aspergillus subgen. Circumdati (subgenus), Aspergillus (genus), Aspergillaceae (family), Eurotiales (order), Eurotiomycetidae (subclass), Eurotiomycetes (class), leotiomyceta (no rank), Pezizomycotina (subphylum), saccharomyceta (no rank), Ascomycota (phylum), Dikarya (subkingdom), Fungi (kingdom), Opisthokonta (no rank), Eukaryota (superkingdom), cellular organis…	Pezizomycotina	Eurotiomycetes
A0A5N6XQS4	MT-A70-domain-containing protein	BDV24DRAFT_169116	Aspergillus arachidicola	529	MFPKNSGIAKPQDSQQPAMTRSSILYQNSQNTVFLLDIPTSIALAQEFSPIQQEPPEDSSKLISSTHVCARHLLSSTPLRAPYPGSIEPKTDAARAKVIQRIPVSEREIHDAISPLVVEALHEIRVGLSGEWCFERRTVAHDSERDCTAHRPGRNVSLGKRRRKSKESSGNGDCRFPVEDSTDSTVPGKTTKLQGAPRSPELDNPPLVLSPGLNLFDSMSGLCDVVVRNTSSDHATVRAGCVLERHHDLTETMCAEHHNHTYYIPPLSSFLLCKLPISQSATKPNRYIDPIPGLPQDRRFDLILLDPPWVNRSVRRSGHYHTQHYLEGDLLMQRIRDILRVHLQDSHRDFHCGTSDDRASVPEPTKKQTQSSIAAIWITNSAKARKIAYDAIQGAGLSV…	Aspergillus (genus), Aspergillaceae (family), Eurotiales (order), Eurotiomycetidae (subclass), Eurotiomycetes (class), leotiomyceta (no rank), Pezizomycotina (subphylum), saccharomyceta (no rank), Ascomycota (phylum), Dikarya (subkingdom), Fungi (kingdom), Opisthokonta (no rank), Eukaryota (superkingdom), cellular organisms (no rank)	Pezizomycotina	Eurotiomycetes
A0A5N6TIY7	MT-A70-domain-containing protein	BDV25DRAFT_143818	Aspergillus avenaceus	493	MQESAILYRDFQNTIFLLDIPTSITLAQNISPVQLKSSANSEKSDFTTSILLTSPKPETKHLISSKALTSPHQVSNEPKTDSARAKVLQRIPSSERVLHGIIEPVVRAALDEIKGNLSSDVDWCLERITSKDYHGVTGARHEVAHRKRRRQHTDYHTTDECQFAFNESFTNLSSGARLAESSSTQSLCLGNPPLILSPGLNLFDSKSDLHNLVVQNPSLDHAVVKFSCRNDDLPESRSSEFHADTHYHAYNVPPLSSFILCTLPISPSPATSNIPTTPIPGLVPDQKFDLVLLDPPWTNRSVRRSGHYQTQSYSESDTLTQQIRDILRMHLDDSKPSPSIAAIWITNSAKARRMAYDAIHGAGLSVCEEWVWVKTTTHGDPIMPLDGLWRKPYEVLILG…	Aspergillus subgen. Circumdati (subgenus), Aspergillus (genus), Aspergillaceae (family), Eurotiales (order), Eurotiomycetidae (subclass), Eurotiomycetes (class), leotiomyceta (no rank), Pezizomycotina (subphylum), saccharomyceta (no rank), Ascomycota (phylum), Dikarya (subkingdom), Fungi (kingdom), Opisthokonta (no rank), Eukaryota (superkingdom), cellular organisms (no rank)	Pezizomycotina	Eurotiomycetes
A0A5N7B029	MT-A70-domain-containing protein	BDV26DRAFT_295037	Aspergillus bertholletiae	514	MPRSSILYQNPQNTIFLLDIPTSIVLAQNVSPIQQESPSDSLKPISNKHVCTRHLLSSTPLRDPYPGSTEPKTEAARAKVLQRIPVSEREIHDTISPLVKEALHDIRGGLGGDEWCSERKALVQDSRRDDTAAHRPKGNVSLGKRSRKSNESNGNHDCRFPVVEEDFTDSTVPGKSTELQRSLQLGNPPLVLSPGLNLLDSMSGLCNLVVRNTSPDHATVTAGCELERHRDDSIEPAYAEHHGHHTYFVPPLSSFLLCKLPISQVTTEPNRCIDPIPGLPRDRRFDLILLDPPWANRSVQRSRHYHTQHYLQGDLLTQRIRDILRVHLKDSPRIFRWDTSPDDRISVPRPTEKQTRGSIAAIWITNSAKARKIAYDAIQAAGLSVCEEWIWIKTTTNGD…	Aspergillus (genus), Aspergillaceae (family), Eurotiales (order), Eurotiomycetidae (subclass), Eurotiomycetes (class), leotiomyceta (no rank), Pezizomycotina (subphylum), saccharomyceta (no rank), Ascomycota (phylum), Dikarya (subkingdom), Fungi (kingdom), Opisthokonta (no rank), Eukaryota (superkingdom), cellular organisms (no rank)	Pezizomycotina	Eurotiomycetes
A0A1F8A3J0	MT-A70 family	ABOM_005308	Aspergillus bombycis	475	MTRSSILYQNFQNTVFLLDIPTSIALAQEFPLTQQEPSSESSKLISHKHVCARHLLSSTPLRDPYPGYTEPKTDTARAKVLQRIPVTEREIHDTISPLVREALHEIREDLKGDEWCLERRTLAHDFGREYTARRPEGNVSLGKRSRKSKESSSNDDCRFPVKDYTNLTVPGKSTKLQGMSPSLELDNPPLILSPGLNLLDSMSGLCNLVVKNTSSDHATPATKPDRYRGPIPGLPRDHRFDLILLDPPWVNRSVRRSGHYHTQNYLEGNLLTQLIRDILKVHLQDSHRIFRCDTSNDHTLIPKPTEKQAQSSIAAIWITNSAKARKIAFDAIQGAGLSVCEEWIWVKTTTKGDPITPLDGLWRKPYEVLVIGMRKHFQQQANSPEKGGDGVITRRFIAG…	Aspergillus (genus), Aspergillaceae (family), Eurotiales (order), Eurotiomycetidae (subclass), Eurotiomycetes (class), leotiomyceta (no rank), Pezizomycotina (subphylum), saccharomyceta (no rank), Ascomycota (phylum), Dikarya (subkingdom), Fungi (kingdom), Opisthokonta (no rank), Eukaryota (superkingdom), cellular organisms (no rank)	Pezizomycotina	Eurotiomycetes
A0A1L9UUX6	MT-A70-domain-containing protein	ASPBRDRAFT_191715	Aspergillus brasiliensis (strain CBS 101740 / IMI 381727 / IBT 21946)	476	MAIESSILYENPSATAFVVDIPRSIALAQTLPRQGSPLSQPHSAPSATKYYNGDRVLLSSTPLREPYPSLTEPKTEAARARVLERIPLSERRYHSEIIEPLVAEKIRELNEALENNLEWCLPRVVIDGDGDGDAQDGADDPTQGEQIQPGKGKRKRQRSSTTCYTTCSCPTQETSSIQSNTLFTHDQPPLILAPGENAFESISELSNTVVRNTSLEPATVQIRCQATTDDLTSASNYERRRISHHYHSFHVPPSSHFLRCTIPISEPTQETTTTTTTTTTSHQPLIPGLPREQKFDLILLDPPWTNRSVRRSGHYQTQFYRGWDLLTQRIRNILQGPVAAIWITNSAKARKTAYGAIQGAGLDVCEEWIWLKITTDGRPITELGGLWRKPYEILVIGRK…	Aspergillus brasiliensis (species), Aspergillus (genus), Aspergillaceae (family), Eurotiales (order), Eurotiomycetidae (subclass), Eurotiomycetes (class), leotiomyceta (no rank), Pezizomycotina (subphylum), saccharomyceta (no rank), Ascomycota (phylum), Dikarya (subkingdom), Fungi (kingdom), Opisthokonta (no rank), Eukaryota (superkingdom), cellular organisms (no rank)	Pezizomycotina	Eurotiomycetes
A0A8H6ADM8	Methyltransferase-like protein 4	METTL4 ETB97_010791	Aspergillus burnettii	511	MTRSSILYQNSQNTVFLLDIPTSIALAQDLSSIQQEFLSDSAKIHLNKSPSPRNKNASVRRLLSSAPLRNPFPGSTEPKTDAARAKVLQRIPVSERGFHDVISPLVIDALHEIREGLHGHDEWCLDRIALMHGRGRDLRTQGEGSLGKRRRNEKDSNGNDDCRFEAGGYTASTMLGKPTKPELDNPPLILSAGSNLFDSMSSLCNLVVRNTSPEHAIVRVHCALQRPDDSTQSECAGHHHHTYDVPPLSSFLLCRLHISQSSMRPNRSTNPIPGLPRHQKFDLILLDPPWLNRSVRRSGHYHTQNYMEGGLLTQCIRDILRVHLQDIRQNLQSDSPGDFLPPRKLNEKKGQKPIAAMWITNSARARKAAYDAIQGAGLSVCEEWVWIKTTTNGDPITPL…	Aspergillus (genus), Aspergillaceae (family), Eurotiales (order), Eurotiomycetidae (subclass), Eurotiomycetes (class), leotiomyceta (no rank), Pezizomycotina (subphylum), saccharomyceta (no rank), Ascomycota (phylum), Dikarya (subkingdom), Fungi (kingdom), Opisthokonta (no rank), Eukaryota (superkingdom), cellular organisms (no rank)	Pezizomycotina	Eurotiomycetes
A0A5N6ZRU8	MT-A70-domain-containing protein	BDV27DRAFT_161755	Aspergillus caelatus	516	MTRSSILYQNSQSTVFLLDIPTSIALAQDFSPIQQESSSDSSELISSTQVCLRHILSSTPLKDPYPGSTEPKTDVARAKVLQRIPVSEREIYDAISPLVREALHEIRVSLGGDEWCFERRTLPPDSGRNCAARCPEGNVSLGKRSRKSQESSGNDDCRFPVEDYTDSTVPEKSTKLRGVPQNPYLVNPPLILSPGLNLFDSMSGLCNLVVRNTSFDHATVRAGCVLERRDDSTETKCAQHYNHTYYIPPLSSFLLCKLPISQSATKPNRFPDPIPGLSQDRKFDLILLDPPWVNRSVRRSGHYHTQHYLEGDLLTQRIRDILRVHLQDSHRIFRCGTSDDRISAPKPPEPQTQNSIAAIWITNSAKARRTAYDAIQGAGLSVCEEWIWIKTTTNGDPIT…	Aspergillus (genus), Aspergillaceae (family), Eurotiales (order), Eurotiomycetidae (subclass), Eurotiomycetes (class), leotiomyceta (no rank), Pezizomycotina (subphylum), saccharomyceta (no rank), Ascomycota (phylum), Dikarya (subkingdom), Fungi (kingdom), Opisthokonta (no rank), Eukaryota (superkingdom), cellular organisms (no rank)	Pezizomycotina	Eurotiomycetes
A0A0U5FY05	MT-A70 family	ASPCAL05562	Aspergillus calidoustus	504	MTHTSILYQNHVSTIFLIDVPTSIALAQSLPKQAPSKKSLLSSPALETPYPPSTEPKTATARARVLERIPHSEREVAAAIEPVVLGALAEIRSGFQSRVKWCFERCLIGDGDADGHEHENRNMASIERGGGGVTLGKRRRKGEAEYHQDNQSTSDGPGIQPLELEQPVESMPTNQPPLILSPGLNRFTSGAELRNHIVKNTSPSTATVSIHPQKNNPSNILAARDRQIKVQNQHRTYTIPPLSTFLICNLPISTPPTRETKHNPIPSLDPNQKFNLILLDPPWSNRSVRRSGHYETQSYSHFELLTEWVCNLLRVHSFSTPPSVTIESGEGEVASEREDSSRSDTCIAAIWITNSAKARRTAYDSLTRAGFAIIEEWVWIKTTVYGEPVTPVEGLWRKP…	Aspergillus subgen. Nidulantes (subgenus), Aspergillus (genus), Aspergillaceae (family), Eurotiales (order), Eurotiomycetidae (subclass), Eurotiomycetes (class), leotiomyceta (no rank), Pezizomycotina (subphylum), saccharomyceta (no rank), Ascomycota (phylum), Dikarya (subkingdom), Fungi (kingdom), Opisthokonta (no rank), Eukaryota (superkingdom), cellular organisms (no rank)	Pezizomycotina	Eurotiomycetes
A0A1R3R8N1	MT-A70-domain-containing protein	ASPCADRAFT_178372	Aspergillus carbonarius (strain ITEM 5010)	478	MIPTSSILYENPSATAFVVDIPSSIALAQALPGQTSPPPPRHSTPSASRKSHGRRVLLSSAPLEEPYPPSTEPKSDAARARVLERIPLSERHFHSENIEPLVAEKLTELQEAFGVGFKWCLPRIPIERDATDSPDTAAQVEQVQSGKRKRSAWQRRDSTCPVWTVDEGSSVDWSESSDMGNPPLLLSPGVNAFACMSDLCNIVVRNTSAEPAIVQTRCQSQTHNTNLIPKDKQGYEQEYLSHYHSFYVPPLSRFLRCRIPISDPITQYGPIPGLPSGKKFNLILLDPPWTNRSVRRSGHYQTQSYLGWELLTRRLREILQVHLQEDPILSMAAIWITNSAKARKAAYDAMQGARLAVCEEWVWLKTTTDGIPITALGGLWRKPYEILVIGKRVHPHVSQ…	Aspergillus carbonarius (species), Aspergillus (genus), Aspergillaceae (family), Eurotiales (order), Eurotiomycetidae (subclass), Eurotiomycetes (class), leotiomyceta (no rank), Pezizomycotina (subphylum), saccharomyceta (no rank), Ascomycota (phylum), Dikarya (subkingdom), Fungi (kingdom), Opisthokonta (no rank), Eukaryota (superkingdom), cellular organisms (no rank)	Pezizomycotina	Eurotiomycetes
A0A7R7VX94	MT-A70 family	ACHE_80316S	Aspergillus chevalieri (Eurotium chevalieri)	435	MKQSSILYENASQTVFLIDIPTSITLSQELSRTQQLQLSQPEPPTSTKKRHLLSTSPLKEPYLSPPEPKTDAARARLLERIPLVEREYHANLITPLVRGGLSEIRGCYDQEWCLERVTVEAGEESRKRSCEDVHDDYDDHGYGYGHGADDSQPPVILSSTCTNHFESMTEFSNAIVKNVSQQVALLVIPGESPTKPRVFTIPALSNFSLCTLSTSQPNPAQFLIPGLSQSYKFNLILLDPPWPNRSVRRSRHYNTQAYFDMDNLYRYIRVILRMHLLSPSCPPETETQETQSKECIAAIWITNAEKPRKAAYDAIHDAGLAICEEWVWVKTTVSGEPIMPAEGLWRKPYEVLVIGKRRNGFERGDWDGEIVRRVIAAVPDVHSRKPNLREVLERVFFGD…	Aspergillus (genus), Aspergillaceae (family), Eurotiales (order), Eurotiomycetidae (subclass), Eurotiomycetes (class), leotiomyceta (no rank), Pezizomycotina (subphylum), saccharomyceta (no rank), Ascomycota (phylum), Dikarya (subkingdom), Fungi (kingdom), Opisthokonta (no rank), Eukaryota (superkingdom), cellular organisms (no rank)	Pezizomycotina	Eurotiomycetes
A1CEB9	MT-A70 family	ACLA_089100	Aspergillus clavatus (strain ATCC 1007 / CBS 513.65 / DSM 816 / NCTC 3887 / NRRL 1 / QM 1276 / 107)	479	MVQSSILYHNAANTIFLIDIPASIALAQDLSAVQHGPPTSAWNSRPGSPSPQTRNHARPALLSSAPLREPYGASTEPKTEAARARVLARTPASERVLQTETIEPLVRDALAELKRDVPRSVDWCLERVLQRHEAGSQRSAKRKRDAVAVRSDAALPIPDDECHCFVDPSRSVAASWHTPLPPPPPPPPPVILSPEPDGNVFGSMSELCNIVVRNPSAEQALLDIRCTAGAETVQPQQTHQQVYLVPPACSFLLCTLPLQVEGPIPGLPPSRKFNLILLDPPWANRSVRRSGHYQVQSRQGMDLLGGGLGAILKTHIQDGVAAPSLAAIWITNAAKARKAAYDAFSEAGLAVCEEWVWIKTTTRGEPITPVEGVWRKPYEILVIGRKRVSGCEGAGVVRR…	Aspergillus clavatus (species), Aspergillus subgen. Fumigati (subgenus), Aspergillus (genus), Aspergillaceae (family), Eurotiales (order), Eurotiomycetidae (subclass), Eurotiomycetes (class), leotiomyceta (no rank), Pezizomycotina (subphylum), saccharomyceta (no rank), Ascomycota (phylum), Dikarya (subkingdom), Fungi (kingdom), Opisthokonta (no rank), Eukaryota (superkingdom), cellular organisms …	Pezizomycotina	Eurotiomycetes
A0A1E3B4L8	MT-A70-domain-containing protein	SI65_08668	Aspergillus cristatus (Chinese Fuzhuan brick tea-fermentation fungus) (Eurotium cristatum)	435	MKQSSILYENASQTVFLIDIPTSITLSQELSRTQQLQLSQPEPPTSTKKRHLLSTPPLREPYPSPPEPKTDAARARLLERIPLVEREYHANLIAPLVRGGLSEIRGCYDQEWCLERFTIGAGKESRKRSCEDAHDDYDGHGYGYGHGTDGSQPPVILSSTCTNHFESMAELSNAIVKNTSQQVALLVIPGESPTKPRVFTIPALSNFLFCTLSTSQPNPAQSLIPGLPQSHKFNLILLDPPWPNRSVRRSRHYNTQAYFDMDSLSRYIRDILRMHLLSPSCPPETETQETQSKECIAAIWITNAEKPRKAAYDAIHDAGLVICEEWVWVKTTASGELIMPAEGLWRKPYEVLVIGKRRDGFERRDWDGEVVRRVIAAVPDVHSRKPNLREVLERVFFGD…	Aspergillus (genus), Aspergillaceae (family), Eurotiales (order), Eurotiomycetidae (subclass), Eurotiomycetes (class), leotiomyceta (no rank), Pezizomycotina (subphylum), saccharomyceta (no rank), Ascomycota (phylum), Dikarya (subkingdom), Fungi (kingdom), Opisthokonta (no rank), Eukaryota (superkingdom), cellular organisms (no rank)	Pezizomycotina	Eurotiomycetes
A0A319DAF4	MT-A70-domain-containing protein	BO71DRAFT_380189	Aspergillus ellipticus CBS 707.79	496	MIAPSSILFQNPDATVFIVDIPTSIALAQELSGPSSPPPPHSASDSSHVHHHGRKTLLSSTPIRAPYPPATEPKTDAARARVLERIPLSERVFHAETIEPLVAEKLTELRETLAAGSEFEWCLHRIAVDGGDAQNGSAQDEQAHPGKRKRSEQLRRDGCSLWTVDQELSPGLSDDPPLILSPGLNAFGSISELSHLVVKNTSVEPATVQIRCQLEVDPAPSGMHDYIQETPYHYHSFHVPPLSSFLRCRLPISEPITNHTQLNPHIPGLSRDHRFDLILLDPPWTNRSVRRSGHYRTQSYLDWGLLTRRLRDILRVHLKENHALSTNASRGEHPETSPHTDTRDPLAAIWITNSAKARKAAYDSMQGAGLTVCEEWVWLKTTTDGQPISSLGGHWRKPY…	Aspergillus ellipticus (species), Aspergillus (genus), Aspergillaceae (family), Eurotiales (order), Eurotiomycetidae (subclass), Eurotiomycetes (class), leotiomyceta (no rank), Pezizomycotina (subphylum), saccharomyceta (no rank), Ascomycota (phylum), Dikarya (subkingdom), Fungi (kingdom), Opisthokonta (no rank), Eukaryota (superkingdom), cellular organisms (no rank)	Pezizomycotina	Eurotiomycetes
A0A317UP30	MT-A70 family	BO83DRAFT_457938	Aspergillus eucalypticola (strain CBS 122712 / IBT 29274)	487	MAIKSPILYENPSATAFVIDIPSSIAQAQALPGQTPPASQPHPASSTRGSYHGERTLLSSAPLREPYPTLTEPKTEAARARVLERLPLAERQYHSGVIEPLVVEKLAELKGALENKFEWCLPRSLIENDAPDSPEDPAQGEQIQFLGKKRKRQRSNTTCSCSCLNPESGSIHSNRSPTRNDPPLILAPGENTFASISELSNNLVQNTSIEPATVKIRCQSTSTTEASNNNRTNTITNHYHSFHIPPSSHFLRCTIPISEPIHKSSSQPLLPGLPYDQKFNLILLDPPWTNRSVRRSGHYQTQFYKGWDLLTERICGILRGYLHFASGGGEEGAQLHGNSKGPVAAIWITNSAKARKTAYEAIRGAGLEVCEEWVWCKVTMDGKPIVEVGGLWRKPYEVL…	Aspergillus eucalypticola (species), Aspergillus (genus), Aspergillaceae (family), Eurotiales (order), Eurotiomycetidae (subclass), Eurotiomycetes (class), leotiomyceta (no rank), Pezizomycotina (subphylum), saccharomyceta (no rank), Ascomycota (phylum), Dikarya (subkingdom), Fungi (kingdom), Opisthokonta (no rank), Eukaryota (superkingdom), cellular organisms (no rank)	Pezizomycotina	Eurotiomycetes
A0A8H6PJ96	MT-A70 family	CNMCM5623_005284 CNMCM7691_007965	Aspergillus felis	453	MMPQHSILYQNAEKTIFLIDIPTSIASAQELSPVQLGATLCNPYPAGIDNHRKRHLLSSSPLQKPYAVSTEPKSDAARARVLSRIPVSERAFHTEVIEPLVRGALQEISGTHSDSADWCRVRNVRDEETQLKRKRDGPWSRTSSCEDACSADSALGVSAPTSPPVILAPGLNMFESMSELCNVVVRNTSSAQALLDVRCKAEAEPERCEVTTARRHVFFVPPLSTFLLCSLPLLAEDEATECPIPGLSPGRKFNLILLDPPWSNRSVRRSGHYQTQAYSEMGLLSKRIGDILKIHLSDNPECVSIAAVWITNAPKARRAAYDAIKGAGLSIYEEWVWIKTTTKGEPITPLDGLWRKPYEILVIGRRMDPPADAIDAITRRVIAGVPDVHSRKPNLKEIF…	Aspergillus (genus), Aspergillaceae (family), Eurotiales (order), Eurotiomycetidae (subclass), Eurotiomycetes (class), leotiomyceta (no rank), Pezizomycotina (subphylum), saccharomyceta (no rank), Ascomycota (phylum), Dikarya (subkingdom), Fungi (kingdom), Opisthokonta (no rank), Eukaryota (superkingdom), cellular organisms (no rank)	Pezizomycotina	Eurotiomycetes
A0A8G1VVC0	MT-A70-domain-containing protein	BO72DRAFT_436078	Aspergillus fijiensis CBS 313.89	487	MIAPSPSAILYQDPQATTFLIDIPASIARAQSLSPFQSSALLPSARPPSDLKNDRNRTLLSTPPLRVPYPARTEPKNDAARARVLERTALAERLLHSEILEPLVTEGLFQIRRTLDSGFQWCLPRVEIDPSAPDLPPNGDMGDEAPLPKKRKGTAGRTRSNSHGNVDAAMTQIGSASATSTAATCASLNPPLIVSPGVNRFSCMSELSSIVVRNTSLESATVHATCAVDLERTADDTRCCHRGPHHLSSRPIPHSFYIPPLSSFLQCRIPISTDSVANAETPIPGLPHHRKFNLILLDPPWANRSVRRSGHYHTQTYLDWELLTQRIRNVLSVHLWRDGRRRSAIAAIWITNSGKARKTAYDAMQGAGLTVCEEWVWVKTTTEGEPITSVGALWRKPYE…	Aspergillus fijiensis (species), Aspergillus (genus), Aspergillaceae (family), Eurotiales (order), Eurotiomycetidae (subclass), Eurotiomycetes (class), leotiomyceta (no rank), Pezizomycotina (subphylum), saccharomyceta (no rank), Ascomycota (phylum), Dikarya (subkingdom), Fungi (kingdom), Opisthokonta (no rank), Eukaryota (superkingdom), cellular organisms (no rank)	Pezizomycotina	Eurotiomycetes
A0A2P2GX48	MT-A70-domain-containing protein	AFLA70_84g002601	Aspergillus flavus (strain ATCC MYA-384 / AF70)	511	MTRSSILYQNSQNTVFLLDIPTSIALAQEFSPIQQEPPPNSSKLISSTNVCARHLLSSTPLRAPYPGSTEPKTDAARAKVIQRIPVSEREIYDAISPLVGEALHEIRVGLSGEWCFERRTVAHDSGRNCTAHHPGRNVSLGKRSRKSKESSGNGDCRVPVEDSTDSIVPGKSTKLQGAPRSPELDNPPLVLSPGLNLFDSMSGLCDVVVRNTSSDHATVRAGCVLERHDDLTETKCAEHHNHTYYIPPLSSFLLCKLPISQSATTPNRYIDPIPGLTRDRRFDLILLDPPWVNRSVRRSGHYHTQHYLESGLLMQRIRDILRVHLQDSHRNVHCGTSDDRASVPEPTKKQTQSSIAAIWITNSAKARKIAYDAIQGAGLSVCEEWIWIKTTTNGDPITP…	Aspergillus flavus (species), Aspergillus subgen. Circumdati (subgenus), Aspergillus (genus), Aspergillaceae (family), Eurotiales (order), Eurotiomycetidae (subclass), Eurotiomycetes (class), leotiomyceta (no rank), Pezizomycotina (subphylum), saccharomyceta (no rank), Ascomycota (phylum), Dikarya (subkingdom), Fungi (kingdom), Opisthokonta (no rank), Eukaryota (superkingdom), cellular organisms …	Pezizomycotina	Eurotiomycetes
A0A8H4MEG3	MT-A70 family	CNMCM6457_008360 CNMCM6805_008711	Aspergillus fumigatiaffinis	455	MMPQHFILYQNAEKTIFLIDIPTSIASAQELSAVQLGATLCNPYPAGNGIDNHRKRLLLSSGPLEKPYAVSTEPKSDAARARVLSRIPASERAYQTEIIEPLVRGALQEIRRAHLDSAGWCRERKVREEETQLKRKRDGTRSRTSPCEDGCSADEALGVSAASSPPVILSPGLNMFGSISELRNVVVRNTSSAQALLDVRCKAEAEPEHCEVTRAHRHVFFVPPLSTLLLCSLPLSAEDEASEGPIPGLSPDRKFNLILLDPPWSNRSVRRSGHYQTQSYSDMGLLSKRIGDILKIHLPDDPECVSIAAIWITNAPKARRAAYDAIKGAGLSVYEEWVWIKTTTKGEPITPLDGLWRKPYEILVIGRRMDRPSDAVHAITRRVIAGVPDVHSRKPNLKE…	Aspergillus (genus), Aspergillaceae (family), Eurotiales (order), Eurotiomycetidae (subclass), Eurotiomycetes (class), leotiomyceta (no rank), Pezizomycotina (subphylum), saccharomyceta (no rank), Ascomycota (phylum), Dikarya (subkingdom), Fungi (kingdom), Opisthokonta (no rank), Eukaryota (superkingdom), cellular organisms (no rank)	Pezizomycotina	Eurotiomycetes
Q4WHF4	MT-A70 family	AFUA_2G05600	Aspergillus fumigatus (strain ATCC MYA-4609 / CBS 101355 / FGSC A1100 / Af293) (Neosartorya fumigata)	455	MMPHSILYQNAEKTILLIDIPTSIACAQELSPVQLGATLCNSHPTEAGIDYHRKRHLLSSSPLEKPYAVSTEPKSDAARARVLSRLPVSERAYQTEIIEPLVRGALQEISRAHLDSAEWCLERKVLEQETQLKRKRDETRSRNSPCEDGCSADDALGVSAPNSPSIILSPGLNMFESLPEICNVLVRNTSLAQAVLDVRCKAEHEPEHREQTTTHRHVFFVPPFSTFLLCELPLSAEDEASQGPIPGLSLDRKFNLILLDPPWSNRSARRSGHYQTQSYSDIGLLSKRIRDILKAHLSDDSQCVSIAAIWITNAAKARRAAYDAIKGAGLSVYEEWMWIKTTTKGEPITPLDGLWRKPYEILVIGRRINRWPSDAADAITRRVIAGVPDVHSRKPNLKE…	Aspergillus fumigatus (species), Aspergillus subgen. Fumigati (subgenus), Aspergillus (genus), Aspergillaceae (family), Eurotiales (order), Eurotiomycetidae (subclass), Eurotiomycetes (class), leotiomyceta (no rank), Pezizomycotina (subphylum), saccharomyceta (no rank), Ascomycota (phylum), Dikarya (subkingdom), Fungi (kingdom), Opisthokonta (no rank), Eukaryota (superkingdom), cellular organisms…	Pezizomycotina	Eurotiomycetes
A0A1L9VW58	MT-A70-domain-containing protein	ASPGLDRAFT_118107	Aspergillus glaucus CBS 516.65	442	MKQSSILYENASQTVFLIDIPTSITLAQDLSRTQQLHSSQPEPSTTTTTSTKKRHIISTTPLREPYSSPPEPKTDAARARLLERIPLAERDYHANLIVPVRDGLGEIRGCYDQEWCLERVTVDAGEESRKRSFEDVHDHYDGYGYGYGYGYGSGDDPQPPVILSSTSANYFGCMAELSNAIVKNTSPQSASLVIPGESPAKLHVFTIPSLSNFLLCTLSTSQPNPAQSLIPGLPQSHKFNLILLDPPWPNRSVRRSRHYNTQAYFDMDSLSGFIRDILRMHLLPFSYSPETETQKQSKECIAAIWITNAEKPRKAAYDAIHDAGLVICEEWVWVKTTASGEPIMPVDGLWRKPYEVLVIGKRRDGLEGGVWDGEIVRRIIAAVSDVHSRKPNLREVFER…	Aspergillus glaucus (species), Aspergillus subgen. Aspergillus (subgenus), Aspergillus (genus), Aspergillaceae (family), Eurotiales (order), Eurotiomycetidae (subclass), Eurotiomycetes (class), leotiomyceta (no rank), Pezizomycotina (subphylum), saccharomyceta (no rank), Ascomycota (phylum), Dikarya (subkingdom), Fungi (kingdom), Opisthokonta (no rank), Eukaryota (superkingdom), cellular organism…	Pezizomycotina	Eurotiomycetes
A0A317X7N9	MT-A70-domain-containing protein	BO70DRAFT_358019	Aspergillus heteromorphus CBS 117.55	520	MTASSSILYQNQDATVFIVDIPTSIALAQALPTPTSSNQDHFGKTLLSAAPITTPYPPATEPKTEAARARVLERIPLSERVFQTEIIEPLVTEKLAELRQTLAAGFDWCLPRIAVESDALEQVSSGKRKRSEQLRRDGCRCRLWEEGSASDWVEEKYTSRSETKLSQGPPLILSPGLNAFGSMSELSHLVVKNTSVESATVQIRCQLLEPDQSISPANETHNSHHHHHHYHSFHIPPLSNFLRCRLPISDPTTKKEPDPIPGLSRKQKFNLILLDPPWTNRSVRRSGHYRTQSYLDWDLLTRRVRGILLTHLHPHFQEKHPLPVNGSNGTEFGMNLPAHADADADADADADADADIPASIAAIWITNSAKARTAAYDVIRGAGLTVCEEWVWLKTTTDG…	Aspergillus heteromorphus (species), Aspergillus (genus), Aspergillaceae (family), Eurotiales (order), Eurotiomycetidae (subclass), Eurotiomycetes (class), leotiomyceta (no rank), Pezizomycotina (subphylum), saccharomyceta (no rank), Ascomycota (phylum), Dikarya (subkingdom), Fungi (kingdom), Opisthokonta (no rank), Eukaryota (superkingdom), cellular organisms (no rank)	Pezizomycotina	Eurotiomycetes
A0A8H6QBP2	MT-A70-domain-containing protein	CNMCM5793_009299 CNMCM6106_004056	Aspergillus hiratsukae	459	MMPQPSILYQNAQKTIFLIDIPTSIASTQELSPAQLGAGATPCNPYPDGTDTPRKRLLLSSEPLEKPYTVSTEPKSDAARARVLARIPVSERVFQTEIIEPLVRGALQEIRGAYSESADWCRVRKVPGGETQVKRKRDGSSSRTVSCEDGCGCSADGALGVSAPTSPPVILSPGLNMFGSMPELCNVVVRNTSSAQAILGVPCKVEAEHCEVSTATARRHVFFVPPLSTFLLCSLPLSAEDEDEASQGPIPGLSQDRKFNLILLDPPWSNRSVRRSGHYQTQSYSDMGLLSERIGDILKIYLLDNPECVSIAAIWITNAPKARRAAYDAIKRAGLSVSEEWVWIKTTTKGEPVTPLDGLWRKPYEILVIGRRMEGPSDATDAITRRVIAGVPDVHSRKP…	Aspergillus (genus), Aspergillaceae (family), Eurotiales (order), Eurotiomycetidae (subclass), Eurotiomycetes (class), leotiomyceta (no rank), Pezizomycotina (subphylum), saccharomyceta (no rank), Ascomycota (phylum), Dikarya (subkingdom), Fungi (kingdom), Opisthokonta (no rank), Eukaryota (superkingdom), cellular organisms (no rank)	Pezizomycotina	Eurotiomycetes
A0A395HW56	MT-A70-domain-containing protein	BO97DRAFT_60875	Aspergillus homomorphus (strain CBS 101889)	504	MIAPSSILYQDPEATTFLIDIPVSIARAQSLVQHRSSPPSFSTTSPSVPEHGRNRILLSAPPLREPYPARTEPKTDAARANVLERTPLSERLFHSEILEPLVTKGLTRIRDVLESEFRWCLPRTEADPNAQEATCGVKLDDEAFIARKRKRTEQTGGERRETVDATFELANSDTAAPATPIDRRVSHDPPLILSPGVNSFSSMSEFCDLVVRNTSLQSATIQVFCPIMMTDSARCRHSQHHRANPLHSFYIPPLSSFLQCKIPMSHPGAHSDPIPGLPRHETFNLILLDPPWANRSVRRSGHYQTQTYRDWDLLTQRICQILSVHLVKDCSGVSAEGTDRKENGRAADAIAAIWITNSGKARKTAYEAMQVAGLAVCEEWVWVKTTTEGEPITPVGALW…	Aspergillus homomorphus (species), Aspergillus (genus), Aspergillaceae (family), Eurotiales (order), Eurotiomycetidae (subclass), Eurotiomycetes (class), leotiomyceta (no rank), Pezizomycotina (subphylum), saccharomyceta (no rank), Ascomycota (phylum), Dikarya (subkingdom), Fungi (kingdom), Opisthokonta (no rank), Eukaryota (superkingdom), cellular organisms (no rank)	Pezizomycotina	Eurotiomycetes
A0A395HC64	MT-A70 family	BO80DRAFT_177509	Aspergillus ibericus CBS 121593	501	MIPKSSILYENPSATAFVVDIPSSIALAQVLPGQTSPPPPLSDTYASASSNLGKSILLSSAPPREPYPPSTEPKSEAARARVLERIPLAERHFHSDIEPLVAEKLSELQEAFQVGLDWCLPRILTASDAPDGPGNAAHDEQIQPGKRKRSAWQSSDSTCPEWTVGQGSSSDWTESDSALSDIGNPPLILSPGANAFESMSELSNAVVKNTSSEPATVQIRCQSRTDHLGSNPDDEQISEQERSYHYHSFYVPPLSHFLRCRIPISESITQVDPIPGLSSEQKFNLILLDPPWTNRSVRRSGHYQTQSYLGWELLTRRLCDILQVYLREDSISSADASERGDTGEHLQNDAQSSMAAIWITNSAKARKAAYDAMQGAGLVVYEEWVWLKTTTDGRPISAL…	Aspergillus ibericus (species), Aspergillus (genus), Aspergillaceae (family), Eurotiales (order), Eurotiomycetidae (subclass), Eurotiomycetes (class), leotiomyceta (no rank), Pezizomycotina (subphylum), saccharomyceta (no rank), Ascomycota (phylum), Dikarya (subkingdom), Fungi (kingdom), Opisthokonta (no rank), Eukaryota (superkingdom), cellular organisms (no rank)	Pezizomycotina	Eurotiomycetes
A0A2V5IW56	MT-A70-domain-containing protein	BP00DRAFT_351268	Aspergillus indologenus CBS 114.80	504	MIAPSPSAILYQDPQATTFLIDIPASIARAQSLSPFQSSALLPSARSPSVLDNDKDRRLLSTPPLRVPYPTLTEPKTDAARARVLERTPLAERLLHSDILEPLVTEGLFQIRSALDSGFQWCLPRVEIDPSAQDSPRNGDIGDGAPLPKKRKGTAGRTRCSRHGNGDAAVKPIASASAASTAPCASLDPPLILSPGVNRFSCMSELSSIVVRNTSLASATVHATCTGDQEKAADDTQCCHSAPHPLSSRPVPHSFYIPPLSSFLQDRIPISSTPATHAETPIPGLPRHRQFNLILLDPPWANRSVRRSGHYHTQTYLDWELLTQRIRNVLSVHLVQESSSSNKEVETAEQRSDSRRRSAIAAIWITNSSKARKTAYDAIQGAGLTVCEEWVWVKTTTEG…	Aspergillus indologenus (species), Aspergillus (genus), Aspergillaceae (family), Eurotiales (order), Eurotiomycetidae (subclass), Eurotiomycetes (class), leotiomyceta (no rank), Pezizomycotina (subphylum), saccharomyceta (no rank), Ascomycota (phylum), Dikarya (subkingdom), Fungi (kingdom), Opisthokonta (no rank), Eukaryota (superkingdom), cellular organisms (no rank)	Pezizomycotina	Eurotiomycetes
A0A8T8X9Q6	MT-A70-domain-containing protein	BO86DRAFT_229601	Aspergillus japonicus CBS 114.51	515	MIAPSPSAILYQDPQATTFLIDIPSSIARAQSLSPFQSSALLPSARSPSVLENDRNRRLLSTPPLRVPYPTRTEPKTDAARARVLERTPLAERLLHSEILEPLVTKGLFQIRSALDSGFQWCLPRVEIDPSAQDSPRNGDIGDGAPLPKKRKGTAGRTRCSSHGNVDAAMEPIASASAAFTAPCASLNPPLILSPGVNRFSCMSELSSIVVRNTSLASATVHATCTGDQEKAADDTRCCHSGPHPLSPRPVPHSFYIPPLSSFLQDRIPISSTPVTHAETPIPGLPRHRKFNLILLDPPWANRSVRRSGHYHTQTYLDWELLTQRIRNVLSVHLVQESSSFNKEVETAEQRSDSRRRSAIAAIWITNSSKARKTAYDAMQGAGLTVCEEWVWVKTTTEG…	Aspergillus japonicus (species), Aspergillus (genus), Aspergillaceae (family), Eurotiales (order), Eurotiomycetidae (subclass), Eurotiomycetes (class), leotiomyceta (no rank), Pezizomycotina (subphylum), saccharomyceta (no rank), Ascomycota (phylum), Dikarya (subkingdom), Fungi (kingdom), Opisthokonta (no rank), Eukaryota (superkingdom), cellular organisms (no rank)	Pezizomycotina	Eurotiomycetes
G7XCH3	MT-A70 family	AKAW_02368	Aspergillus kawachii (strain NBRC 4308) (White koji mold) (Aspergillus awamori var. kawachi)	490	MAIKSPILYENPSATAFVMDIPSSIAQAQTLPGQTPPPSRPHLASSTLGSYHGERTLLSSDPLREPYPTLTEPKTEAARARVLERIPLAERQYHCEIIEPLVVEKLAELKGALENKFEWCLPRSLIDHDAPDSPEDPAQGEQIQLLGKKRKRQRNTTTTCSCSCLNPESGSIHTNRSPTRNDPPLILAPGENTFASISELSNNLVKNTSIEPATVKIRCQSTSTTEASNNDSTNYNYHSFHIPPSSHFLRCTIPISEPIHKSSSQPLLPGLPHDQKFDLILLDPPWTNRSVRRSGHYQTQFYKGWNLLTERICGILRGYLQYDVSDRGDGAQLHEHNKGPVAAIWITNSAKARKTAYEAIRGAGLEVCEEWVWCKVTMDGRPIVEVGGLWRKPYEVLVI…	Aspergillus kawachii (species), Aspergillus (genus), Aspergillaceae (family), Eurotiales (order), Eurotiomycetidae (subclass), Eurotiomycetes (class), leotiomyceta (no rank), Pezizomycotina (subphylum), saccharomyceta (no rank), Ascomycota (phylum), Dikarya (subkingdom), Fungi (kingdom), Opisthokonta (no rank), Eukaryota (superkingdom), cellular organisms (no rank)	Pezizomycotina	Eurotiomycetes
A0A319AJU8	MT-A70-domain-containing protein	BO96DRAFT_384648	Aspergillus lacticoffeatus (strain CBS 101883)	478	MAIKSSILYENPSATAFVVDIPSSIAQAQALPGQDFPPSRPHPAPSASGSYHGGRVLLSSTPLREPYPSSTEPKTEAARARVLERIPLSERRYHSELIEPLVTEKLTELNAALENNNEWCLPRIIVDSDAQGSPGKRKRQRSTTACSCSCPNQDSGSIHSNRLSTRDDPPLILSPGDNAFSSISELSNTVVKNKSIEPATVKIRCQSTTDESNNDRITTHNYHSFHIPPLSHFLRCTIPISEPIQEKSHHHHHHHQALIPGLPHEQKFNLILLDPPWTNRSVRRSGHYQTQSYKGSDLLTQRIRDILRGHLQYDNAFDREEGTADTKAPIAAIWITNSAKARKTAYEAIRGAGLEVREEWVWLKTTMDGRPITEVGGLWRKPYEVLVIGRRVRESSEDG…	Aspergillus niger (species), Aspergillus subgen. Circumdati (subgenus), Aspergillus (genus), Aspergillaceae (family), Eurotiales (order), Eurotiomycetidae (subclass), Eurotiomycetes (class), leotiomyceta (no rank), Pezizomycotina (subphylum), saccharomyceta (no rank), Ascomycota (phylum), Dikarya (subkingdom), Fungi (kingdom), Opisthokonta (no rank), Eukaryota (superkingdom), cellular organisms (…	Pezizomycotina	Eurotiomycetes
A0A0S7DPP6	Methyltransferase-like protein 4	ALT_001138 ALT_4328	Aspergillus lentulus	454	MPQHSILYQNAEKTIFLIDIPTSIASAQELTPVQLGATLCNLYPAGNGIDNHRKRLLLSSEPLEKPYAVSTEPKSDVARARVLSRIPVSERTYQTEIIEPLVRRALQEISRAHSHSADWCRARKIRGEETRLKRKQDGAWSRTSSCEDGCSEEDALGVPAPTGPPVILSPGMNMFGSRPELCNVMVRNTSSAQALLDVRCKAEPELEHREQTTTHRHVFFVPPLSTFLLCSLPLSAEDEASEGPIPGLSPDRKFNLILLDPPWSNRSVRRSGHYQTQSYSDVGLLSKRIGDILKVHLPDNPECVSIAAIWITNGSKARRAAYDAIKGAGLSVHEEWVWIKTTTKGEPITPLEGLWRKPYEILVIGRRVDRPSDAIEPITRRVIAGMPDVHSRKPNLKEV…	Aspergillus (genus), Aspergillaceae (family), Eurotiales (order), Eurotiomycetidae (subclass), Eurotiomycetes (class), leotiomyceta (no rank), Pezizomycotina (subphylum), saccharomyceta (no rank), Ascomycota (phylum), Dikarya (subkingdom), Fungi (kingdom), Opisthokonta (no rank), Eukaryota (superkingdom), cellular organisms (no rank)	Pezizomycotina	Eurotiomycetes
A0A5N5XAN3	MT-A70-domain-containing protein	BDV29DRAFT_170139	Aspergillus leporis	531	MSNFPRRLPTMTRSSILCQNSQNTTFLLDIPTSIALAQDLSSSQQRPSPGSSELDPIKSISRIHKSTNTRYLLSSTPLKDPYPVSTEPKSHAAKAKVLQRIPVSERAFYDTIAPLVRDALREIRESLGAGAEWCFGRKDLAQNCAQGEPAHRDQGAVALGKRSRKAKEPNRDESCRFPVDDYVDSVTREKSTEVRGAPRDPEPGNPPLILSPGVNLFGSMSSLCNLVVRNTSLRHATVEVRCESEKLDNATGSEYAERHYHTYDIPPLSSFLLCNLPVSQSSMKPSNSTDPIPGLPRDRKFDLILLDPPWLNRSVRRSGHYHTQSYLEGDLLTQHIRDILRVHLQNSHYIPPTDNENDVISTQKLVEKQTHRSIAAIWITNSAKARKTAYDAIQGVGLS…	Aspergillus subgen. Circumdati (subgenus), Aspergillus (genus), Aspergillaceae (family), Eurotiales (order), Eurotiomycetidae (subclass), Eurotiomycetes (class), leotiomyceta (no rank), Pezizomycotina (subphylum), saccharomyceta (no rank), Ascomycota (phylum), Dikarya (subkingdom), Fungi (kingdom), Opisthokonta (no rank), Eukaryota (superkingdom), cellular organisms (no rank)	Pezizomycotina	Eurotiomycetes
A0A1M3TQI1	MT-A70-domain-containing protein	ASPFODRAFT_42061	Aspergillus luchuensis (strain CBS 106.47)	484	MAIKSPILYENPSATAFVIDIPSSIAQAQALPGQTPPPSRPHLASSTLGSYHGERTLLSSDPLREPYPTLTEPKTEAARARVLERIPLAERQYHSEIIEPLVVEKLAELKGALETKFEWCLPRSLIENDAPDSPEDPARGEQIQLLGKKRKRQRNTTTTCSCSCLNPESGSIHSNRSPTRNDPPLILAPGENTFASISELSNNLVKNTSIEPATVKIRCQSTSTTEASNNDSTYYNYHSFNIPPSSHFLRCTIPISEPINKSSSNPLLPDLPPDQKFNLILLDPPWTNRSVRRSGHYQTQFYKGWDLLTERICGILRGYLQYDVSDRGDGSQIHESNKGPVAAIWITNSAKARKTAYEAIRGAGLEVCEEWVWCKVTMDGRPIVEVGGLWRKPYEVLVI…	Aspergillus kawachii (species), Aspergillus (genus), Aspergillaceae (family), Eurotiales (order), Eurotiomycetidae (subclass), Eurotiomycetes (class), leotiomyceta (no rank), Pezizomycotina (subphylum), saccharomyceta (no rank), Ascomycota (phylum), Dikarya (subkingdom), Fungi (kingdom), Opisthokonta (no rank), Eukaryota (superkingdom), cellular organisms (no rank)	Pezizomycotina	Eurotiomycetes
A0A5N6IMF6	MT-A70-domain-containing protein	BDV30DRAFT_231645	Aspergillus minisclerotigenes	494	MTRSSILYQNSQNTVFLLDIPTSIALAQEFSSIQQEPPPDSSKLISNTHVCARHLLSSTPLRAPYPGSTEPKTDAARAKVIQRIPVSEREIYDAISPLVGEALHEIRVGLSGEWCFERRTVAHDSARNCTAHRPGRNVSLGKRSRKSKESSGNGDCQFPVEDSTDSTVPGKSTKLQGAPRSPELDNPPLVLSPGLNLFDSMSGLCDVVVRNTSSDHATVRAGCVLERRDDLSETKCAEHHNHTYYIPPLSSFLLCKLPISQSATTPNRYIDPIPGLTRDRRFDLILLDPPWVNRSVRRSGHYHTQHYLESGLLMQRIRDILRVHLQDKPTKKQTQSSIAAIWITNSAKARKIAYDAIQGAGLSVCEEWIWIKTTTNGDPITPLDGLWRKPYEVLVVGRR…	Aspergillus (genus), Aspergillaceae (family), Eurotiales (order), Eurotiomycetidae (subclass), Eurotiomycetes (class), leotiomyceta (no rank), Pezizomycotina (subphylum), saccharomyceta (no rank), Ascomycota (phylum), Dikarya (subkingdom), Fungi (kingdom), Opisthokonta (no rank), Eukaryota (superkingdom), cellular organisms (no rank)	Pezizomycotina	Eurotiomycetes
A0A3D8RKW4	MT-A70-domain-containing protein	DSM5745_07347	Aspergillus mulundensis	546	MGTNSSILYENPSSTVFLVDIPTSIALAQDFSPQSNSGTSNNTEPDSITSLYKKTVKRRHIISSTPLKQPYAVSNEPKSETARTKVLEQTPQSEKDIHGAVCLLASNALSEIKHYYPKDSEWCLPRYLLEDEDGKESGEDSKQNEKARSKWLDEIRDGKRARGKKRRQDEHPDASDGKEQGDPQFFDIQVPSRQLSADENDQFQRQPPLILAPGRNRFEDESKICNTLVKNTSSDTTTIELRDPFAIKSLRRFSFDSKQAHKRGHVREHVFIIPPLSKFILCNLPLSDELDYANPTPIPDLDPDQKFNLIVLDPPWANRSVRRSGHYQTQTYLDNEMLMGYISSVFAAHSHPGPPPLPGDTLDRDKFKSNLSIAAIWTTNSAKSRAIAYGSLIESGFSI…	Aspergillus (genus), Aspergillaceae (family), Eurotiales (order), Eurotiomycetidae (subclass), Eurotiomycetes (class), leotiomyceta (no rank), Pezizomycotina (subphylum), saccharomyceta (no rank), Ascomycota (phylum), Dikarya (subkingdom), Fungi (kingdom), Opisthokonta (no rank), Eukaryota (superkingdom), cellular organisms (no rank)	Pezizomycotina	Eurotiomycetes
A0A318Y5G3	MT-A70 family	BO87DRAFT_368934	Aspergillus neoniger (strain CBS 115656)	483	MAIKSPIIHENPSATAFVIDIPSSIAQAQALPGQTPPASQPHPASSTRGSYHGERVLLSSAPLREPYPTLTEPKTEAARARVLERIPLAERQYHSEIIEPLVVEKLAELKGAPENKFEWCLPRSLINNDAPGSPEDPAQVEEIQLMGKKRKRQRSTTTTCSCSCLNPESGSIYSNTLTTRNDPPLILSPGENTFASISELSNNLVKNTSIEPATMKIRCQPTSTTEASDNDSTNYYYHSFHIPPSSYFLRCTIPISEPIHNSSNPLLPDLPHDQKFNLILLDPPWTNRSVRRSGHYQTQFYKGWDLLTERICGVLRGYLQYDAFDNREDGTSAVAKGPVAAIWITNSAKARKTAYEAIRGAGLEVCEEWVWCKVTMDGRPIVDVGGLWRKPYEVLVIGR…	Aspergillus neoniger (species), Aspergillus (genus), Aspergillaceae (family), Eurotiales (order), Eurotiomycetidae (subclass), Eurotiomycetes (class), leotiomyceta (no rank), Pezizomycotina (subphylum), saccharomyceta (no rank), Ascomycota (phylum), Dikarya (subkingdom), Fungi (kingdom), Opisthokonta (no rank), Eukaryota (superkingdom), cellular organisms (no rank)	Pezizomycotina	Eurotiomycetes
G3Y2R2	MT-A70-domain-containing protein	ASPNIDRAFT_175257	Aspergillus niger (strain ATCC 1015 / CBS 113.46 / FGSC A1144 / LSHB Ac4 / NCTC 3858a / NRRL 328 / USDA 3528.7)	478	MAIKSSILYENPSATAFVVDIPSSIAQAQALPGQDFPPSRPHPAPSASGSYHGGRVLLSSTPLREPYPSSTEPKTEAARARVLERIPLSERRYHSELIEPLVTEKLTELNAALENNNEWCLPRIIVDSDAQGSPGKRKRQRSIAACSCSCPNQDSGSTHSNRISTRDDPPLILSPGDNAFSSISELSNTVVKNKSIEPATVKIRCQSTTDELNNDRTTTHNYHSFHIPPLSRFLRCTIPISEPIQEKSHHHYHHHQALIPGLPHEQKFNLILLDPPWTNRSVRRSGHYQTQFYKGWDLLTQRIRDILRGHLQYDNAFDREEGTTDTKAPIAAIWITNSAKARKTAYEAIRGAGLEVCEEWVWLKTTMDGRPITEVGGLWRKPYEVLVIGRQVRESSEDG…	Aspergillus niger (species), Aspergillus subgen. Circumdati (subgenus), Aspergillus (genus), Aspergillaceae (family), Eurotiales (order), Eurotiomycetidae (subclass), Eurotiomycetes (class), leotiomyceta (no rank), Pezizomycotina (subphylum), saccharomyceta (no rank), Ascomycota (phylum), Dikarya (subkingdom), Fungi (kingdom), Opisthokonta (no rank), Eukaryota (superkingdom), cellular organisms (…	Pezizomycotina	Eurotiomycetes
A0A0L1J9F1	MT-A70 family	ANOM_003332	Aspergillus nomiae NRRL 13137	515	MTRSSILYQNSQNTVFLLDIPTSIALAQDFPPIQQEPPSESSELISKRHVCARHLLSSTPLRDPYPGSTEPKTDTARAKVLQRIPVSERENHDTISPLVREALHEIREGLRGDEWCLERRTLAHDFGRDCTARSPEEKVSLGKRSRNNKESSSNDDCRFPVEDYTGSTVPGKSTKLQGVPQSLVLDNPPLVLSPGLNLLDSMSGLCNLVVKNTSPDHATVRAGCILERHNDSTETRCAEHHYHTFYIPPLSSFLLCKLPISQPATKPSSYIGPIPGLPRDQRFDLILLDPPWVNRSVRRSGHYHTQHYLEGDLLTQRIRDILKVHLQDSHHIFRYDTSNDRTSMPKPTEQQTRSCIAAIWITNSAKARKIAFDAIQGAGLSVCEEWIWIKTTTKGDPIT…	Aspergillus nomius (species), Aspergillus (genus), Aspergillaceae (family), Eurotiales (order), Eurotiomycetidae (subclass), Eurotiomycetes (class), leotiomyceta (no rank), Pezizomycotina (subphylum), saccharomyceta (no rank), Ascomycota (phylum), Dikarya (subkingdom), Fungi (kingdom), Opisthokonta (no rank), Eukaryota (superkingdom), cellular organisms (no rank)	Pezizomycotina	Eurotiomycetes
A0A2I1CLI0	MT-A70 family	P174DRAFT_19100	Aspergillus novofumigatus (strain IBT 16806)	455	MMTQHSILYQNAGKTIFLIDIPTSIASAQELSPVQLGATLCNHYPAGNGIDNHRKRLLLSSEPLDKPYAVSTEPKSAAAKARVLSRIPASEQAYQTEIIDPLVRVALQEISRAHSDSADWCRERKVREEETQLKRKRDGAWSRTSSCEDGCLADDALGVSAPTSPPVILSPGLNKFGSWPELCNVVVRNTSSAQALLGVRCKVEAESEHSEVTPANRHVFLVPPLSTFLLCSLPLSAEDEASQGPIPGLSPDLKFNLILLDPPWSNRSVRRSGHYQTQSYYDVDLLSKRIGDILKIHLSDNPECVSVAAIWITNAPRARRAAYDAIKGAGLSVQEEWVWIKTTTKGEPTTPLDGLWRKPYEILVIGRRMDRPSDTVHAITRRVIAGVPDVHSRKPNLKE…	Aspergillus novofumigatus (species), Aspergillus (genus), Aspergillaceae (family), Eurotiales (order), Eurotiomycetidae (subclass), Eurotiomycetes (class), leotiomyceta (no rank), Pezizomycotina (subphylum), saccharomyceta (no rank), Ascomycota (phylum), Dikarya (subkingdom), Fungi (kingdom), Opisthokonta (no rank), Eukaryota (superkingdom), cellular organisms (no rank)	Pezizomycotina	Eurotiomycetes
A0A5N6EMD1	MT-A70-domain-containing protein	BDV33DRAFT_175383	Aspergillus novoparasiticus	511	MTRSSILYQNSQNTVFLLDIPTSIALAQEFSPIQQEPPPDSSKLISSTHVCARHLLSSTPLRAPYPGSIEPKTDAARAKVIQRIPVSEREIHDAISPLVGEALHEIRVGLSGEWCFERRTVAHDSERDCTAHRPGRNVSLGKRSRTSKESSGNGDCRFPVEDSTNSTVPGKTTKLQGAPRSPELDNPPLVLSPGLNLFDSMSGLCDVVVRNTSSDHATVRAGCVLERHDDLTEAMCAEHHNHTYYIPPLSSFLLCKLPISQSATKPNRYIDPIPGLPRDRRFDLILLDPPWVNRSVRRSGHYHTQHYLEGDLLMQRIRDILRVHFQDSHRDFHCGTSDNRASVPEPTEKQTQSSIAAIWITNSAKARKIAYDAIQGAGLSVCEEWIWIKTTTNGDPITP…	Aspergillus (genus), Aspergillaceae (family), Eurotiales (order), Eurotiomycetidae (subclass), Eurotiomycetes (class), leotiomyceta (no rank), Pezizomycotina (subphylum), saccharomyceta (no rank), Ascomycota (phylum), Dikarya (subkingdom), Fungi (kingdom), Opisthokonta (no rank), Eukaryota (superkingdom), cellular organisms (no rank)	Pezizomycotina	Eurotiomycetes
A0A0F8UXC8	MT-A70 family	AOCH_002377	Aspergillus ochraceoroseus	490	MGETPSILYENSGGTIFLVDIPASIESAQKPSAQCSSRGTNANQRRPRHKATKTHILSSRPLGTPYPGSSEPKTKAAREKVLGRIPASELEFYAEVQPLIVNALNHIRENRQPGDSWCTLRSVFEYGCPDPEHSGKPDKPQRGKKRMRESVPKLLSNEFQFLTGDSKVDQEAQRQDASSDPPLILSPGVNRFDSMSEISNTLARNTSFQEAVIQVRCHCDVEEESSVSIVSEDELSQNGQQHHHYHTFYVPPSSNLLLRKLPITPSCTNVQQSPPMQPIPGLPRDQKFNLILFDPPWSNRSVRRSGHYHTQCYLDDDSLSRKISDILKIHSTDTTIWAPNSSIAAIWVTNSAKSKKIACNALHEAGFMVCEEWIWIKTTTKGEPVTPLEGLWRKPYEVL…	Aspergillus subgen. Nidulantes (subgenus), Aspergillus (genus), Aspergillaceae (family), Eurotiales (order), Eurotiomycetidae (subclass), Eurotiomycetes (class), leotiomyceta (no rank), Pezizomycotina (subphylum), saccharomyceta (no rank), Ascomycota (phylum), Dikarya (subkingdom), Fungi (kingdom), Opisthokonta (no rank), Eukaryota (superkingdom), cellular organisms (no rank)	Pezizomycotina	Eurotiomycetes
Q2UMP8	MT-A70-domain-containing protein	AO090001000671	Aspergillus oryzae (strain ATCC 42149 / RIB 40) (Yellow koji mold)	375	MTPDGIALRIIPDEIGNGDCRVPVKDSTDSIVPGKSTKLQGAPRSPELDNPPLVLSPGLNLFDSMSGLCDVVVRNTSSDHATVRAGCVLERHDDLTETKCAEHHNHTYYIPPLSSFLLCKLPISQSATTPNRYIDPIPGLTRDRRFDLILLDPPWVNRSVRRSGHYHTQHYLESGLLMQRIRDILKVHLQDSHRNVHCGTSDDRASVPEPTKKQTQSSIAAIWITNSAKARKIAYDAIQGAGLSVCEEWIWIKTTTNGDPITPLDGLWRKPYEVLVVGRRQQAGPSDKRGGGIVTRRFIAAVPDVHSRKPNLKEIFEKIFFADGSPSPNSEIRTTYSALEVFARNLTAGWWACGDEALKFNSEEWWVQGNDTSLS	Aspergillus oryzae (species), Aspergillus subgen. Circumdati (subgenus), Aspergillus (genus), Aspergillaceae (family), Eurotiales (order), Eurotiomycetidae (subclass), Eurotiomycetes (class), leotiomyceta (no rank), Pezizomycotina (subphylum), saccharomyceta (no rank), Ascomycota (phylum), Dikarya (subkingdom), Fungi (kingdom), Opisthokonta (no rank), Eukaryota (superkingdom), cellular organisms …	Pezizomycotina	Eurotiomycetes
A0A0F0I9Z2	MT-A70 like protein	P875_00065049	Aspergillus parasiticus (strain ATCC 56775 / NRRL 5862 / SRRC 143 / SU-1)	529	MFPKNSDIAKPQDSQQPAMTRSSILYQNSQNTVFLLDIPTSIALAQEFSPIQQEPPADSSKLISSTHVCARHLLSSTPLRAPYPGSIEPKTDAARAKVIQRIPVSEREIHDAISPLVGEALHEIRVGLSGEWCFERRTVAHDSERDCTAHRPGRNVSLGKRRRKSKESSGNGGCRFPVEDSTDSTIPGKTTKLQGAPRSPELDNPPLVLSPGMNLFDSMSGLCDVVVRNTSSDHATVRAGCVLERHHDLTETMCAEHHNHTYYIPPLSSFLLCKLPISQSATKPNRYIDPIPGLPQDRRFDLILLDPPWVNRSVRRSGHYHTQHYLEGDLLMQRIRDILRVHLQDSHRDFHYGTSDDRASVLEPTEKQTQSSIAAIWITNSAKARKIAYDAIQGTGLSV…	Aspergillus parasiticus (species), Aspergillus (genus), Aspergillaceae (family), Eurotiales (order), Eurotiomycetidae (subclass), Eurotiomycetes (class), leotiomyceta (no rank), Pezizomycotina (subphylum), saccharomyceta (no rank), Ascomycota (phylum), Dikarya (subkingdom), Fungi (kingdom), Opisthokonta (no rank), Eukaryota (superkingdom), cellular organisms (no rank)	Pezizomycotina	Eurotiomycetes
A0A370PRR0	MT-A70-domain-containing protein	M752DRAFT_247480	Aspergillus phoenicis ATCC 13157	477	MAIKSSILYENPSATAFVVDIPSSIAQAQALPGQDFPPSRPHPAPSASRSYHGGRVLLSSTPLREPYPSSTEPKTEAARARVLERIPLSERRYHSELIEPLVTEKLTELNAALENNNEWCLPRIIVDSDAQGSPGKRKRQRSIAACSCSCPNQDSGSTHSNRLSTRDDPPLILSPGDNAFSSISELSNTVVKNKSIEPATVKIRCQSTTEESNNDRTTTHNYHSFHIPPLSHFLRCTIPISDPIQENSHHHHHHQALIPGLPHEQKFNLILLDPPWTNRSVRRSGHYQTQFYKGWDLLTQRIRDILRGHLQYDNAFDREEGTADTKAPIAAIWITNSAKARKTAYEAIRGAGLEVCEEWIWLKTTMDGRPITEVGGLWRKPYEVLVIGGQVRESSEDGD…	Aspergillus phoenicis (species), Aspergillus (genus), Aspergillaceae (family), Eurotiales (order), Eurotiomycetidae (subclass), Eurotiomycetes (class), leotiomyceta (no rank), Pezizomycotina (subphylum), saccharomyceta (no rank), Ascomycota (phylum), Dikarya (subkingdom), Fungi (kingdom), Opisthokonta (no rank), Eukaryota (superkingdom), cellular organisms (no rank)	Pezizomycotina	Eurotiomycetes
A0A8G1QWF5	MT-A70 family	BO85DRAFT_425498	Aspergillus piperis CBS 112811	481	MAIKSPILYENPSATAFVIDIPSSIAQTQALPGQTPPPSRPHLASSTLGSYHGERTLLSSDPLREPYPTLTEPKTEAARARVLERIPVAERRYHSEIIEPLVVEKLAELKGALENEFEWCLPRSLKENDAPDSPEDPAQGEQIQLLGKKRKRQRNTTTTCSCSCLNPEFGSIHSNRSPTRSDPPLILAPGENTFASISELSNNLVKNTSIEPATVKIRCQSISTTEASNNDSTYYNYHSFHIPPSSHFLRCTIPISEPIHKSSSQPLLPGLPHDQKFNLIFLDPPWTNRSVRRSGHYQTQFYKGWDLLTERICGILRGYLQYDVSDRGEGAQIHESNKGPVAAIWITNSAKARKTAYEAIRGAGLEVCEEWVWCKVTMDGRPIVEVGGLWRKPYEVLVI…	Aspergillus piperis (species), Aspergillus (genus), Aspergillaceae (family), Eurotiales (order), Eurotiomycetidae (subclass), Eurotiomycetes (class), leotiomyceta (no rank), Pezizomycotina (subphylum), saccharomyceta (no rank), Ascomycota (phylum), Dikarya (subkingdom), Fungi (kingdom), Opisthokonta (no rank), Eukaryota (superkingdom), cellular organisms (no rank)	Pezizomycotina	Eurotiomycetes
A0A5N6ID62	MT-A70-domain-containing protein	BDV32DRAFT_146101 BDV37DRAFT_282056	Aspergillus pseudonomiae	516	MTRSSILYQNSQNTVFLLDIPTSIALAQDFPPIQQEPPSESSELISKRHVCARHLLSSTPLRDPYPVSTEPKTDTARAKVLQRIPVSEREIHDTISPLVREALHEIREGLWGDEWCLERRTLAHDFGRDCTARSPEEKVSLGKRSRNNKESSSNGDCRFPVEDYTGSTVPGKSTKLQGVPQSLVLDNPPLVLSPGLNLLDSMSGLCNLVVKNTSPDHATVRAGCILERHNDSTETRCAEHHYHTFYIPPLSSFLLCKLPISQPATKPSSYIGPIPGLPRDQRFDLILLDPPWVNRSVRRSGHYHTQHYLEGDLLTQRIRDILKVHLQDSHRIFRYDTSNDRTSMPKPTEQQTQSCIAAIWITNSAKARKIAFDAIQGAGLSVCEEWIWIKTTTKGDPIT…	Aspergillus (genus), Aspergillaceae (family), Eurotiales (order), Eurotiomycetidae (subclass), Eurotiomycetes (class), leotiomyceta (no rank), Pezizomycotina (subphylum), saccharomyceta (no rank), Ascomycota (phylum), Dikarya (subkingdom), Fungi (kingdom), Opisthokonta (no rank), Eukaryota (superkingdom), cellular organisms (no rank)	Pezizomycotina	Eurotiomycetes
A0A5N6SLT2	MT-A70-domain-containing protein	BDV38DRAFT_285601	Aspergillus pseudotamarii	516	MTRSSILYQNSQNTVFLLDIPTSIALAQDFSPVQQESPSDSSELISSTQVCLRHVLSSTPLKVPYPGSTEPKTDAARAKVLQRIPVSEREIHDAIAPLVREALHEIRLSLGGDEWCFERRTLAPDSGRNCTAHCREGNVSLGKRSRKGLESSGNDDCRFPVEDYTDSTVPGKSTKLRGVPQNPDLVNPPLVLSPGLNLFDSMSGLCNLVVRNTSSDHATVRAGCVLGRHGNSTETNCAQHYNHTYYIPPLSSFLLCKLPISQSATKPNRFIDPIPGLSRDRKFDLILLDPPWVNRSVRRSGHYHTQHYLEGDLLTQCIRDILRVHLQDSHCTFRCGTSDDRISTPKPPEPQTQSSIAAIWITNSAKARRTAYDAIQGAGLSVCEEWIWIKATANGDPIT…	Aspergillus (genus), Aspergillaceae (family), Eurotiales (order), Eurotiomycetidae (subclass), Eurotiomycetes (class), leotiomyceta (no rank), Pezizomycotina (subphylum), saccharomyceta (no rank), Ascomycota (phylum), Dikarya (subkingdom), Fungi (kingdom), Opisthokonta (no rank), Eukaryota (superkingdom), cellular organisms (no rank)	Pezizomycotina	Eurotiomycetes
A0A7R8ATJ0	MT-A70-domain-containing protein	APUU_80555A	Aspergillus puulaauensis	507	MVMTQNSSILYQNASSTVFLIDIPASIALAQELSLASQADVPSDFISLISTEPPKKKQRRILSTPALKTPYPASFEPKSEAARAKVLARIPRSEIHEEISPLLSNALEDIRSHYCQDSEWCLPRFLLKEDEPKEPDNEIDRSAWLASIRSGKSDRGKKRRAQDRNAARNDHDEDDDNFHPEYFPPPSSRQGFPIDTQSQSQPPLVLSPGRNRFENGAELCNNPVKNTSPETAIVEIHSVFAVKSLRGCKVDTEKQERIQFFIVPPLSKFILCNLPISTPLTGTEHDNPNPIPGLASDQKFNLIVMDPPWSNKSVRRSGYYETRTYLDSELLMAYICAVLTVHSHSPLQNEDLTPESKCNLSIAAIWITNSARAREAAYGGLAGAGFSVCEEWIWVKTAV…	Aspergillus (genus), Aspergillaceae (family), Eurotiales (order), Eurotiomycetidae (subclass), Eurotiomycetes (class), leotiomyceta (no rank), Pezizomycotina (subphylum), saccharomyceta (no rank), Ascomycota (phylum), Dikarya (subkingdom), Fungi (kingdom), Opisthokonta (no rank), Eukaryota (superkingdom), cellular organisms (no rank)	Pezizomycotina	Eurotiomycetes
A0A0F8XFN3	MT-A70 family	ARAM_001439	Aspergillus rambellii	490	MGETPSILYENSGGTIFLVDIPASIESAQKPSAQCSSRGTNANQRRPRHKATKTHILSSRPLGTPYPGSSEPKTKAAREKVLGRIPASELEFYAEVQPLIVNALNHIRENRQPGDSWCTLRSVFEYGCPDPEHSGKPDKSQRGKKRMRESVPKLLSNEFQFLTGDSKVDQEAQRQDASSDPPLILSPGVNRFDSMSEISNTLARNTSFQEAVIQVRCHCDVEEESSVSIVSADELSQNGQQHHHYHTFYVPPSSNLLLRKLPITPSCTNVQQSPPMQPIPGLPRDQKFNLILFDPPWSNRSVRRSGHYHTQCYLDDDSLSRKISDILKIHSTDTTIWAPNSSIAAIWVTNSAKSKKIACNALHEAGFMVCEEWIWIKTTTKGEPVTPLEGLWRKPYEVL…	Aspergillus (genus), Aspergillaceae (family), Eurotiales (order), Eurotiomycetidae (subclass), Eurotiomycetes (class), leotiomyceta (no rank), Pezizomycotina (subphylum), saccharomyceta (no rank), Ascomycota (phylum), Dikarya (subkingdom), Fungi (kingdom), Opisthokonta (no rank), Eukaryota (superkingdom), cellular organisms (no rank)	Pezizomycotina	Eurotiomycetes
A0A017SAR4	MT-A70-domain-containing protein	EURHEDRAFT_413930	Aspergillus ruber (strain CBS 135680)	435	MKQSSILYENASQTVFLIDIPTSITLAQYLSRTQQLRFSQPEPLTTTTTSTKERQILSTPPLREPYRSPPEPKTDAARIRLLERIPLVEREYHANLIAPVRDGLDEIRGCYDKEWCLERVTVDSGEESRKRSFEDVHGDYDSYGYGSEAVGSQPPVILSPTCTNHFLSMTELSNAIVKNPSQQSASLVIPGESPAKPHIFTVPALSNFLHCALSTSQPNSAQHLIPGLSKSHKFNLILLDPPWPNRSVRRSRHYNTQAYFDMDGLSGFIRNILRMHLLNPSTYLPPETETRKQSKECIAAIWITNAEKPRKAAYDAIYDAGLVVCEEWVWVKTTASGEPIMPVDGLWRKPYEVLVIGRKGGLEEVGWNGGVVRIIAAVPDVHSRKPNLREVLERMLFGD…	Aspergillus ruber (species), Aspergillus (genus), Aspergillaceae (family), Eurotiales (order), Eurotiomycetidae (subclass), Eurotiomycetes (class), leotiomyceta (no rank), Pezizomycotina (subphylum), saccharomyceta (no rank), Ascomycota (phylum), Dikarya (subkingdom), Fungi (kingdom), Opisthokonta (no rank), Eukaryota (superkingdom), cellular organisms (no rank)	Pezizomycotina	Eurotiomycetes
A0A318ZJM4	MT-A70-domain-containing protein	BP01DRAFT_335327	Aspergillus saccharolyticus JOP 1030-1	499	MIAPSSILYQDPQATTFLIDIPTSIARAQLLSLHQLELLSPAGSLSDLEGNGRNRVVLSTPPLREPYPAHTEPKTDAARTRVLERIPVSERLFHSEILEPLVTEGLLQIRNALKPGFAWCLPRVEVNHSTPQWVPRHGNEALRPDRRKATGSTRSDSFPLIKAASKQMDSDTADPATLNETCISSQSPPLILSPGTNSFSSMSELFSLVVRNTSREPAVVQAPCMMVQMEMESPGCFHSRQDHLSHSALRSFYVPPLSSFIQGRIPVADPGAHTDSPIPGLPHHQKFNLILLDPPWANRSVRRSGHYQTQTHLDWERLTRCIRQILSVHLVPDPSRRLTRDEEAGQQEDSGRVGAIAAIWITNSGKARKTAYEAMQGAGLTVCEEWIWVKTTTEGEPIT…	Aspergillus saccharolyticus (species), Aspergillus (genus), Aspergillaceae (family), Eurotiales (order), Eurotiomycetidae (subclass), Eurotiomycetes (class), leotiomyceta (no rank), Pezizomycotina (subphylum), saccharomyceta (no rank), Ascomycota (phylum), Dikarya (subkingdom), Fungi (kingdom), Opisthokonta (no rank), Eukaryota (superkingdom), cellular organisms (no rank)	Pezizomycotina	Eurotiomycetes
A0A3A2ZNM6	MT-A70 family	PHISCL_08959	Aspergillus sclerotialis	467	MNSSENPSSILFQNLDNTVFLIDLPTSIALGQDLSQAQQPPSFQRLPAREINNKKSLLSSLPLETPYPSSTEPKSDTARAKVLQRIPTAERAYHTGLIEPLVREGLNEIRNGYGDDRDWCLARYIPDYNSDDAAYPSKKRVTNTKTTSGEYKIPIEGSSTGISPSKRTQKDDFLFAEPPIVLSPNCVNGFESISELRNHAIQNTSFEPTTLKVGPESHCTFYVPPLSAFVMCTLPTSQTSEKVSEPIPGLRNQKFNLILLDPPWPNRSVRRGRHYHTKPYFDIDTLTHLIGNILQAHLYNHSTEKRVGDSVCSRQSIAAIWVTNSEKSRKSAYDAMASAGLCVGEEWVWLKTTTKGAPVTPLDGIWRKPYEILVIGMKSVASTERNADSVTRRVIAAVP…	Aspergillus subgen. Polypaecilum (subgenus), Aspergillus (genus), Aspergillaceae (family), Eurotiales (order), Eurotiomycetidae (subclass), Eurotiomycetes (class), leotiomyceta (no rank), Pezizomycotina (subphylum), saccharomyceta (no rank), Ascomycota (phylum), Dikarya (subkingdom), Fungi (kingdom), Opisthokonta (no rank), Eukaryota (superkingdom), cellular organisms (no rank)	Pezizomycotina	Eurotiomycetes
A0A319E2Y0	MT-A70-domain-containing protein	BO78DRAFT_376827	Aspergillus sclerotiicarbonarius (strain CBS 121057 / IBT 28362)	500	MTPKSSILYENPSATAFVVDIPSSITLAQALPGQTSPPPPHSAPYASSNHGRRILLSSAPLRAPYPPSTEPKSEAARARVLERIPLSERHFHSEIIELLVAEKLTELHQALVTGFDWCLPRTPIESDSQNSSVNAAQAEQIQPGKRKRSASQRKDGTCPVWITDHGSGSDWNKPISAPSAMGNPPLILSPGVNAFECMSEISNTVVKNTSAEPATVQIRCQSETDNLGSNDKQRSEQERPYHYHSFYVPPLSHFLRCRIPISENITQLDPIPGLPSGQKFNLIFLDPPWTNRSVRRSGHYQTLSYLDWELLTRRICDILQVHLQEDPTSSADASDRGGTGKNLQTDVQSSMAAIWITNSPKARKAAYDAMQGAGLVVCEEWVWLKTTTDGTPITALGGL…	Aspergillus sclerotiicarbonarius (species), Aspergillus (genus), Aspergillaceae (family), Eurotiales (order), Eurotiomycetidae (subclass), Eurotiomycetes (class), leotiomyceta (no rank), Pezizomycotina (subphylum), saccharomyceta (no rank), Ascomycota (phylum), Dikarya (subkingdom), Fungi (kingdom), Opisthokonta (no rank), Eukaryota (superkingdom), cellular organisms (no rank)	Pezizomycotina	Eurotiomycetes
A0A317V340	MT-A70-domain-containing protein	BO94DRAFT_309494	Aspergillus sclerotioniger CBS 115572	497	MVPTSSILYETPSATAFVVDIPSSIALAQALPAQTSPPPPHSTPSTSRKSHGRRTLLSSAPLREPYPPSTEPKSEAARARVLERIPLSERHFHSVFIEPLVAEKLTELQDAFEVGAEWCLPRISIESDAIDVPATATQDDLFPSGKRKRSAWQRRDSTCPVWTVDPGYSSDWAGSSSVSSDMSNPPLILSPGVNVFARMSELCNTVVKNTSAEPAMVQIRCQSERDNTNLIPKDKQGYEQEHPYHYHSFYVPPLSHFLRCRIPISDPITQFDPIPGLPSEKKFNLILFDPPWTNRSVRRSGHYQTQSYLGWELLTGRLREILQVHLQEDPTPSVDDSDRGGIENTQGSIAAIWITNSAKARKAAYDAIQGAGITVCEEWVWLKTTTDGTPITALGGLWR…	Aspergillus sclerotioniger (species), Aspergillus (genus), Aspergillaceae (family), Eurotiales (order), Eurotiomycetidae (subclass), Eurotiomycetes (class), leotiomyceta (no rank), Pezizomycotina (subphylum), saccharomyceta (no rank), Ascomycota (phylum), Dikarya (subkingdom), Fungi (kingdom), Opisthokonta (no rank), Eukaryota (superkingdom), cellular organisms (no rank)	Pezizomycotina	Eurotiomycetes
A0A5N6WX71	MT-A70-domain-containing protein	BDV39DRAFT_207156	Aspergillus sergii	529	MFPKNSGIAKPQDSQQPAMTRSSILYQNSQNTVFLLDIPTSIALAQEFSPIQQEPPPDSSKLISSTHVCARHLLSSTPLRAPYPGSLEPKTDAARAKVIQRIPVSEREIHDAISPLVGEALNEIRVGLRGEWCFERRTVAHDSERDCTAHRPGRNVSLGKRSRKSKESSGNGDCRFPVEDSTDSTVPGKTTKLQGAPRGPELDNPPLVLSPGLNLFDSMSGLCDVVVRNTSSDHATVRAGCVLERHDDLTETMCAEHLNHTYYIPPLSSFLLCKLPISQSATKPNRYIGPIPGLPRDRRFNLILLDPPWVNRSVRRSGHYHTQHYLEGDLLMQRIRDILSVHLQDSRRDFHCGTSDDRASVPEPTEKQTQSSIAAIWITNSAKARKITYDAIQGAGLSV…	Aspergillus (genus), Aspergillaceae (family), Eurotiales (order), Eurotiomycetidae (subclass), Eurotiomycetes (class), leotiomyceta (no rank), Pezizomycotina (subphylum), saccharomyceta (no rank), Ascomycota (phylum), Dikarya (subkingdom), Fungi (kingdom), Opisthokonta (no rank), Eukaryota (superkingdom), cellular organisms (no rank)	Pezizomycotina	Eurotiomycetes
A0A3M2SV06	MT-A70 family	PHISP_07814	Aspergillus sp. HF37	467	MTPSSNSPVLYQNASQTVFLIDIPASIARGQRLSPVQHPPPLPPGHSDPTTAPSTGNKSTAESKLSRCLLSSPPLETPYPPSTEPKTDSARSKVLQTIPPSERAFHGDIISPLVRSALAEIQDAYRDKWCLPRRYVCDAVSQSLDRVQHPKPGDMTVTAGVRDPEPIAYYYGFESAPDQPPVVLSPSCVNGFRTIDELTDLPVLNTSSESATVRVGQDSRPTLQLEFTVPPLASFVACSLPTSQGEQTRVSPAPATIPGLGDRRFNLILLDPPWPNRSVRRGRQYRTNAYFDVDGLTSRIADILRAHLYISSDTAADDDAAADVVHRRPGIAAIWVTNAEKSRKAAYNALQSAGLGLCAVEEWVWVKTTTEGEPVSPVDALWRKPYEMLVIGRKQHADR…	unclassified Aspergillus (no rank), Aspergillus (genus), Aspergillaceae (family), Eurotiales (order), Eurotiomycetidae (subclass), Eurotiomycetes (class), leotiomyceta (no rank), Pezizomycotina (subphylum), saccharomyceta (no rank), Ascomycota (phylum), Dikarya (subkingdom), Fungi (kingdom), Opisthokonta (no rank), Eukaryota (superkingdom), cellular organisms (no rank)	Pezizomycotina	Eurotiomycetes
A0A2I2GC30	MT-A70 family	P170DRAFT_356018	Aspergillus steynii IBT 23096	477	MDVMPRSAIIYHNPEETAFLIDIPTSISLAQELFPNQRSSLPDSQKRPEPRRKKQIFSSVPLAEPFPSSTEPKSDAARARVLERIPRSERVFHAEIIEPLVRDGLEVIQRGVLEAGFDWCSSRQILDDVPSAETHLGKRRRAASRDIDNCPVDRPHEFDVDGLDSDSQPPLILSSSGTNAFASVDEIRDVVVKNTSSDAADLSVRCLGDEGTSTAAAEIDSQRQEYDHDHMFTMPPLSAFVLCRLPIAQSAHPRPTDPIPGIPRDRKFNLILFDPPWNNRSVRRGRHYHTQHYSEGDDLTYYLRSVLQAHLYDPFAGNDRKAENSPAVTRSIAAIWITNASKARKTAYDALRGAGLSICEEWAWIKTTTSGEPVTRVDSLWRKPYEILVIGKKIGPDDT…	Aspergillus steynii (species), Aspergillus subgen. Circumdati (subgenus), Aspergillus (genus), Aspergillaceae (family), Eurotiales (order), Eurotiomycetidae (subclass), Eurotiomycetes (class), leotiomyceta (no rank), Pezizomycotina (subphylum), saccharomyceta (no rank), Ascomycota (phylum), Dikarya (subkingdom), Fungi (kingdom), Opisthokonta (no rank), Eukaryota (superkingdom), cellular organisms…	Pezizomycotina	Eurotiomycetes
A0A1L9TEM3	MT-A70-domain-containing protein	ASPSYDRAFT_58460	Aspergillus sydowii CBS 593.65	450	MTPKSAILYQNASSTVFLIDIPTSIALAQELSLASQPNVPCDIISFNSTEPPKKNLRRILSTPALKTPYAASFEPKSEAARTKVLARMPHCEIHEELSSLLSNALEDIRSNYCQDSEWCLSRCLLEDDESKELGSAINVEHQFQPPLILSPGRNRFQDEAELCNNLVKNTSPETATVEIRSLFVVKQLKGLEVDAEKLERIQVFFIPPLSEFILCNLPISTPLTDTEYDNANPIPSLAPDQKFNLIVMDPPWSNKSVRRSGHYETRTYLDSDLLMAYICAVLAVHSYSPLPNDDLTLGNKSNLSIAAIWITNSAKAREAAYGGLAGAGFSVCEEWIWVKTAVDGQPVTPIEGVWRKPYEILVIGKRKPGFIAGVGGDGILRRVIAAVPDVHSRKPNLKE…	Aspergillus sydowii (species), Aspergillus subgen. Nidulantes (subgenus), Aspergillus (genus), Aspergillaceae (family), Eurotiales (order), Eurotiomycetidae (subclass), Eurotiomycetes (class), leotiomyceta (no rank), Pezizomycotina (subphylum), saccharomyceta (no rank), Ascomycota (phylum), Dikarya (subkingdom), Fungi (kingdom), Opisthokonta (no rank), Eukaryota (superkingdom), cellular organisms…	Pezizomycotina	Eurotiomycetes
A0A5N6V900	MT-A70-domain-containing protein	BDV40DRAFT_3783	Aspergillus tamarii	516	MTRSSILYQNSQNTVFLLDIPTSIALAQDFSPIQKESPSDSSEPISSTQVCLRHVLSSTPLKDPYPGSTEPKTDAARAKVLQRIPVSEREIHDAISPLVRQALHEIRVSLGVDEWCLERRTSAPDSGRNCTAHCPEGNVSLGKRSRKCQESSGNDDCRFPVEDYTGSTIPGKSSKLRGMPQNTYLVSPPLVLSPGLNLFDSMSGLCNLVVRNTSSDHATVRAGCVLERRDDSTETKCAQHYNHTYYIPPLSSFLLCKLPISQSATKPNRYIDPIPGLSRDRKFDLILLDPPWVNRSVRRSGHYHTQHYLEGDLLTQRIRDILRVHLQDSHHIFRHGSSDDRISVPKPPDLQTQSSIAAIWITNSAKARRSAYDAIQGAGLSVCEEWIWIKTTTNGDPIT…	Aspergillus (genus), Aspergillaceae (family), Eurotiales (order), Eurotiomycetidae (subclass), Eurotiomycetes (class), leotiomyceta (no rank), Pezizomycotina (subphylum), saccharomyceta (no rank), Ascomycota (phylum), Dikarya (subkingdom), Fungi (kingdom), Opisthokonta (no rank), Eukaryota (superkingdom), cellular organisms (no rank)	Pezizomycotina	Eurotiomycetes
A0A4V3UQL5	Methyltransferase-like protein 4	EYZ11_000970	Aspergillus tanneri	471	MSQSAILYHNPSDTVFLIDIPLSISLAQEIQPRQQYSPPDVKKRSESKKRHIFSSSPLTEPYVCSAEPKTDVARAKVLERISGPERVFHAEVIEPLVRTGLEEIRQGVQGRFDWCLARKVVKDSPLGATHLGKRRRGQSSSMMMACSPDDCHFAERIPTPDQDVRENSDGGSHPPLILSSSGMNMFASIDELRWVVVRNTSPEMVGLRICCAEGTENVSDTIEAESQHHHMFTVPPLSNFLFCKLPIAQSPQDPPSDPIPGLSRDRKFDLILLDPPWNNRSVRRSGHYRTQSYFEGSSLTRHLQDIISIHLQNHHTVNPKTDRTARSIVAIWTTNSSKSRKTAYDALEGAGLSFYEEWVWIKTTTSGEPITPVDGLWRKPYEILIIGERINPSDGNRCS…	Aspergillus (genus), Aspergillaceae (family), Eurotiales (order), Eurotiomycetidae (subclass), Eurotiomycetes (class), leotiomyceta (no rank), Pezizomycotina (subphylum), saccharomyceta (no rank), Ascomycota (phylum), Dikarya (subkingdom), Fungi (kingdom), Opisthokonta (no rank), Eukaryota (superkingdom), cellular organisms (no rank)	Pezizomycotina	Eurotiomycetes
Q0CHT7	MT-A70-domain-containing protein	ATEG_06747	Aspergillus terreus (strain NIH 2624 / FGSC A1156)	464	MPDSAILYKNASNAVFVIDIPTSIALAQNLSPVQAGAALTTPAENALAESRKRPTAHLLSSTPLNKPYPLSSEPKTDVARARLLERIPPAERVYHADIIEPLVRDALNNICTNNSDIQGAWCLSRRVIEDHSPTDDVHEAKRKYDHVDGRPPPPGDFPLILDEESSAQSTATPSDDPPLILAPGVNIFASPSDVYNCSTRNTSSAPATLQITHAPSEPDADNPSDSVAFRIPPLSSFVLCRIPMSPDMSVDARASPIPGLSASRKFDLILLDPPWHNKSVRRSRHYRTQSYRGGDGLTQCVADILRTHLQPTPRAIAAIWITNSGKARAVAYDALRDAGMCVCEEWVWAKTTADGEPICALDGLWRKPYEILVIGRRGRGLGSHPHTVGVEDEPMTRRV…	Aspergillus terreus (species), Aspergillus subgen. Circumdati (subgenus), Aspergillus (genus), Aspergillaceae (family), Eurotiales (order), Eurotiomycetidae (subclass), Eurotiomycetes (class), leotiomyceta (no rank), Pezizomycotina (subphylum), saccharomyceta (no rank), Ascomycota (phylum), Dikarya (subkingdom), Fungi (kingdom), Opisthokonta (no rank), Eukaryota (superkingdom), cellular organisms…	Pezizomycotina	Eurotiomycetes
A0A397H1G6	Methyltransferase-like protein 4	CDV56_106794	Aspergillus thermomutatus	470	MMPQNSILYQNAEKTVFLIDIPTSIASAQELSPVQLGATPCISYPAGKKHTTSTAGIDNHKKRLLLSSNSLEKPYAVSTEPKTDAARARLLDRIPVSERVFQTEIIEPLVRGALQEISGGYSESADWCRVREIREEETQLKRRRDGPWSGTVSCEDGCSADSALGVSAPTSPPVILSPGLNMFGSMPELCNVVVRNTSSTQALLGVGCKLEAEHCEVMTAHRHVFFVPPLSTFLLCSLPLSAEDEASQDPIPGLSQDRKFNLILLDPPWSNRSVRRSGHYQTQSYSDIGSLSKRIEDILKIHLSHDPVGLGDHTQAPECVSIAAIWVTNAPKARRAAYDAIKGAGLSVYEEWVWIKTTTKGEPITPLDGLWRKPYEILVIGRRMDRLSDATDAITRRVI…	Aspergillus (genus), Aspergillaceae (family), Eurotiales (order), Eurotiomycetidae (subclass), Eurotiomycetes (class), leotiomyceta (no rank), Pezizomycotina (subphylum), saccharomyceta (no rank), Ascomycota (phylum), Dikarya (subkingdom), Fungi (kingdom), Opisthokonta (no rank), Eukaryota (superkingdom), cellular organisms (no rank)	Pezizomycotina	Eurotiomycetes
A0A5N6VLL1	MT-A70-domain-containing protein	BDV41DRAFT_438380	Aspergillus transmontanensis	511	MTRSSILYQNSQNTVFLLDIPTSIALAQEFSPIQQEPPADSSKLISSTHVCARHLLSSTPLRAPYPGSIEPKTDAARAKVIQRIPVSEREIHDAISPLVGEALHEIRVGLSGEWCFERRTVAHGSERDCTAHRPGRNVSLGKRRRKSKESSGNGGCRFPVEDSTDSTVPGKTTKLQGAPRSPELDNPPLVLSPGMNLFDSMSGLCDVVVRNTSSDHATVRAGCVLERHHDLTETMCAEHHNHTYYIPPLSSFLLCKLPISQSATKPNRYIDPIPGLPQDRRFDLILLDPPWVNRSVRRSGHYHTQHYLEGDLLMQRIRDILRVHLQDSHRDFHYGTSDDRASVPEPAEKQTQSSIAAIWITNSAKARKIAYDAIQGAGLSVCEEWIWIKTTTNGDPITP…	Aspergillus (genus), Aspergillaceae (family), Eurotiales (order), Eurotiomycetidae (subclass), Eurotiomycetes (class), leotiomyceta (no rank), Pezizomycotina (subphylum), saccharomyceta (no rank), Ascomycota (phylum), Dikarya (subkingdom), Fungi (kingdom), Opisthokonta (no rank), Eukaryota (superkingdom), cellular organisms (no rank)	Pezizomycotina	Eurotiomycetes
A0A1L9N946	MT-A70-domain-containing protein	ASPTUDRAFT_119889	Aspergillus tubingensis (strain CBS 134.48)	486	MAIKSPILYENPSATAFVIDIPSSIAQAQALPGQTPPASQPHPASSTRGSYHGERVLLSSAPLREPYPTLTEPKTEAARARVLERIPLAERQYHSEIIEPLVAEKLAELNGALENKFEWCLPRSLIENDAPDSPEDPAQGEQIQLMGKKRKRQRSTTTTCSFSCLNPESGSIHSNTLSNTRNDPPLILSPGENTFASISELSNNLVKNTSIEPATVKICCQSTSTTTEASNNDSKNYNYHSFYIPPSSHFLRCIIPISEPIQNSSRPLLPGLPHDQKFNLILLDPPWTNRSVRRSGHYQTQFYKGWDLLTERICGVLRGYLQFDVSDREEGAQLHENSKGPVAAIWITNSAKARKTAYEAIRGAGLEVCEEWVWCKVTVDGRPIVEVGGLWRKPYEVLV…	Aspergillus tubingensis (species), Aspergillus (genus), Aspergillaceae (family), Eurotiales (order), Eurotiomycetidae (subclass), Eurotiomycetes (class), leotiomyceta (no rank), Pezizomycotina (subphylum), saccharomyceta (no rank), Ascomycota (phylum), Dikarya (subkingdom), Fungi (kingdom), Opisthokonta (no rank), Eukaryota (superkingdom), cellular organisms (no rank)	Pezizomycotina	Eurotiomycetes
A0A397ICP4	MT-A70-domain-containing protein	CDV55_101402	Aspergillus turcosus	463	MMPQPSILYQNAEKTIFLIDIPTSIASAQELSPVQLGAGATLCNPYPAELDTHRKRLLLSSEPLEKPYAVSTEPKSDAARARVLARIPVSERAFQTEIIEPLVRGALQEIRGAHSESADWCRARKVREEETQVKRKRDGPWSKAFSREDGCGCSADDAPGVSASTSPPVILSPGLNVFESMRELCNAVVRNTSSAQALLGVCCKGKVEAQHCEVTTATARRHVFFVPPLSTFLLCSLPLSAEDEDEASQAQGPIPGLSQDRKFNLILLDPPWSNRSVRRSGHYQTQSYSDMGLLSKRIGDILNIHLLDNPESVSIAAIWITNAPKARRAAYDAIKGAGLSVYEEWVWIKTTTKGEPITPLDGLWRKPYEILVIGRRMDRPSDATDAITRRVIAGVPDVH…	Aspergillus (genus), Aspergillaceae (family), Eurotiales (order), Eurotiomycetidae (subclass), Eurotiomycetes (class), leotiomyceta (no rank), Pezizomycotina (subphylum), saccharomyceta (no rank), Ascomycota (phylum), Dikarya (subkingdom), Fungi (kingdom), Opisthokonta (no rank), Eukaryota (superkingdom), cellular organisms (no rank)	Pezizomycotina	Eurotiomycetes
A0A8H3P3V2	Methyltransferase-like protein 4	IFM51744_05582	Aspergillus udagawae	453	MMPQHSILYQNAEKTIFLIDIPTSIASAQELSPVQLGATLCNPYPAGIDNHRKRHLLSSSPLEKPYTVSTEPKSDAARARVLSRIPVSERAFQTEVIEPLVRWALQEISGAHSDSADWCRLRKVRDEESQLRRKRDGPWSRTSSCEDGCSADSALGVAAPTSPPVILSPGLNMFGSMAELCNVVARNTSSAQALLDVCCKMEADPEQCEVATAHRHVFSVPPLSTFLLCSLPLLAEDEASKGPIPGLSPDRKFNLILLDPPWSNRSVRRSGHYQTQSYSEMGLLSKRIGDILKIHLSDNPESVSIAAIWITNAPKARRAAYDAIKGAGLSVYEEWVWIKTTTKGEPITPLDGLWRKPYEVLVIGRRADRPSDAVDAITRRFIAGVPDVHSRKPNLKELF…	Aspergillus (genus), Aspergillaceae (family), Eurotiales (order), Eurotiomycetidae (subclass), Eurotiomycetes (class), leotiomyceta (no rank), Pezizomycotina (subphylum), saccharomyceta (no rank), Ascomycota (phylum), Dikarya (subkingdom), Fungi (kingdom), Opisthokonta (no rank), Eukaryota (superkingdom), cellular organisms (no rank)	Pezizomycotina	Eurotiomycetes
A0A319BA59	MT-A70-domain-containing protein	BO88DRAFT_405168	Aspergillus vadensis (strain CBS 113365 / IMI 142717 / IBT 24658)	479	MAIKSSILYENPSATAFVIDIPSSIAQAQALPGQTPPPSRPHPASSTPGSYHGERVLLSSAPLGEPYPTLTEPKTEAARARVLERIPLSERQYHSEIIEPLVAEKLAELNGALENEFEWCMPRTLIRNDAPDSPEDPVQGEQIPPGKKRKRQRSTTTTCSCPCLNPESGSIYSNRPPTRNDPPLILSPGENAFTSISELSNTVVKNTSIEPATVKIRCQPTSTATEASNNDSTNYNYHSFYIPPSSHFLRCTIPISEPIQNSSQPLLPGLPHDQKFNLILLDPPWTNRSVRRSGHYQTQFYKGWDLLTERICGILREYLQYDVSDRGDGTTDTKGPVAAIWITNSAKARKTAYEAIRGAGMAVCEEWVWCKVTMDGRPIVEVGGLWRKPYEVLVIGRVQ…	Aspergillus vadensis (species), Aspergillus (genus), Aspergillaceae (family), Eurotiales (order), Eurotiomycetidae (subclass), Eurotiomycetes (class), leotiomyceta (no rank), Pezizomycotina (subphylum), saccharomyceta (no rank), Ascomycota (phylum), Dikarya (subkingdom), Fungi (kingdom), Opisthokonta (no rank), Eukaryota (superkingdom), cellular organisms (no rank)	Pezizomycotina	Eurotiomycetes
A0A1L9PSV2	MT-A70-domain-containing protein	ASPVEDRAFT_135003	Aspergillus versicolor CBS 583.65	504	MTPKSSILYQNTSNTVFLIDIPASIALAQELSLEPQPGVPSDNISFVSTEPPKKKQRRILSTPALKTPYPASFEPKSEAARARVLARIPRSEIHEEISPLLSNALEDIRNHYCQGSEWYLPRCLLEDDESKGRDQELDRSACLARIRSGESDRGKKRRPQDRNATRNEHDEEDDKFHPEYFPLPSSQQGFAIAQSPFQPPLILSPGRNRFKDEAELCNNLVKNTSPETAVVEIHSLFAAKPLKNFKVDTEKQECTRVFIIPPLSNFILCNLPISTPLTGMGHDNPSPIPSLASNQKFNLIVMDPPWSNKSVRRSGYYETGTYLDSELLMAYICAVLTVHSYSPLQSGDLTPENKSNLSIAAIWITNSARAREAAYGGLAGAGFSVCEEWVWVKTAVDGQ…	Aspergillus versicolor (species), Aspergillus subgen. Nidulantes (subgenus), Aspergillus (genus), Aspergillaceae (family), Eurotiales (order), Eurotiomycetidae (subclass), Eurotiomycetes (class), leotiomyceta (no rank), Pezizomycotina (subphylum), saccharomyceta (no rank), Ascomycota (phylum), Dikarya (subkingdom), Fungi (kingdom), Opisthokonta (no rank), Eukaryota (superkingdom), cellular organi…	Pezizomycotina	Eurotiomycetes
A0A2V5HQL5	MT-A70-domain-containing protein	BO99DRAFT_345606	Aspergillus violaceofuscus (strain CBS 115571)	515	MIAPSPSAILYQDPQATTFLIDIPSSIARAQSLSPFQSSALLPSARSPSVLENDRNQRLLSTPPLRVPYPTRTEPKTDAARARVLERTPLAERLLHSEILEPLVTKGLFQIRSALDSGFQWCLPRVEIDPSAQDSPRNGDIGDGAPLPKKRKGTAGRTRCSSHGNVDAAMEPIASASAAFTAPCASLNPPLILSPGVNRFSCMSELSSIVVRNTSLASATVHATCTGDQEKAADDTRCCHSGPHPLSPRPVPHSFYIPPLSSFLQDRIPISSTPVTHAETPIPGLPRHRKFNLILLDPPWANRSVRRSGHYHTQTYLDWELLTQRIRNVLSVHLVQESSSFNKEVETAEQRSDSRRRSAIAAIWITNSSKARKTAYDAMQGAGLTVCEEWVWVKTTTEG…	Aspergillus violaceofuscus (species), Aspergillus (genus), Aspergillaceae (family), Eurotiales (order), Eurotiomycetidae (subclass), Eurotiomycetes (class), leotiomyceta (no rank), Pezizomycotina (subphylum), saccharomyceta (no rank), Ascomycota (phylum), Dikarya (subkingdom), Fungi (kingdom), Opisthokonta (no rank), Eukaryota (superkingdom), cellular organisms (no rank)	Pezizomycotina	Eurotiomycetes
A0A3F3PTD4	MT-A70-domain-containing protein	BDQ94DRAFT_173314	Aspergillus welwitschiae	491	MAIKSSILYENPSATAFVVDIPSSIAQAQALPGQDFPPSRPHPAPSASGSYHGGRVLLSSTPLREPYPSSTEPKTETARARVLERIPLSERRYHSELIEPLVTEKLTELNAALENNNEWCLPRIIVDSDAQGSPGDSTQGGYEQIQPGKRKRQRSTTACSCSCPNQDSGSIHSNRLSTRDDTPLILSPGDNAFSSISELSNTVVKNKSIEPATVKIRCQSTTDESNNDRTTTHNYQSFHIPPLSHFLRCTIPISEPIQEKSHHHHHHHQALIPGLPHEQKFNLILLDPPWTNRSVRRSGHYQTQSYKGSDLLTQRIRDILRGHLQYDNAFDREEGTADTKAPIAAIWITNSAKARKTAYEAIRGAGLEVREEWVWLKTTMDGRPITEVGGLWRKPYEVL…	Aspergillus (genus), Aspergillaceae (family), Eurotiales (order), Eurotiomycetidae (subclass), Eurotiomycetes (class), leotiomyceta (no rank), Pezizomycotina (subphylum), saccharomyceta (no rank), Ascomycota (phylum), Dikarya (subkingdom), Fungi (kingdom), Opisthokonta (no rank), Eukaryota (superkingdom), cellular organisms (no rank)	Pezizomycotina	Eurotiomycetes
A0A1L9R6Z4	MT-A70-domain-containing protein	ASPWEDRAFT_120895	Aspergillus wentii DTO 134E9	488	MEETAILYHNNERTAFLIDIPASIALAQELSPVQRHSHNADSTTAGPTAAKRSHKGHILSSPPLEKPYPSTTEPKTDSARAKVLERIPVAEQVFHAGIESLVQDGLRTIHEGYQDGSYWCLPRHEQQLDESRWVDSQPGEVSPKKRKWAQGQLQRGKAPISSEPQSFLPGDYLNSQNLSHGPPVILSPTCLNVFESMTELHDVVVKNTSPKAATLSIRCSAMSGQSSHRSFSVPPLSNLSLCTLPMSNPDTTLPNPVPGLPRNQKFNLILMDPPWSNRSVRRSRNYQTHPYFDMEAFTERIRDILRVHLYDNHISRPNDAPEAIPGQNGIDKQSKESIAAIWVTNSAKARKAAYDAIQGAGLDVCEEWAWIKTTSNGEPIALLNGIWRKPYEIVVIGRK…	Aspergillus wentii (species), Aspergillus subgen. Cremei (subgenus), Aspergillus (genus), Aspergillaceae (family), Eurotiales (order), Eurotiomycetidae (subclass), Eurotiomycetes (class), leotiomyceta (no rank), Pezizomycotina (subphylum), saccharomyceta (no rank), Ascomycota (phylum), Dikarya (subkingdom), Fungi (kingdom), Opisthokonta (no rank), Eukaryota (superkingdom), cellular organisms (no …	Pezizomycotina	Eurotiomycetes
A0A074VM50	MT-A70-domain-containing protein	M437DRAFT_78765	Aureobasidium melanogenum CBS 110374	448	MGELSDKQSNTSALSSGPSLLSSCILYSTDRVALIDIPTSIAEAQQSSSRHPISSLVSCNPRTTPYPNHEPKSEAARSKLRQKMATEHDDLYAQLISSSLATIRQNHTGPWLLPRTVISQAEHLPPKRKFNDPASDTESARDDLLHQLSSDTTCSYTFRWRHMDDQQRAAEPLLETSSWPKYLYNPSDDARMLDIGVSSTSMDTAASFCIPPGAAFYLGDCSKSRSFHLAVKHVAEQLDTTRQFDVIVMDPPWPNASVRRTEKSGRSAYQVSPTVWDVRQLIFEMDIDVLLANQGVIAIWITNKPAVRDLVLGEDGLFDSWDVRLEEEWLWIKTTTEGEPVSSMDALWRKPYEVLLVGRKHDPRRSDQHVNLADTSKVERRVIVGVADLHSRKPCLKSL…	Aureobasidium melanogenum (species), Aureobasidium (genus), Saccotheciaceae (family), Dothideales (order), Dothideomycetidae (subclass), Dothideomycetes (class), dothideomyceta (no rank), leotiomyceta (no rank), Pezizomycotina (subphylum), saccharomyceta (no rank), Ascomycota (phylum), Dikarya (subkingdom), Fungi (kingdom), Opisthokonta (no rank), Eukaryota (superkingdom), cellular organisms (no …	Pezizomycotina	Dothideomycetes
A0A074WAX8	MT-A70-domain-containing protein	M436DRAFT_54287	Aureobasidium namibiae CBS 147.97	460	MHENGLKILPSTNNVSDKQSNTSGLSPGPSSPPSCILYSTDRVALIDIPTSIADAQQTLPGLSTSSLISCNPRTTPFPNHEPKSDAARQKLRQKMATENDDLYSLLISSALADIHKNYSGPWYLPRTVVPQPEHSLPQKRKTFDPLSDAESVRDHLLHQLSSGTSPSCTYRWRHVDDQQNAREPLPETSSWPRYLYNSSDVTRILDVSSTSMPIPASFYIPPGAAFYLGDCSSSRPFHMAVKHVAEQLDTSRQFDVIVMDPPWPNASVRRTEKSGRSAYQVSPTVWDIRQLIFEMDIDVLLANQGVIAIWITNKPAVRDLVLGEDGLFDSWDVQLEEEWLWIKTTTEGEPVSSLDALWRKPYEVLLVGRKNDPRRSDQHVNSTHVSKVERRVIVGLADL…	Aureobasidium namibiae (species), Aureobasidium (genus), Saccotheciaceae (family), Dothideales (order), Dothideomycetidae (subclass), Dothideomycetes (class), dothideomyceta (no rank), leotiomyceta (no rank), Pezizomycotina (subphylum), saccharomyceta (no rank), Ascomycota (phylum), Dikarya (subkingdom), Fungi (kingdom), Opisthokonta (no rank), Eukaryota (superkingdom), cellular organisms (no ran…	Pezizomycotina	Dothideomycetes
A0A074Y0B9	MT-A70-domain-containing protein	M438DRAFT_362495	Aureobasidium pullulans EXF-150	453	MPSTTNNLPDKQFNTSHLPQGASSPPSCILYSTDRVALVDIPTSIADAQQNSFFDSTSSLISCAPLKTPYPNHEPKSEAARDKLRQKMATENDDIYADMIASSLATVREEYTGPWCLPRTTINSQSEPTVPQKRKADDPLSDAESARDDLLHQLSSGPIQPYTFGWRELDDQQSRGSEPLPETSLWPNYLYNMSDVARILEIGLTSMSTPARFYVPPRASFYLGDCSSSRPFHMAVRDIAGQLDTPRQFDVIIMDPPWPNASVRRTEKSGRSAYQVSPTVWDVRQLIFEMDIDVLLANEGVIAIWITNKPAVRDLVLGEDGLFESWDVQLEEEWLWIKTTSEGEPVSSLNALWRKPYEILLVGRKRDPRRSDQHVSLTDSSKVERRVIIGVPDLHSRKP…	Aureobasidium pullulans (species), Aureobasidium (genus), Saccotheciaceae (family), Dothideales (order), Dothideomycetidae (subclass), Dothideomycetes (class), dothideomyceta (no rank), leotiomyceta (no rank), Pezizomycotina (subphylum), saccharomyceta (no rank), Ascomycota (phylum), Dikarya (subkingdom), Fungi (kingdom), Opisthokonta (no rank), Eukaryota (superkingdom), cellular organisms (no ra…	Pezizomycotina	Dothideomycetes
A0A074YS49	MT-A70-domain-containing protein	AUEXF2481DRAFT_34797	Aureobasidium subglaciale (strain EXF-2481) (Aureobasidium pullulans var. subglaciale)	450	MPSSTSDVSDKQSNTSTLSQSPSQTSSSILFSTDRVALIDIPTSIADAQQSCPCVPTSSLISCNPLTSPYPNHEPKSEAARDKLRQKMATENDNLYADLISSALALVRKSYTGPWFLPRTVVSQDDQPLSKKRKVGDTSSDIESVRDDLLHQLSSNPQSCSFNWRDMKDQQRASEPLPETSLWPKYLHNPSNVARILEIAPTPLRAPASFYIPPGAAFYLGDCSASRSFHMAVKDVAEQLETSRSFDVIVMDPPWPNASVRRTEKSGRSAYQVSPTVWDVRQLIFEMDIDVLLANQGVIAIWITNKPAVRELVLGEDGLFDSWDVQLEEEWLWIKTTADGEPVSSLDALWRKPYEVLLVGRKYDPRGSDQHVKLTDHSKVERKVIVGLADLHSRKPCLK…	Aureobasidium subglaciale (species), Aureobasidium (genus), Saccotheciaceae (family), Dothideales (order), Dothideomycetidae (subclass), Dothideomycetes (class), dothideomyceta (no rank), leotiomyceta (no rank), Pezizomycotina (subphylum), saccharomyceta (no rank), Ascomycota (phylum), Dikarya (subkingdom), Fungi (kingdom), Opisthokonta (no rank), Eukaryota (superkingdom), cellular organisms (no …	Pezizomycotina	Dothideomycetes
M2MZT4	MT-A70-domain-containing protein	BAUCODRAFT_38978	Baudoinia panamericana (strain UAMH 10762) (Angels' share fungus) (Baudoinia compniacensis (strain UAMH 10762))	428	MASPILWQNEDATITLIDIPTSITTAQGTVQHPCHDRILSSEPLTAPFAANEPKSAPAKAKLMTNSVDEDLHAEYAALLSTALQEVRNRYEGAWCLPRPFVQPPSKKRKRDANGEEPESTCVEALLPHQEPPGLLSRLARPVRGDASVPRVRLQSGQRDGGSTETARSIDLPSLISSADSEPAQLLITTNDKEDTFRYRIPPTSSFYLGDCADSNSFRNAVRQHSAQQDTTYLFDFILLDPPWPNRSVRRTHQTKGSTYNVLTTVETIQDLLLGMDLDMLMQQDCRVGIWITNKRAVRDLVLGDGGLFAAWGLKLEEEWIWLKTTVDGQPVSDLNALWRKPYEVFLLGRRSLDYDVGTSDTELKRRVVVGVPDLHSRKPSLKALIESLLLVSRSQRVLE…	Baudoinia panamericana (species), Baudoinia (genus), Teratosphaeriaceae (family), Mycosphaerellales (order), Dothideomycetidae (subclass), Dothideomycetes (class), dothideomyceta (no rank), leotiomyceta (no rank), Pezizomycotina (subphylum), saccharomyceta (no rank), Ascomycota (phylum), Dikarya (subkingdom), Fungi (kingdom), Opisthokonta (no rank), Eukaryota (superkingdom), cellular organisms (n…	Pezizomycotina	Dothideomycetes
J4URF1	MT-A70 family	BBA_02973	Beauveria bassiana (strain ARSEF 2860) (White muscardine disease fungus) (Tritirachium shiotae)	350	MQQPPPRHSKAASAQLPSSILYRSPDGATVVLDIPRSLEESQVRLGEEHDARCRIYSSAAPVTPFATPEPVHGVDPDATASPAAQIDALMTAESLRSTLDALSRSYTGEYGLPRLTAPEISSPSTSSSSASSQAADSELYIPPDAHHLHGSIYHLKPSFTQLAPKFRLIIMDPPWPNRSVRRTTARYKTARSLSDVQSLLRAVPVPAHLADDGLVAVWMTNKPRIAELLRGVLAEWGLHVAAEWTWLKVTADGRPLYPLDSAWRKPWERLLVAKRIGRAAPDGLAPKTIVAVPDVHSRKPSLRGLFGDLLGLDYVGLEVFARGLTAGWWSWGDEVLKFQQPQHWHTLQNQ	Beauveria bassiana (species), Beauveria (genus), Cordycipitaceae (family), Hypocreales (order), Hypocreomycetidae (subclass), Sordariomycetes (class), sordariomyceta (no rank), leotiomyceta (no rank), Pezizomycotina (subphylum), saccharomyceta (no rank), Ascomycota (phylum), Dikarya (subkingdom), Fungi (kingdom), Opisthokonta (no rank), Eukaryota (superkingdom), cellular organisms (no rank)	Pezizomycotina	Sordariomycetes
A0A167DKB7	MT-A70 family	BBO_05169	Beauveria brongniartii RCEF 3172	347	MHQPPPRHSKAASAQLPSSILYSSPDGATVVLDIPRSLEESQARLGEEHDARCRIYSSAAPVAPFATPEPVHGVDPDATASPAAQIDALMTAESLRSTLDALSRDYIGEYCLPRLTAPESSSPSSSSSLQAADSEPYIPPDTHHLHGSIHHMKPSFTQLAPKFRLIIMDPPWPNRSVRRTTARYKTARSLSDVQSLLRAIPVPTHLADDGLVAIWITNKPRIADLLRGVLAGWGLHVAAEWTWLKVTADGRPLCPLDSVWRKPWERLLVAKRVGRAAPDGLAPKTIVAVPDVHSRKPSLRGLFGDLLGPDYIGLEVFARGLTAGWWSWGDEVLKFQQPHHWHTLQNQ	Beauveria brongniartii (species), Beauveria (genus), Cordycipitaceae (family), Hypocreales (order), Hypocreomycetidae (subclass), Sordariomycetes (class), sordariomyceta (no rank), leotiomyceta (no rank), Pezizomycotina (subphylum), saccharomyceta (no rank), Ascomycota (phylum), Dikarya (subkingdom), Fungi (kingdom), Opisthokonta (no rank), Eukaryota (superkingdom), cellular organisms (no rank)	Pezizomycotina	Sordariomycetes
A0A261XTS3	Methyltransferase-like protein 4	BZG36_05245	Bifiguratus adelaidae	318	MRVDSRKVLSRQLKFEGRCWELREEEYGLKEPYIKSKRSVNSKSGDFASGDEFTGSDTNDEATRPAKRRRQSRDDVALLATMVDQAIERARKEWPATPIQARSEASVSSERVDTETLHGAAAKRRTPGGLDFIAYGQLYDAMRRMGGGLITDESDLELVLKDDMTRIEPASAFGVVLVNPDPNSCKLLAFADVKAEQEEWTENDLYYIFPPSSAAVLSQLGNTNVLVEYAKSFGGYDVICMDPPWPNKSGKSSRYETIDIYDLFKLPIKHLLSRRSSPSKSPIVAVWVTNHRKHHAFVREKLFPKWKLKEAGKIVWCK	Bifiguratus (genus), Endogonales incertae sedis (no rank), Endogonales (order), Endogonomycetes (class), Mucoromycotina (subphylum), Mucoromycota (phylum), Fungi incertae sedis (no rank), Fungi (kingdom), Opisthokonta (no rank), Eukaryota (superkingdom), cellular organisms (no rank)	Early_diverging	Early_diverging
A0A6A5VD99	MT-A70-domain-containing protein	BU23DRAFT_552913	Bimuria novae-zelandiae CBS 107.79	457	MPGFKSGMQPRKAILYQNADQDITLIDIPTSIAAAQGRPDTLLSTAPLDTPYQLHEEPKSSQAKKNQSPHLTDLHIEYRSAIHAALAEIRSHITGPWCLPRKLMAQVPKPRDVDRDMQLHNPEKEIESRLREWSALDRSKGKDTHFDFQKMMASLGAAPDPNATAFETVAQKWLVSYGPPRDDAHVPLAEPTEPWTSSFHNPEDHPLDLRVRENVTQPGLEAPEYRFTVPSRATFFLSDSTHSDAFRTAFRELTDDYVLPRHFDLVLLDPPWPNRSARRKGAYEMTGGMPQVQRMLLKMDIDNYFEHNALVGVWITNKEAMRAHVLGEGGLFEQWNVGLVEEWIWVKVTTQGEPMFDIDSTLRKPYEVLLLGRAAPNAWTRMEHARVPKKKVIAAVPDV…	Bimuria novae-zelandiae (species), Bimuria (genus), Didymosphaeriaceae (family), Massarineae (suborder), Pleosporales (order), Pleosporomycetidae (subclass), Dothideomycetes (class), dothideomyceta (no rank), leotiomyceta (no rank), Pezizomycotina (subphylum), saccharomyceta (no rank), Ascomycota (phylum), Dikarya (subkingdom), Fungi (kingdom), Opisthokonta (no rank), Eukaryota (superkingdom), ce…	Pezizomycotina	Dothideomycetes
A0A0B7JM43	MT-A70 family	BN869_000000407_1 IM811_000953	Bionectria ochroleuca (Gliocladium roseum)	353	MTRLFRSEPRFVVLLGPREPMDSRNLSSRPTSIRYSSPDKGIIILDIPRTLEECQLPSGHETIVTRRIRSVEPIAQPFETPEPKDNGYASQNKSAAAQIADLMTTATIQDALEHTYSSFHESYCLPRITDLEDAPNPPSAPFIPENATFLHGSIQELSSQCRESAPKFRLVVLDPPWPNRSVRRKTAGYSTAYNLDEMGQLLSHIPIPSHLSPDGLVAIWITNKPSIIDLLSSPSGLFAQWGLELVTEWTWVKVTASGEPIFDVESAWRKPWEKLLIAKRTGTPTPQGLRSKTIFAVPDVHSRKPNLRGLFDELLEPGYDALEVFARNLTAGWWSWGNEVLQFQEAHHWVDQK	Clonostachys (genus), Bionectriaceae (family), Hypocreales (order), Hypocreomycetidae (subclass), Sordariomycetes (class), sordariomyceta (no rank), leotiomyceta (no rank), Pezizomycotina (subphylum), saccharomyceta (no rank), Ascomycota (phylum), Dikarya (subkingdom), Fungi (kingdom), Opisthokonta (no rank), Eukaryota (superkingdom), cellular organisms (no rank)	Pezizomycotina	Sordariomycetes
W6YTD2	MT-A70-domain-containing protein	COCMIDRAFT_9344	Bipolaris oryzae ATCC 44560	492	MFSTQPPPRASPSAQLASHVPNPIIFQNVDADITLVDIPASIVAAQGDRSDVLLSTAPLEEPIQLKQDYQPKTQKSQAKAAKVHDSDSTQQNEHDLQSLYLDDSGYNLLVEHALAQIRAHVSGPWCMRRQLMTQRFPCAQDEAMDLDGPTEKNLESRIREWASWSQAEQDDMAFNLQQMMASLGAADEPADSAAVTDKCILSYRPAPEIASNTQAADTATQETQTLSWTCTFHNPNHHSLEATITDKTVQSASSAQDYHFTIPPRATLFLSDSTASDAFRSSFRRLTDEYSLARHFDLVLLDPPWPNRSAKRKGAYEQVGGMPYLKRMLLNMHLDMYLEHNALVGVWVTNKPSLKKHVLGPGGLFEAWNVGLIEEWIWIKTTTKGEPMFDIDSPMRKPY…	Cochliobolus miyabeanus (species), Bipolaris (genus), Pleosporaceae (family), Pleosporineae (suborder), Pleosporales (order), Pleosporomycetidae (subclass), Dothideomycetes (class), dothideomyceta (no rank), leotiomyceta (no rank), Pezizomycotina (subphylum), saccharomyceta (no rank), Ascomycota (phylum), Dikarya (subkingdom), Fungi (kingdom), Opisthokonta (no rank), Eukaryota (superkingdom), cel…	Pezizomycotina	Dothideomycetes
W7EET1	MT-A70-domain-containing protein	COCVIDRAFT_110867	Bipolaris victoriae FI3	492	MFSTQPQPPRASPTAQSAPHVPNPIIFQNADADITLVDIPASIVAAQGDRSDVLLSTAPLEAPIQLKQDYEPKTQKTQAKVAKVYHGDSTQQNEHDLQSLYLDDSGYKLLVEHALAQIRAHVSGPWCMRRQLMTQRPLCAQDEAMDLDGPTEKNLESRMREWASWSQAKQDDMAFNLQQMMASLGAASEPADSAAVTDKCILSYRHAHEIESNTQVADAVTQETQTVPWTCTFHNPNHHSLEATITDKTLKSAPSAQDYRFTVPPRATLFLSDSTASDVFRSSFRRLTDEYSLARHFDLVLLDPPWPNRSAKRKGAYEQVGGMPYLKRMLLNMHLDMYLEHNALVGVWVTNKPSLKRHVLGPGGLFEAWNVGLVEEWIWIKTTTKGEPMFDIDSPMRKP…	Cochliobolus victoriae (species), Bipolaris (genus), Pleosporaceae (family), Pleosporineae (suborder), Pleosporales (order), Pleosporomycetidae (subclass), Dothideomycetes (class), dothideomyceta (no rank), leotiomyceta (no rank), Pezizomycotina (subphylum), saccharomyceta (no rank), Ascomycota (phylum), Dikarya (subkingdom), Fungi (kingdom), Opisthokonta (no rank), Eukaryota (superkingdom), cell…	Pezizomycotina	Dothideomycetes
W6Y1P2	MT-A70-domain-containing protein	COCCADRAFT_6567	Bipolaris zeicola 26-R-13	492	MFSTQPQPPRASPTAQSAPHVPNPIIFQNADADITLVDIPASIVAAQGDRSDVLLSTAPLEAPIQLKQDYEPKTQKTQAKVAKVYHGDSTQQNEHDLQSLYLDDSGYKLLVEHALAQIRAHVSGSWCMRRQLMTQRPLCAQDEAMDLDGPTEKNLESRMREWASWSQAKQDDMAFNLQQMMASLGAASEPTDSAAVTDKCILSYRHAHEIESNTQAADAVTQETQTVPWTCTFHNPNHHSLEAIITDKTLKSASSAQDYRFTIPPRATLFLSDSTASDVFRSSFRRLTDEYSLARHFDLVLLDPPWPNRSAKRKGAYEQVGGMPYLKRMLLNMHLDMYLEHNALVGVWVTNKPSLKRHVLGPGGLFEAWNVGLVEEWIWIKTTTKGEPMFDIDSPMRKP…	Cochliobolus carbonum (species), Bipolaris (genus), Pleosporaceae (family), Pleosporineae (suborder), Pleosporales (order), Pleosporomycetidae (subclass), Dothideomycetes (class), dothideomyceta (no rank), leotiomyceta (no rank), Pezizomycotina (subphylum), saccharomyceta (no rank), Ascomycota (phylum), Dikarya (subkingdom), Fungi (kingdom), Opisthokonta (no rank), Eukaryota (superkingdom), cellu…	Pezizomycotina	Dothideomycetes
T5BGM7	MT-A70 family protein	BDFG_09150	Blastomyces dermatitidis ATCC 26199	494	MSELQGCTSAILYQNTSRTVTLIDIPTSIVVAQRLAEHNSNKLEPSTFKDGGPILLSCDPLQHPYPKPPEPKSEKSRNRILAQIPSSQQRFHSEIVPIISNALQEIRERHHANWCLPRHTRLSNHVVQQGDSDLHERNEGVAELDQEEHPPKRKRSDPDAGSPSVNLEEPTFISTNKVPSQSCCYSALNEPPLILSPGINQVPGLDEIQGIIVQNPTRVRTVLNIKSEQQPCTTTGNGSFPPEYITVNIPPESTFINCHLTPPTKSHPGPIPALSSDTKFNFILMDPPWPNRSVRRSSHYKEHAGPLQPIIEGTLRNHLHPQQALVAIWITNSLKSRFATLNALDAAGLHPFEEWVWVKTTTDGQPAWPLDGLWRRPYEVLILAHREKHVAEDNNGERH…	Ajellomyces dermatitidis (species), Blastomyces (genus), Ajellomycetaceae (family), Onygenales (order), Eurotiomycetidae (subclass), Eurotiomycetes (class), leotiomyceta (no rank), Pezizomycotina (subphylum), saccharomyceta (no rank), Ascomycota (phylum), Dikarya (subkingdom), Fungi (kingdom), Opisthokonta (no rank), Eukaryota (superkingdom), cellular organisms (no rank)	Pezizomycotina	Eurotiomycetes
A0A179V2A3	MT-A70 family protein	BDBG_09474	Blastomyces gilchristii (strain SLH14081) (Blastomyces dermatitidis)	494	MSELQGCTSSILYQNTSRTVTLIDIPTSIVVAQRLAEHNSNKLEPSTFKDGGPILLSCDPLQHPYPKPPEPKSEKSRNRILAQIPSSQQRFHSEIVPIISNALQEIRERHHANWCLPRHTRLSNHVVQQGDSDLHERNEGVAELDQEEHPPKRKRSDPDAGSPSVNLEEPTFISTNKVPSQSCCYSALNEPPLILSPGINQVPGLDEIQGIIVQNPTRVRTVLNIKSEQQPCTTTGNGSFPPEYITVNIPPESTFINCHLTPPTKSHPGPIPALSSDTKFNFILMDPPWPNRSVRRSSHYKEHAGPLQPIIEGTLRNHLHPQQALVAIWITNSLKSRFATLNALDAAGLHPFEEWVWVKTTTDGQPAWPLDGLWRRPYEVLILAHREKHVAEDNNGERH…	Blastomyces gilchristii (species), Blastomyces (genus), Ajellomycetaceae (family), Onygenales (order), Eurotiomycetidae (subclass), Eurotiomycetes (class), leotiomyceta (no rank), Pezizomycotina (subphylum), saccharomyceta (no rank), Ascomycota (phylum), Dikarya (subkingdom), Fungi (kingdom), Opisthokonta (no rank), Eukaryota (superkingdom), cellular organisms (no rank)	Pezizomycotina	Eurotiomycetes
A0A2B7WYN3	MT-A70-domain-containing protein	GX51_05215	Blastomyces parvus	494	MPELQHCTSAILYQNASRTVILIDIPTSIAVAQRLAEPKGNKLEPSSSTYSGPILLSCDPLQHPYPNPPEPKSEKARNRVLARIPTSQQQFHSEIVPIISNALEEIRERHHADWCFPRYTRLSNHVVKQNDCGLHRRNESIAEVDLEGRPPKRKGGDSDAGSPTVNLEEPTFTSTKKIPSPNSCYSALNDPPLILSPGINQVPDLDEIQDIIVQNPTRVKTVLNIKSEKQPCAPISTGSLHPDYISVNIPPESTFINCHLSSPTKSQPSPIPALSSDTKFNVILMDPPWSNRSVRRSSHYKEHAGPLQPVIEGVLRNHLHPQQALVAIWITNSIKSRSATLDALDAVGLHPFEEWIWVKTTVDGQPACPLDGLWRRPYEVLILAHKEKHVTEDNNGQQH…	Blastomyces (genus), Ajellomycetaceae (family), Onygenales (order), Eurotiomycetidae (subclass), Eurotiomycetes (class), leotiomyceta (no rank), Pezizomycotina (subphylum), saccharomyceta (no rank), Ascomycota (phylum), Dikarya (subkingdom), Fungi (kingdom), Opisthokonta (no rank), Eukaryota (superkingdom), cellular organisms (no rank)	Pezizomycotina	Eurotiomycetes
A0A1J9RB73	MT-A70-domain-containing protein	ACJ73_03407	Blastomyces percursus	494	MSELQDTSAILYQNASRTVILIDIPTSIVVAQRFAEPHGNKLEPRATFKDGGPVLLSCDPLQHPYPNPPEPKTEKARNRILAQIPSSQQQLHSEILPIISNALQEIRERYHADWCLPRYTRLSNHVVKHNDSDIRGGNECIAELAHEERPPKRKRGDPDAGSPSVNPEEPSFIPANKIPSENAYYSALIEPPLILSPSINQIPCLNEIQDIIVHNPTRVQTVLNIRSEQQPCTTTSDGSSPPEYISVNIPPESTFINCHLTPPTKSRPRPISALSSDTKFNFILLDPPWPNRSVRRCSYYKEHVGPLRPIIEGVLRNHLHPQQALAAIWITNSIKSRSATLDALDAAGLHPFEEWTWVKTTVDGQPAWPLDGLWRRPYEVLILAHREKHVTEDNNGERH…	Blastomyces (genus), Ajellomycetaceae (family), Onygenales (order), Eurotiomycetidae (subclass), Eurotiomycetes (class), leotiomyceta (no rank), Pezizomycotina (subphylum), saccharomyceta (no rank), Ascomycota (phylum), Dikarya (subkingdom), Fungi (kingdom), Opisthokonta (no rank), Eukaryota (superkingdom), cellular organisms (no rank)	Pezizomycotina	Eurotiomycetes
A0A0H1BS90	MT-A70-domain-containing protein	EMPG_12861	Blastomyces silverae	494	MSELQDCTSAILYQNTSRTVILIDIPTSIAVAQRLAEPNSNKLEPGTLEDSGPIPLSCDPLQHPYPNPPEPKTEKARNRVLAQIPSSQQRLHSEIVPIISNALQEIRERHHADWCLPRYPRLSNHVIKQNYSDLHEGSEGIAELDQEERPPKRKRSDTDAGSPSVNLEEPTFISTNKTPPQNSCYSALNEPPLILSPGINQVPGLDEIQGIIVQNPTRVQTVLNIKSEQQPCTTTGDGSLPPEYVSISIPPESTFINCHLTPPTKSHPGPIPALSSDTKFNFILMDPPWPNRSVRRSSHYKEHVGPLRPIIEGVLRNHLHPEQALVAIWITNSIKSRSATLDALDAAGLHPFEEWVWVKTTVDGQPAWPLDGLWRRPYEGLILAHKEKHVTEDNNGERH…	Blastomyces (genus), Ajellomycetaceae (family), Onygenales (order), Eurotiomycetidae (subclass), Eurotiomycetes (class), leotiomyceta (no rank), Pezizomycotina (subphylum), saccharomyceta (no rank), Ascomycota (phylum), Dikarya (subkingdom), Fungi (kingdom), Opisthokonta (no rank), Eukaryota (superkingdom), cellular organisms (no rank)	Pezizomycotina	Eurotiomycetes
N1J901	MT-A70/Methyltransferase	BGHDH14_bgh03633	Blumeria graminis f. sp. hordei (strain DH14) (Barley powdery mildew) (Oidium monilioides f. sp. hordei)	383	MEPCILYENESSTLFVIDIPTSIERVQGFHYSTQSRLLSVEPLQRPYPSTEPSSSKKRSKFAEVPLQDLLLQKHLELAVCELKARSEIKWCLDRETRQQIETNIEEAKADGTKAGDFYSPLSNQAIGTVQNSGCTILFLENYHATSTRISWAGNYFRLPPRSTALLGPLSETIDTFVKQAPIFNLITIDPPWPNRSARRKADYQISYGLSEIKTLLLTIPLAAHCVDDGIVAVWVTNKPAFRSLLLSLFDHWGLSLAEEWVWLKITAQGEPMCKLTGLWRKPYEVLLIGCKNVASKKCLQVKRRVILGVPDLHSRKPNMNQILEKSFGLKPGEYNGLEIFARNLSAGWWGWGNDILKFQDEKYWVDLQRVSNLKADQKAREKT	Blumeria hordei (species), Blumeria (genus), Erysiphaceae (family), Erysiphales (order), Leotiomycetes (class), sordariomyceta (no rank), leotiomyceta (no rank), Pezizomycotina (subphylum), saccharomyceta (no rank), Ascomycota (phylum), Dikarya (subkingdom), Fungi (kingdom), Opisthokonta (no rank), Eukaryota (superkingdom), cellular organisms (no rank)	Pezizomycotina	Leotiomycetes
A0A8H4N0T3	MT-A70-domain-containing protein	GTA08_BOTSDO05448	Botryosphaeria dothidea	495	MSSIIWHNDDWTVFVIDGPGSITAAQVMKGQPVIYRIVSQMARAKLWDPVKADDDWRWSTKMQKHHTEIISIITDALEEISNALKTQPWCNERVTTHYKISTKLLQEIVDGHLVVKEIETQNLVSTATATNPVANHQPAGANDTQAQGQNAGPEDQSNADLVGNVHDGNLATPQPIKSALKPTNFYHNHRDYPIKILVRPEDSKIRSRPFWIPPHAAFLLSDCHDAHLLKQSVQFMHDKHNHPDQFDLILMDPPWPNSSAEDKGGYKTFPMVEDMNVMWLHMNLSSYMATGCIVAVWITNREMVRNQVLGPGGLFDRWGVDLIEEWIWIKTTPNGVPLCPLDTEKRKPWETLLVGQKSHNVPSTGNKPVQRRVIAGAPDLHSRKPCLKEVFELFMRKKE…	Botryosphaeria (genus), Botryosphaeriaceae (family), Botryosphaeriales (order), Dothideomycetes incertae sedis (no rank), Dothideomycetes (class), dothideomyceta (no rank), leotiomyceta (no rank), Pezizomycotina (subphylum), saccharomyceta (no rank), Ascomycota (phylum), Dikarya (subkingdom), Fungi (kingdom), Opisthokonta (no rank), Eukaryota (superkingdom), cellular organisms (no rank)	Pezizomycotina	Dothideomycetes
R1EH49	Putative mt-a70 family protein	UCRNP2_6149	Botryosphaeria parva (strain UCR-NP2) (Grapevine canker fungus) (Neofusicoccum parvum)	478	MAAILWHNEDFTVFLIDTPGSIAAAQAAKDQPINFHLLSQKALDHPWSVPVPKTAKAAKNVELQESSTVAEVHKQVMPYITDALQQIGGVMHSRSWCEPRRYVAREDEKLYSKYKNDPAYVLNDGVDQTTDVETFENHHYDGRTDSTIVSKYFHNKSDRIITLSIKLKYKESVSATNFALYDMPFCFRIPPRATFLLGDCANGGPLRDAVATSHYKYNHPKRFDLILMDPPWPNQSVLDTKYYRLANSVNDIRDMFKRMDLDAYMAPGGFVCIWVTNNSKVRELVLGQDGLFEMWGVSLIEEWVWVKTTNKGQPMLDINSKWRKPYEVLLVGQVPRTVWAIFPPVGNWHVNKRVIAGVPDVHSRKPCLKSVFEKVAGWEEGQYTALEIFGRVCVSGWFT…	Neofusicoccum parvum (species), Neofusicoccum (genus), Botryosphaeriaceae (family), Botryosphaeriales (order), Dothideomycetes incertae sedis (no rank), Dothideomycetes (class), dothideomyceta (no rank), leotiomyceta (no rank), Pezizomycotina (subphylum), saccharomyceta (no rank), Ascomycota (phylum), Dikarya (subkingdom), Fungi (kingdom), Opisthokonta (no rank), Eukaryota (superkingdom), cellula…	Pezizomycotina	Dothideomycetes
A0A4Y8CU23	MT-A70-domain-containing protein	BOTCAL_0331g00120	Botryotinia calthae	461	MAKSTVPSNQTCDLPPHILYQNSSKTVTLIDIPRSIEDAQSLSSEQHTTRPKTAKRLISCKPIDTPYPSLEPKSAKALRNAPEKKIEELMLERYVQLALDEMMGDERWEGKVCFERIWGDEEPKRKRKLAPEEAEKSQQTVIKVENVYYLPKRVEINGVSGTMPPKSTMIYGNIPETNISPNLEMHDEDFAKFHVVIADPPWPNRSALRKDAYATASGSGGIESLLRSLPCHQVEHNGYVGIWITNKPAFRSMLLDEGGMFDHWGLELVEEWIWLKVTSNGEPMCDISGTWRKPWEILLVGRKKGEKESIGGGGDSELKKSLGSEELNRKKEYDLEGSNQHSPSPSPSPTSSQSENSNLPIKRRIIIGVPDLHSRKPNLRFLFRQLLGLRGCDEEYRGL…	Botryotinia (genus), Sclerotiniaceae (family), Helotiales (order), Leotiomycetes (class), sordariomyceta (no rank), leotiomyceta (no rank), Pezizomycotina (subphylum), saccharomyceta (no rank), Ascomycota (phylum), Dikarya (subkingdom), Fungi (kingdom), Opisthokonta (no rank), Eukaryota (superkingdom), cellular organisms (no rank)	Pezizomycotina	Leotiomycetes
M7TYH8	Putative mt-a70 family protein	BcDW1_2638	Botryotinia fuckeliana (strain BcDW1) (Noble rot fungus) (Botrytis cinerea)	463	MAKSTVPSNQTSDLPPHILYQNSSKTVTVIDIPRSIEDAQSLSSEQHTTRLKTAKRLISCKPIDTPYPSLEPKSAKALRNAPEKGIEELMLERYVQLALDEMMGDERWEGKVCLERIWGDEEPKRKRKAAPEEAEKSQQTVIKVENVSYLPKRVEIGGVSGTMPPKSIMIYGNIPETNLSSNLEMRDEEFPKFHVVIADPPWPNRSALRKDAYATASGSGGIESLLRCLPCHQVEHNGYVGIWITNKPAFRSMLLDEGGVFDHWGLQLVEEWIWLKVTSSGEPMCNISGTWRKPWEILLVGRKKGEKESIGGEGDSELIKKSLGNGKSDMKEEYDLEGSNQHSHSPSPSPNPSRSENSNFPIERRIIIGVPDLHSRKPNLRFLFRQFLGLRGGDEEYRG…	Botryotinia fuckeliana (species), Botrytis (genus), Sclerotiniaceae (family), Helotiales (order), Leotiomycetes (class), sordariomyceta (no rank), leotiomyceta (no rank), Pezizomycotina (subphylum), saccharomyceta (no rank), Ascomycota (phylum), Dikarya (subkingdom), Fungi (kingdom), Opisthokonta (no rank), Eukaryota (superkingdom), cellular organisms (no rank)	Pezizomycotina	Leotiomycetes
A0A8H6ASR3	Putative mt-a70 family protein	Bfra_006172	Botrytis fragariae	458	MAKSTLPSNQTSHLPSHILYQNSSRTITLIDIPRSIEDAQSLSSEQHTTRPKTAKRLISCKPIDTPYPSLEPKSAKALRNAPEKRIEELMLERYVQLALDEMMGDERWEGKVCLKRIWGEDEEPKKKRKSAPEEAEMSQQSVIKVENVAKLPKRVEIDGISGTMPPKSTMIYGNIPETVLSFNTEIHEDFPKFHVIIADPPWPNRSALRKDAYVTASGFGGIESLLRSLPCHQVERNGYVGIWITNKPTYRSMLLDEGGLFDHWGLELVEEWIWLKVTSSGEPMCEISGTWRKPWEILLVGRKKSERESVEGGDSGFKKSVRNEELNIEKGDDLEGSNQHSPSPSQTSSQFENSNLTIKRRIIIGVPDLHSRKPNLRFLFRQLLGLQGYDEDFRGLEIF…	Botrytis (genus), Sclerotiniaceae (family), Helotiales (order), Leotiomycetes (class), sordariomyceta (no rank), leotiomyceta (no rank), Pezizomycotina (subphylum), saccharomyceta (no rank), Ascomycota (phylum), Dikarya (subkingdom), Fungi (kingdom), Opisthokonta (no rank), Eukaryota (superkingdom), cellular organisms (no rank)	Pezizomycotina	Leotiomycetes
A0A4Z1FGX8	MT-A70-domain-containing protein	BPAE_0162g00050	Botrytis paeoniae	452	MAKSTVPSNQTSDLPSHILYQNSSNTITLIDIPRSIEDAQSLSSEQHTTRPKTVKRLISCKPIETPYPSLEPKSAKALRNAPEKRIEGLMLERYVQLALDEMMGDERWEGKVCLERIWGENEEPPKKRKSAPEEAEKSQQSVIKVENVAKLPKCVEIDGVSGTMPPKSTMIYGNIPESNLASNVEIYEDLPKFHLIIADPPWPNRSALRKDSYATASGTGGIESLLRSLPCHQVERNGYVGIWITNKPAFRSMLLDEGGMFDHWGLELVEEWIWLKVTSSGEPMCRISGTWRKPWEILLVGRKKGEREGVAEGDSGFKKSVGNEELNNDNEYGLEGSNQPSPSPSSTPPQFENSNLTIKRRIIIGVPDLHSRKPNLRFLFGQQLRLQEYRGLEIFARNL…	Botrytis (genus), Sclerotiniaceae (family), Helotiales (order), Leotiomycetes (class), sordariomyceta (no rank), leotiomyceta (no rank), Pezizomycotina (subphylum), saccharomyceta (no rank), Ascomycota (phylum), Dikarya (subkingdom), Fungi (kingdom), Opisthokonta (no rank), Eukaryota (superkingdom), cellular organisms (no rank)	Pezizomycotina	Leotiomycetes
A0A4Z1KWX1	MT-A70-domain-containing protein	BPOR_0138g00140	Botrytis porri	455	MAKSTVPSNQTSELLSHILYQNSSKTVTLIDIPRSIEDAQSLSSEQHTTRPKTAKRLISCKPIHKPYASLEPKSAKALRNAPEKRIEELMLERYVQLALDEMTGDERWEGKVCLERIWGENEESKRKRKRKSAPEEAGKSLQNVIKVENVSKLPKRVDIDGVSGTMPPKSTMIYGNIPESNLSSNVEISEDLPKFHVIIADPPWPNRSALRKDSYATASRFGGIESLLRSLPCHKIENNGYFGIWITNKPAFRSMLLDEGGMFDHWGLELVEEWIWLKVTSSGEPMCEISGTWRKPWEILLVGRKKGERESAGEGDPGFKKSAGNDTLNVEKKDDLEGLNQYSPSPSPTSFQAEISNLPTKRRIIIGVPDLHSRKPNLRFLFEQLLGLQEYRGLEIFAR…	Botrytis (genus), Sclerotiniaceae (family), Helotiales (order), Leotiomycetes (class), sordariomyceta (no rank), leotiomyceta (no rank), Pezizomycotina (subphylum), saccharomyceta (no rank), Ascomycota (phylum), Dikarya (subkingdom), Fungi (kingdom), Opisthokonta (no rank), Eukaryota (superkingdom), cellular organisms (no rank)	Pezizomycotina	Leotiomycetes
V5FZR9	MT-A70 family	PVAR5_3882	Byssochlamys spectabilis (strain No. 5 / NBRC 109023) (Paecilomyces variotii)	466	MAQSAIICQNSEKTIFIVDIPTSINVSQYIYPSVPGIAQQNGDQKESKYQQRHILSTQPLKTPYPSPEPKTETARKRVLERIPAEERILHDDVFGPLVKDALRELQQTHDGGTPWCLPRCLVEENCRMAKKRRLNEADITPCSISSRSETDLPPLILSPGDNDFESLSEVQNVLVKNTSAVSARLNVKYIATDAGKTDDQRIESTGFTVPPQSTFLFSTLPMERPVSDRYRPIPGIPTEQKFNLILLDPPWPNRSVRRSSHYVTHLYSDMDSLTRYIEAILQAYLYKPDGVSSLKQQKQGEERGGGPTSSSQKSIAAIWVTNTAKSRKAAYDAMLRSGLSITEEWIWVKTTVDGEPVSPIDGLWRKPYEVLVIGQRDMRKREAKDQPKLRRVIAAVPDV…	Byssochlamys spectabilis (species), Paecilomyces (genus), Thermoascaceae (family), Eurotiales (order), Eurotiomycetidae (subclass), Eurotiomycetes (class), leotiomyceta (no rank), Pezizomycotina (subphylum), saccharomyceta (no rank), Ascomycota (phylum), Dikarya (subkingdom), Fungi (kingdom), Opisthokonta (no rank), Eukaryota (superkingdom), cellular organisms (no rank)	Pezizomycotina	Eurotiomycetes
A0A6A5TW66	MT-A70-domain-containing protein	CC80DRAFT_492535	Byssothecium circinans	480	MATSRTCEASRGSAVLYQNADRSVTLIDIPTSIALAQGRSETLLSSEPLEAPIPLNYEPTTNKSKVGEPKHLTSVALHAEYKAIVERALRELHSHVSGPWCRSRKVKAQLPKRGKTNMDIDDPEQELEQRLREWAALDQSKGDDTAFDFQKMMASLGAVSEPNATTPETLTHKWLMSYRPARDMTSDARRAGFSLPNEPELGGSEEPWTSAFHNPEKRALDLSVFENTTASNQQDASSSYRFTIPPRASFFLSDSTHSETFRTSFRELTGEHTLPRHFDLVLLDPPWPNRSAKRSRGYEQIGGMPHIKRMLLKMDIDNYLEHNALVGVWITNKDALRDHVIGPGGLFEKWNLGLIEEWIWVKTTTHGEPMFDIDSLTRKPYEVLLLGRAAPNSWTTMGP…	Byssothecium (genus), Massarinaceae (family), Massarineae (suborder), Pleosporales (order), Pleosporomycetidae (subclass), Dothideomycetes (class), dothideomyceta (no rank), leotiomyceta (no rank), Pezizomycotina (subphylum), saccharomyceta (no rank), Ascomycota (phylum), Dikarya (subkingdom), Fungi (kingdom), Opisthokonta (no rank), Eukaryota (superkingdom), cellular organisms (no rank)	Pezizomycotina	Dothideomycetes
A0A8H7TJT6	MT-A70-domain-containing protein	IFR04_006757	Cadophora malorum	475	MDPSILWQNASSTVILIDIPRSLEAAQNLSSTLSHPSSQCPSSRRRRILSTLPIARPFPSLEPKTPKARANFNARLGPSSINDLLLRKHVEFALKEIREEYDGDWCLGRVIEKNVSLLNLAEDSSSKRKRKRTKTAGSARPDENGRSDGDIDLEASDLSHPYPQHQLRHQDLEMEVLDPNGLFFTNPHPTTISLRIKRSDEERPSKVHIPPQSTLLSGPLSTTLHHFLSSSPDKDFTLITLDPPWPNRSARRSSAYNLARNGESIYDLLSGLPVGEKLGEDGVVAVWITNRGGFREMVLGCEVEEGREGAGGGERGGGGGGGLFEQWGIQLMEEWVWVKTTVKGEPICALEGGWRKPWEVLLIGRRKNGNGEGGNGNETRRGEVKRRIIAGVPDLHSRK…	Cadophora (genus), Helotiales incertae sedis (no rank), Helotiales (order), Leotiomycetes (class), sordariomyceta (no rank), leotiomyceta (no rank), Pezizomycotina (subphylum), saccharomyceta (no rank), Ascomycota (phylum), Dikarya (subkingdom), Fungi (kingdom), Opisthokonta (no rank), Eukaryota (superkingdom), cellular organisms (no rank)	Pezizomycotina	Leotiomycetes
A0A2V1BKP7	MT-A70-domain-containing protein	DL98DRAFT_519618	Cadophora sp. DSE1049	486	MDPSILYQNPTSTVILIDIPRSLEATQLISSPIPSSLPSSSSSSTIASYPSPSTSSQPSSPFSKRRRILSTPPLLHHYPSLDPKTPKARANFNLRLGPPSIQELLLRKHVEFALREIRDGYGREEWCLSRVVEKNLGWAEGGREEGGRRGRKRMRVRRDGAAGEVKDDDEHDGENENTELKDAELSHSEDQTPEQDPEVEVLDPDGLFFTNPHSKAMSLNIQGPDDEKPKRYHIPPLSTLLSGSLSSILPTFTSFGPSNFSLITLDPPWPNRSARRSSTYKLSRNTPSISSLLSSLPLQDHLSEDGVVAVWITNREAFREMVLGTESLADEGGGGGGLFQQWGVQLIEEWVWVKTTVKGEPIFDIEGEWRKPWEVLLVGRRKPSNHSSTISEGKGDGYG…	unclassified Cadophora (no rank), Cadophora (genus), Helotiales incertae sedis (no rank), Helotiales (order), Leotiomycetes (class), sordariomyceta (no rank), leotiomyceta (no rank), Pezizomycotina (subphylum), saccharomyceta (no rank), Ascomycota (phylum), Dikarya (subkingdom), Fungi (kingdom), Opisthokonta (no rank), Eukaryota (superkingdom), cellular organisms (no rank)	Pezizomycotina	Leotiomycetes
A0A8H7WR38	MT-A70-domain-containing protein	IFR05_015336	Cadophora sp. M221	392	MDHSILYQNADSSVLLIDIPRSIEAAQTQSQSQGTNPFPKRRRLVSSKPLTQPYPSVEPKSAKAKANITAPSLQELLFRKHLEFTLEDVRAGYHGGWCLPRVVDRPPPDECVPRKKPKRDEGLNEDSNAENVDSSISQPLDRLEILDPNGLLYTNPSSKPVSIAIAGEESPISIPPDATFLLGEISNMLEIFKTSAPHFDFVALDPPWPNRSARRKKDYSISYGPTEIRQLLSSIPLYGHLKDDGIIAVWITNKESFREMVLGPGGLFEEWGVCLVEEWIWIKTTVDGEPISALDSVWRKPYEILLVGRRGAVAGDVKRRVIIGVPDLHSRKPNLKYLFETVMRNDEVWDEETGKRKYEALEIFARNLTARWWSWGIEVLKFQKEECWVDEE	unclassified Cadophora (no rank), Cadophora (genus), Helotiales incertae sedis (no rank), Helotiales (order), Leotiomycetes (class), sordariomyceta (no rank), leotiomyceta (no rank), Pezizomycotina (subphylum), saccharomyceta (no rank), Ascomycota (phylum), Dikarya (subkingdom), Fungi (kingdom), Opisthokonta (no rank), Eukaryota (superkingdom), cellular organisms (no rank)	Pezizomycotina	Leotiomycetes
W9YXA7	MT-A70-domain-containing protein	A1O1_02719	Capronia coronata CBS 617.96	388	MPGSVIYSNQARTTILVDIPASIESGQRIPYRLKSAAALDDPYPSTEPRGSKRETALGAIPLHDRTYHESVQKDISSALTEIQDHLRGQGSPSYWCHGRHALLPNSERVLQAMPLAPFRSSPGSTGDLSLLAPVILSTTETQTRFSSIDCLRGVAVCNPSRDRTAVVETGDAGEFLIPAHALFVLASLEGGMAGFHSARQMLLPPPQQFHLIVMDPPWSNRSARRSGVYRTSEHQETDPFPEAMRIVKECLASRGWLAVWITNKVSVRKDVIDAVGLLNLHLHEEWVWIKTTARGVPVTVLDGVWRRPYEILLLFQEDRVCKVPRRRVIAAVPDVHSRKPSLKALLDELLPGEYHALELFARSLTAGWWSWGDEVLKFQHESQWSREV	Capronia coronata (species), Capronia (genus), Herpotrichiellaceae (family), Chaetothyriales (order), Chaetothyriomycetidae (subclass), Eurotiomycetes (class), leotiomyceta (no rank), Pezizomycotina (subphylum), saccharomyceta (no rank), Ascomycota (phylum), Dikarya (subkingdom), Fungi (kingdom), Opisthokonta (no rank), Eukaryota (superkingdom), cellular organisms (no rank)	Pezizomycotina	Eurotiomycetes
W9XVN5	MT-A70-domain-containing protein	A1O3_05302	Capronia epimyces CBS 606.96	386	MPQSVIYCSHAQRVVLLDIPASIEQGQQIPYTIKSTSALYDPYPSTEPKGSKREAALSATRLDDRIYHQSVQGDISSALAEIQGYLREQSGHADWCHPRQALLSEGHLQLFPPTPSGISMSPASTDSSSGPVVLSTTEMRTRFSSIDCLRDVAVCNPTQQRMVVLEARGVGDFFIPPSASFILSTLERGLAGFRSACQTLLAAPKQFHMILMDPPWSNRSARRSGVYRTSEYQVQDPFLQAVGIVSECLAPQGLVAIWITNKVSVRGNVIEAVRPLNLHLHEEWVWIKTTIGGAPVTALDGVWRRPYEVLLLFREGQACDIPQRRIVAAVPDVHSRKPCLKGLLEKLLPVPYNALELFARSMTAGWWSWGDEVLKFQHESQWVGSV	Capronia epimyces (species), Capronia (genus), Herpotrichiellaceae (family), Chaetothyriales (order), Chaetothyriomycetidae (subclass), Eurotiomycetes (class), leotiomyceta (no rank), Pezizomycotina (subphylum), saccharomyceta (no rank), Ascomycota (phylum), Dikarya (subkingdom), Fungi (kingdom), Opisthokonta (no rank), Eukaryota (superkingdom), cellular organisms (no rank)	Pezizomycotina	Eurotiomycetes
A0A2S6BTU3	MT-A70-domain-containing protein	CBER1_07597	Cercospora berteroae	427	MASDILWQNAENTIILIDIPRSIAAAQSTKEEPCTDFLLSVTALEAPFPAQKCNNTRTVKSLASNAADYFLHQEYHILLQRALNEVRSCHKDVWCQDRPFISTRGVRNAKRKASDVFADFQSSELPTKILSNITQLCLTPPDVRFEREDGIEDGEYEPGSHLWNHSRKAGTMILSHHDLNTASSTDYKFRIPEGATFLLANCSDPEVIHDIVEQRKLKFDFILLDPPWPNRSVKRTHKTPGTSYATISTLQDIEYLLLNMNLSQLLSETGHVGIWITNKAAIRTLVLGPGGLFEHWGVDLYEEWIWLKITVHGGPVTPLEGMWNGKKPYEVLLVGKKRAADMTAPARPRQTVILAVPDLHSRKPCLKKMIETLVGTNGHVLEVFARHLVAGWWSWGNEC…	Cercospora (genus), Mycosphaerellaceae (family), Mycosphaerellales (order), Dothideomycetidae (subclass), Dothideomycetes (class), dothideomyceta (no rank), leotiomyceta (no rank), Pezizomycotina (subphylum), saccharomyceta (no rank), Ascomycota (phylum), Dikarya (subkingdom), Fungi (kingdom), Opisthokonta (no rank), Eukaryota (superkingdom), cellular organisms (no rank)	Pezizomycotina	Dothideomycetes
A0A6A6FU83	MT-A70-domain-containing protein	CERZMDRAFT_108740	Cercospora zeae-maydis SCOH1-5	421	MTTGILWQNAETTIALIDIPLSIAAAQSTKEKPWTDSLLSVAALEVPFPTQICKDIKGARNLPSNAADDFPHQEYRVLLEKALEETDSCHKGAWCQPRPFVSAKCERSHGKRKAHDVFASNQSSDLPANILSNITQSCLTPPDVHFEVGDGVDDGDYEPGSHLCYHSKSPTNMVLSHHDLDTAKSNNYKFRIPAGAAFVLANCSNPEAFHDVVNPRRLNFDFILMDPPWPNRSVKRTHKTPGTSYATISTLKDISHLLLNLNLSCLLSRTGYMGIWVTNKAAIRTLLVGPGGLFEHWEVELAEEWIWLKTTTRGEPVTPLEGTWNGKRPYEVLLVARKRTSNTTETGEIKRRVVIAVPDLHSRKPCLKKMIETLIGTDGDVLEIFARHLVAGWWSWGNE…	Cercospora zeae-maydis (species), Cercospora (genus), Mycosphaerellaceae (family), Mycosphaerellales (order), Dothideomycetidae (subclass), Dothideomycetes (class), dothideomyceta (no rank), leotiomyceta (no rank), Pezizomycotina (subphylum), saccharomyceta (no rank), Ascomycota (phylum), Dikarya (subkingdom), Fungi (kingdom), Opisthokonta (no rank), Eukaryota (superkingdom), cellular organisms (…	Pezizomycotina	Dothideomycetes
A0A2I0RPA7	Methyltransferase-like protein 4	BST61_czeina68g000190	Cercospora zeina	328	MSTVRGRNHATKTLGVSHDRSSRPRLEDAMPCLTPPDVHFEVDNRVDDDDDYEPGSHLRYHSKSPTTMVLSHHDVDTARSTNYRFRIPAGATFFLADCSNTEAFHDVVDQRRLNFDFILMDPPWPNRSVKRTHKTPGSSYATISTLEAISHLLLNLHPPCLLSGTGHVGIWITNKAAIRTLVLGPGGLFEHWNVELAEEWIWLKTTVRGEPVTPLDGMWNGKRPYEVLLVAKKRAASPTRTGDIKRRVMIAVPDLHSRKPCLKKMIETLIGTDKLVLEIFARHLVAGWWSWGNECVKFNWEAYWQGANERERELYDNDKVPINTRQAP	Cercospora (genus), Mycosphaerellaceae (family), Mycosphaerellales (order), Dothideomycetidae (subclass), Dothideomycetes (class), dothideomyceta (no rank), leotiomyceta (no rank), Pezizomycotina (subphylum), saccharomyceta (no rank), Ascomycota (phylum), Dikarya (subkingdom), Fungi (kingdom), Opisthokonta (no rank), Eukaryota (superkingdom), cellular organisms (no rank)	Pezizomycotina	Dothideomycetes
A0A8K0LW29	MT-A70-domain-containing protein	B0J18DRAFT_487405	Chaetomium sp. MPI-SDFR-AT-0129	445	MADESPSLSSSILWQNNNKSVVLLDLPRSIEEAQVLSSQLTAISRPPTASAKDNNPDLDNPDLDNPGRPRKLRRLISAPPPTCPFPTPEPRAGRFSEPPAASPSAQVAELMTQATVESALDEIKQSYSGPWCLPRVYAKNPPPTPSSVVPDDPPTKETETSYHLPENAHVLHGTITSQRTTFLKTTRPNQFHLILLDPPWPNRSAKRKRAYRTAPFSSSSSSSPFPPSPPHSHPPSSSPTPAAEESPPIEISTLLHQIPIASRLAPAGLVAVWVTNAARTVELLTQQGGRGVFDAWGVEVVGEWIWLKVTAGAAPAGTGRDGGEVGGEVGGKDGRGGGGEPVVGVDSGWRKPWERLIIARKKKEVSGSSSSVAGDGPVPRKVIVSVPDVHSRKANLRGL…	unclassified Chaetomium (no rank), Chaetomium (genus), Chaetomiaceae (family), Sordariales (order), Sordariomycetidae (subclass), Sordariomycetes (class), sordariomyceta (no rank), leotiomyceta (no rank), Pezizomycotina (subphylum), saccharomyceta (no rank), Ascomycota (phylum), Dikarya (subkingdom), Fungi (kingdom), Opisthokonta (no rank), Eukaryota (superkingdom), cellular organisms (no rank)	Pezizomycotina	Sordariomycetes
G0S5K0	MT-A70-domain-containing protein	CTHT_0033230	Chaetomium thermophilum (strain DSM 1495 / CBS 144.50 / IMI 039719) (Thermochaetoides thermophila)	548	MPRIADTRFAPVGPVAVASHPSYSPGRSRQQPWHPGRCLRQPRCPLRWTAGSRANQSGPGLRFARRAMRVSFPRSFMQRSSCWATGVTYENQQCLGMKPSCILWQNKSRTVVLLDLPRSIEEAQVLSSACASASASGSGFKLLFPTERRKLRRLISAPPPTCPFPTPEPKKAGCSNGLYTTQSASSHAAQVAELMTQAAVESALYEIKTSYDGPWCLPRVTAAAAIAAPHQHHSQPKLQPPTGPSPRASSPPCPAPTPTPLSALAPETTEKGSRPPRAPGAGPQLSGEVEQPDMASSFSGEPLSPYLIPPKSHFLPGTISSLRATFLSKAPQFNLILLDPPWPNRSAKRKRKRGSRGDPSAAYNTATDLTSIRSLLNQIPVAAHLAPGGYVAVWVTNSA…	Thermochaetoides thermophila (species), Thermochaetoides (genus), Chaetomiaceae (family), Sordariales (order), Sordariomycetidae (subclass), Sordariomycetes (class), sordariomyceta (no rank), leotiomyceta (no rank), Pezizomycotina (subphylum), saccharomyceta (no rank), Ascomycota (phylum), Dikarya (subkingdom), Fungi (kingdom), Opisthokonta (no rank), Eukaryota (superkingdom), cellular organisms …	Pezizomycotina	Sordariomycetes
A0A1C7MY58	Methyltransferase-like protein 4	METTL4 A0J61_10614	Choanephora cucurbitarum	417	MFDLIDSEKCFSKGISPYKLISGEFDVCSPYFQAKKRSTEPPHKRQKSNTERETEERHQTIRTQLVACLDQLAEQWPANWKERQTPTTQDTETETVDFPSMQQMVEMAQLKFSFESDKEEECVAIELEDQTIDLFSVFGTVYRNSSDDVRWLPLTMTANYLIPPHSTFLMGSMLNTIDLLGNYVETIGGADLIVMDPPWPNKSVHRSSHYDTQDIYDLYKIPMLKLISKRDSLVAIWVTNKPKFRKFMIDKLLPAWQLRCVAEWVWLKTTTQAESVCPLDSTHKKPYEQLILARPIHSPSPPSMPKTHTLVSVPSTTTQAESVCPLDSTHKKPYEQLILARPIHSPSPPSMPKTHTLVSVPSVRHSRKPPLEDVLLPWIDQQEPVCLELFARCLMPGWI…	Choanephora (genus), Choanephoroideae (subfamily), Choanephoraceae (family), Mucorineae (suborder), Mucorales (order), Mucoromycetes (class), Mucoromycotina (subphylum), Mucoromycota (phylum), Fungi incertae sedis (no rank), Fungi (kingdom), Opisthokonta (no rank), Eukaryota (superkingdom), cellular organisms (no rank)	Early_diverging	Early_diverging
A0A507ERT2	MT-A70-domain-containing protein	CcCBS67573_g07990	Chytriomyces confervae	309	MIHLEPHLEAVLHYCGNAVYLRKSAYTLNTPHGSTQAQQSLQKDSTDESQTNGTNPQIEWSKLPAEHPFFNEFCANPTASPLRIPIQLSSVYIPPHSSFLLSDIRAFRFESSQSRYKFVVVDPPWPNLSAARSSAYDTLDPYELFRIPLRDHLIPGALVAVWVTHKEKYRTFVLEKLFSAWGVEFISEGRWMKVTTNGEPMFDAKLKNRKSYEVVLFGRRRFSDENLLEAAAFPEFLTFSSVPSSHHSQKPFLDSLLDPYLPSTDDGPQPMRLELFARMVRSGWHSWGNECLKFNDAAFLEERPKVLIE	Chytriomyces (genus), Chytriomycetaceae (family), Chytridiales (order), Chytridiomycetes (class), Chytridiomycota incertae sedis (no rank), Chytridiomycota (phylum), Fungi incertae sedis (no rank), Fungi (kingdom), Opisthokonta (no rank), Eukaryota (superkingdom), cellular organisms (no rank)	Early_diverging	Early_diverging
A0A0D2F6L9	MT-A70-domain-containing protein	Z519_01395	Cladophialophora bantiana CBS 173.52	392	MSGILYRNHTATVILIDIPQSIRDGQQVPYTLRSTPPLETPYPSTEPKGLRREAMLNRTAVDEQLYHESVQRDICAALIEIRTHLHGQGVVWCHLRSALTSYTDSTARLATQTSNSNWSVNAGPSERDGAVPVVLSTTQTRNKFGSLDNLQGNIVCNFRSETAIAEVGDVGDFIVPSSSAFLWASIEQGLPAFLMARRAISPGNRAFDLILMDPPWSNRSVRNSHAYRTSDARDQDPFPQALRVVEDFLAPQGLLAIWITNKSSIRARVLQTLQALDLRLRGEWVWIKSTAQGVPVSQIDGIWRRPYEVLLLFRKDRSPEDPERKVIAAVPDVHSRKPCLKMLLEEYLPSKYSALELFARNLTAGWWSWGDEVLKFQHESQWDGYRRSEVEV	Xylohypha bantiana (species), Cladophialophora (genus), Herpotrichiellaceae (family), Chaetothyriales (order), Chaetothyriomycetidae (subclass), Eurotiomycetes (class), leotiomyceta (no rank), Pezizomycotina (subphylum), saccharomyceta (no rank), Ascomycota (phylum), Dikarya (subkingdom), Fungi (kingdom), Opisthokonta (no rank), Eukaryota (superkingdom), cellular organisms (no rank)	Pezizomycotina	Eurotiomycetes
A0A1C1C7L7	MT-A70/Methyltransferase	CLCR_05998	Cladophialophora carrionii	383	MQPTILSQNEAGTVYLVDLPTSIQNGQDALHALKSSEPLESPYPSTEPKGANRVAALAAISLNERSYHESVQESISRALAEIRTRLHATGQGGIWCYARRALITHAAPELSNSNSPSAAPVILSTTELRTQFSSFRDFSGSVVCNLRSAAAVVAVTSHGDFVIPPRSTFILASLEQGLSALLLAREYFLRDCPDFDLILMDPPWSNRSVRHAGAYRTQENQVQDPFDEALRIVKRLCAPQGWIAVWITNKSSIRAMVLETLQAMDLRLQEEWIWIKTTIHGEPVTQLDGVWRRPYEMLLLFQRGASSENTKRRIIAAVPDVHSRKPCLKMLLQELLPPEYRALELFARSLTAGWWSWGDEVLKFQHESQWAYPFSELSGESPL	Cladophialophora (genus), Herpotrichiellaceae (family), Chaetothyriales (order), Chaetothyriomycetidae (subclass), Eurotiomycetes (class), leotiomyceta (no rank), Pezizomycotina (subphylum), saccharomyceta (no rank), Ascomycota (phylum), Dikarya (subkingdom), Fungi (kingdom), Opisthokonta (no rank), Eukaryota (superkingdom), cellular organisms (no rank)	Pezizomycotina	Eurotiomycetes
A0A0D2A1W4	MT-A70-domain-containing protein	PV07_01127	Cladophialophora immunda	390	MSGTILHRNQATTVVLIDIPQSISDGQQVPYALRSSPALASPYPSTEPKGWKREAMLNKTAADERLYHESVQREIRAALSESRTYLHRLGGAWYRPRHALTSHPDSAQSPARTRNSEWSASPALSHAAAPVVLSTTEKSDQFHSLEDLQGTIVYNIRPGAAIIQVGDIGDFVVPSGSAFLWASLESGFPAFLSARRELSPENRTFDIILMDPPWPNRSVRNSNAYRTSEAQVQDPFLRTVRIVGDFLAPQGLLAIWVTNKSSIRARVLQTFQALDLHLHEEWVWIKITAQGVPVSQIDGVWRRPYEILLLLRKGQPPQGPARKVIAAVPDLHSRKPCLKILLEEQLPSKYSALELFARNLIAGWWSWGDEVLKFQHESQWDGYERSGVEF	Cladophialophora (genus), Herpotrichiellaceae (family), Chaetothyriales (order), Chaetothyriomycetidae (subclass), Eurotiomycetes (class), leotiomyceta (no rank), Pezizomycotina (subphylum), saccharomyceta (no rank), Ascomycota (phylum), Dikarya (subkingdom), Fungi (kingdom), Opisthokonta (no rank), Eukaryota (superkingdom), cellular organisms (no rank)	Pezizomycotina	Eurotiomycetes
W9X5D1	MT-A70-domain-containing protein	A1O5_02084	Cladophialophora psammophila CBS 110553	390	MSGILYRNHTATVILIDIPQSIRDGQQVPYTLRSTPALEMPYPSSEPKGLRREAMLNRIAVDEQLYHGSVQRDICAALIEIRTHLHGQGVAWCHLRSDLTSHTDSTARLATQTSNSNVSASPSSRDGAVPVVLSTTQTRNKFGSLENLQGNIVCNFRSETAIAEVGDVGDFIVPPGSAFLWASIEQGLAAFLIARREISPRNRTFDLILMDPPWSNRSVRNSHAYRTSEAQDQDPFPQALRVVEDFLAPQGLLAIWITNKSSIRARVLQTLQALDLRLREEWVWIKSTAQGVPVSQIDGIWRRPYEVLLLFRKGRSPEDPKRRVIAAVPDVHSRKPCLKMLLEEHLPSKYSALELFARNLTAGWWSWGDEVLKFQHESQWDGYERSEVEV	Cladophialophora psammophila (species), Cladophialophora (genus), Herpotrichiellaceae (family), Chaetothyriales (order), Chaetothyriomycetidae (subclass), Eurotiomycetes (class), leotiomyceta (no rank), Pezizomycotina (subphylum), saccharomyceta (no rank), Ascomycota (phylum), Dikarya (subkingdom), Fungi (kingdom), Opisthokonta (no rank), Eukaryota (superkingdom), cellular organisms (no rank)	Pezizomycotina	Eurotiomycetes
W9VSU5	MT-A70 family protein	A1O7_08177	Cladophialophora yegresii CBS 114405	383	MQPTILFQNEAGTVYLIDLPTSIQNGQDTVYTLKSSEPLEFPYLSTEPKGAKRHAALAALSLKERSYHASVQERISLALAEIRSHLQATGQGGIWCYPPHALITNAAPELSNSNYSPGPPVILSTTELRTHFSSLRDLAGNVVCNLRSAAAIVTVTSHGEFVIPPRSTFILASLEQGLPAFVLAREGFFRECPGFELILMDPPWSNRSVRHSGAYRTQENQVQDPFDEALRIFMRVCAPQGWLAVWITNKSSIRAMVLQTLETMDLHLQEEWIWIKTTIHGEPVTQLDGVWRRPYEILLLFQKGVSPKRMKRRIIAGVPDVHSRKPCLKMLLQELLPPDYRALELFARSLTAGWWSWGDEVLRFQHESQWADSIIELRSDNPL	Cladophialophora yegresii (species), Cladophialophora (genus), Herpotrichiellaceae (family), Chaetothyriales (order), Chaetothyriomycetidae (subclass), Eurotiomycetes (class), leotiomyceta (no rank), Pezizomycotina (subphylum), saccharomyceta (no rank), Ascomycota (phylum), Dikarya (subkingdom), Fungi (kingdom), Opisthokonta (no rank), Eukaryota (superkingdom), cellular organisms (no rank)	Pezizomycotina	Eurotiomycetes
A0A6A5SI65	MT-A70-domain-containing protein	EJ02DRAFT_468167	Clathrospora elynae	474	MAASVIYQNVERDITLIDIPTSIAASQGRSEFDVLLSTSPLEAPIEPKEDYRPKKAKAKANKAPELPGQQLAKPSRLHRPEDTTQHAGYKTLIENALAEIHDQVSDAWCAPRRLMTQIPPHGKGEAMEIDDPEKELESRLREWAIWSESKGDDTAFNLQQMMASLGATSEDGATSDPVIQKWTVSYRPARESPSGTRVAETVSQEAQTEPWASTFHNPNHHALQLTISENTSPTAQLGQEYRFTIPPRSTLFLSDSTASDVFRTSFRELTAEYTLPRHFDLVLLDPPWPNRSAKRKSAYEQVGGMPYFKKMLLGMDIDSYLEHNALVGVWITNKEALRDHVLGPDGLFETWNVGLIEEWVWIKTTTMGEPMFDIDSAMRKPYEILLLGRAAPHSWTTMA…	Clathrospora (genus), Diademaceae (family), Pleosporales (order), Pleosporomycetidae (subclass), Dothideomycetes (class), dothideomyceta (no rank), leotiomyceta (no rank), Pezizomycotina (subphylum), saccharomyceta (no rank), Ascomycota (phylum), Dikarya (subkingdom), Fungi (kingdom), Opisthokonta (no rank), Eukaryota (superkingdom), cellular organisms (no rank)	Pezizomycotina	Dothideomycetes
A0A8K0J365	MT-A70-domain-containing protein	E4U42_006286	Claviceps africana	390	MSGPDAWACTSSSSVLFQSDDAATVLLDIPRSLEEAQVLPGHCPKRRIYSASPPRLPFPTPDPKSPGLRHASSSSSSRSVSGAAAHHWSTQSPAAQIADLMTTASVEAALRALADSYSGPFHLPRLPSPSPHSSAEQQPHSDDRDDQGDGQDDGGNSNHHSPSCARTLAVPEATPLHGSIQDLRATFHQTAPVFDLIVLDPPWPNRSARRRSAPYPTARRLAEMRALLTSIPVAEHLARNGLVAVWITNKASIPELLTSSTAGVFASWGVELAAEWIWLKITARGEPMYDVSSVWRKPWERILVAKRIGAPTPPRLRSKVILAVPDLHSRKPNLRGLFGQILGDAHYRGLEVFARNLTAGWWSWGDQVLDFQDGRCWGDVCPAPVACCLK	Claviceps (genus), Clavicipitaceae (family), Hypocreales (order), Hypocreomycetidae (subclass), Sordariomycetes (class), sordariomyceta (no rank), leotiomyceta (no rank), Pezizomycotina (subphylum), saccharomyceta (no rank), Ascomycota (phylum), Dikarya (subkingdom), Fungi (kingdom), Opisthokonta (no rank), Eukaryota (superkingdom), cellular organisms (no rank)	Pezizomycotina	Sordariomycetes
M1W701	MT-A70-domain-containing protein	CPUR_01627	Claviceps purpurea (strain 20.1) (Ergot fungus) (Sphacelia segetum)	412	MPSASPSHERAAGLDDLACTPSVLFQSDDATTVLLDIPRSLEEAQALPGERLRRRIYSASPRREPFLTPDPTSPRRRRHGSRSSSARCGAAAHHGPAQSPAAQIADLMTTASAEAALRVLAESYQGPFHLPRLSSAPPLGAERQKKRHSGGQGGQNGQVDHVNQGNQDGPGNEVDHDGHDGHDSPTSTIAVPEATFLHGSIQNLRSTFHHRAPIFDLIVLDPPWPNRSARRRSAAYTPARHLDEMRTLLTSIPVADHLARDGLVAVWITNKASIPELLASPDGDSVFASWGVQLAAEWIWLKITADGKPLYDMASVWRKPWEKILIAKRIGAPTPPRLRSKVIVAAPDVHSRKPNLRGLLGQVFGDGDGRGEAQYCGLEVFARNLTAGWWSWGDEVLHF…	Claviceps purpurea (species), Claviceps (genus), Clavicipitaceae (family), Hypocreales (order), Hypocreomycetidae (subclass), Sordariomycetes (class), sordariomyceta (no rank), leotiomyceta (no rank), Pezizomycotina (subphylum), saccharomyceta (no rank), Ascomycota (phylum), Dikarya (subkingdom), Fungi (kingdom), Opisthokonta (no rank), Eukaryota (superkingdom), cellular organisms (no rank)	Pezizomycotina	Sordariomycetes
A0A1Y1ZZD3	MT-A70-domain-containing protein	BCR34DRAFT_598311	Clohesyomyces aquaticus	475	MGNPSKAERQAARKTAILYQNEERDITLIDIPTSIALAQGSSDVLLSSIPLEEPVLITNEPKTAKAAKAYGADNITSPELHASFRADIEKALAEIRDHIPGLWCAPRKPMPQVPQPRATSMEIDDPERDLEQRLKEWSKSKGEEEPFDFTMMMAALSAGSDPNATSSTAVTHRWEMSYRPARSPANGAVDQEREESPVPSAKEPWTSSFHNAHRSLVSLSISETAPPHREYRFKIPSGSTLCQSDSWHSEDFRVSFRSLTSEHKLPRHFDFILLDPPWPNRSVKRKMAYQNQYGHTALQKMLERMDLDTYLEHSGIVGIWITNKASLRDYVLGPGGFFERLNVGLFEEWLWIKTTTKGEPMFSLDGLLRRPYEVLLLGRAAPNSWTKMQHQVNVKRRVI…	Clohesyomyces (genus), Lindgomycetaceae (family), Pleosporales (order), Pleosporomycetidae (subclass), Dothideomycetes (class), dothideomyceta (no rank), leotiomyceta (no rank), Pezizomycotina (subphylum), saccharomyceta (no rank), Ascomycota (phylum), Dikarya (subkingdom), Fungi (kingdom), Opisthokonta (no rank), Eukaryota (superkingdom), cellular organisms (no rank)	Pezizomycotina	Dothideomycetes
A0A0E1S010	MT-A70 family protein	CIMG_00763	Coccidioides immitis (strain RS) (Valley fever fungus)	472	MACSLPAKGGSPSAILYCNEDHTVYLIDIPASISLAQQESRYTGDDSKEIGTPSIFSCPPLEHPYSSPSTEPKGTKAMLRVMERIPAVELEYRNKLADLVNDALRELRANHDTQGWCLPRAMRPGYLQDISGKKQDQDRQVGEPNLGKLYALKGFSLSDGRQSTREDASFSEDVPPLILSPGLNIIPTLNSIRSMTVKNTSSAPALLRIRNAQQTSSATNLRGQGKSTVEPAGLITFTIPPKAAFCLTHMSTQPVSFPSLLSFLPSDRKFDFVIMDPPWPNRSVSRSAHYETIPTFSVLQRLINRILKAQLDPSGGIAAIWTTNNHKSRSAARQALKAAQLQPFEEWVWIKTTTSGYPVSPVRALWRLPYEVLVLGRQRLPSSDGKLNHILRRRVIAAV…	Coccidioides immitis (species), Coccidioides (genus), Onygenaceae (family), Onygenales (order), Eurotiomycetidae (subclass), Eurotiomycetes (class), leotiomyceta (no rank), Pezizomycotina (subphylum), saccharomyceta (no rank), Ascomycota (phylum), Dikarya (subkingdom), Fungi (kingdom), Opisthokonta (no rank), Eukaryota (superkingdom), cellular organisms (no rank)	Pezizomycotina	Eurotiomycetes
A0A0J6F936	MT-A70 family protein	CPAG_02118	Coccidioides posadasii RMSCC 3488	472	MACSLPAKSGSPSAILYCNEDHTVYLIDIPASISLAQQESRYTGDDSKEIGMPSIFSCPPLEHPYSSPSTEPKGTKAMLRVMERIPAVELEYRNKLADLVNDALRELRANHDTQGWCLPRAMRPGYLQDISGRKQDQDRQVGEPNLGKLYALKGFSLSDGHRSTREDASFSEDVPPLILSPGLNIIPTLNSIRSMTVKNTSSAPALLRIRNAQQTSSATNLWGQGKPTVEPAGLITFTIPPKAAFCLTHMSTQPVSFPSLLSFLPSDRKFDFVIMDPPWPNRSVSRSAHYKTIPTFSVLQRLINRILKAQLDPSGGIAAIWTTNNYKSRSAARQALKAAQLQPFEEWVWIKTTTSGYPVSPVRALWRLPYEVLILGRQRLPSSDGKLNHILRRRVIAAV…	Coccidioides posadasii (species), Coccidioides (genus), Onygenaceae (family), Onygenales (order), Eurotiomycetidae (subclass), Eurotiomycetes (class), leotiomyceta (no rank), Pezizomycotina (subphylum), saccharomyceta (no rank), Ascomycota (phylum), Dikarya (subkingdom), Fungi (kingdom), Opisthokonta (no rank), Eukaryota (superkingdom), cellular organisms (no rank)	Pezizomycotina	Eurotiomycetes
N4WI72	MT-A70-domain-containing protein	COCC4DRAFT_35058	Cochliobolus heterostrophus (strain C4 / ATCC 48331 / race T) (Southern corn leaf blight fungus) (Bipolaris maydis)	308	MAFNLQQMMASLGAASEPADSAAAADKCILSYRHAPVIESNTQAADSVTQETQTVPWTCTFHNPNQHSLEATITDRTLQSASSAQDYRFAIPPRATLFLSDSTASDAFRWSFRRLTDEYSLARHFDLVLLDPPWPNRSAKRKGTYEQVGGMPYLKRMLLNMHLDMYLEHNALQHVLGPGGLFEAWNVGLMEEWIWIKTTTKGEPMFDIDSPMRKPYEMLLLGRAAPNSWSRMAHAPVVKRRVIAAVPDVHSRKPCLKSLLEPYLVDPTDYTALEVFSRYLVSGWTSWGNEVLKYNWDGYWVKAGSAEN	Cochliobolus heterostrophus (species), Bipolaris (genus), Pleosporaceae (family), Pleosporineae (suborder), Pleosporales (order), Pleosporomycetidae (subclass), Dothideomycetes (class), dothideomyceta (no rank), leotiomyceta (no rank), Pezizomycotina (subphylum), saccharomyceta (no rank), Ascomycota (phylum), Dikarya (subkingdom), Fungi (kingdom), Opisthokonta (no rank), Eukaryota (superkingdom),…	Pezizomycotina	Dothideomycetes
M2S7N1	MT-A70-domain-containing protein	COCSADRAFT_41887	Cochliobolus sativus (strain ND90Pr / ATCC 201652) (Common root rot and spot blotch fungus) (Bipolaris sorokiniana)	492	MFSTQPQPPRASSTVQSAPHVPNPVIFQNANADITLVDIPASIVAAQGDRSDVLLSTAPLEAPIQLKQDYEPKIQKTQAKLAKAQHGDSTQQNEHDLQSLYLDDSGYKLLVEYALAQIRAHVSGPWCMRRQLMTQRSLCAQDEAMDMDGPTEKNLESRMREWASWSQAKQDDMAFNLQQMMASLGAASEPADSAAVTDKFILSYRHAPEIESNTQAADTVTQETQALPWTCTFHNPNHHSLEATITDRTLQSASPAQDYRFTIPPRATLFLSDSTASDAFRSSFRRLTDEYSLARHFDLVLLDPPWPNRSAKRKGAYEQVGGMPYLKRMLLNMHLDMYLEHNALVGVWVTNKPSLKHHVLGAGGLFEAWNVGLMEEWIWIKTTTQGEPMFDIDSPMRKP…	Cochliobolus sativus (species), Bipolaris (genus), Pleosporaceae (family), Pleosporineae (suborder), Pleosporales (order), Pleosporomycetidae (subclass), Dothideomycetes (class), dothideomyceta (no rank), leotiomyceta (no rank), Pezizomycotina (subphylum), saccharomyceta (no rank), Ascomycota (phylum), Dikarya (subkingdom), Fungi (kingdom), Opisthokonta (no rank), Eukaryota (superkingdom), cellul…	Pezizomycotina	Dothideomycetes
A0A3D8S3T8	MT-A70-domain-containing protein	BP5796_05660	Coleophoma crateriformis	366	MESCILYQNAEKTVTLIDIPGSIELAQGNPVPKKLVSSQPRLQPYPSVEPRTAKARSNRSEISLKDLLLHKHLQLALDEIKASHQGSWCSPRVTNEQRDSKHVKKRRRPDVADVNCSTDTKPEEGKLYLELGEAPFLSRNVESTPASASTGSDKTSVTLPPKSTILCGEVEATIELFEQSSSKFDLIVLDPPWPNRSARRKQSYDISYGPTEIRFLLSSLPIYDHLAEEALVAVWVTNKSAFHEMLLEEGGLFQAWGIKWVEEWIWLKVTTTGEPICGIDSAWRKPYEILLIGRKTNEPVSDVTRKVVVGVPDLHSRKPNLKALCAESLPSQYEALEIFARNLTSGWWSWGNEVLKFQTEEHWASP	Coleophoma (genus), Dermateaceae (family), Helotiales (order), Leotiomycetes (class), sordariomyceta (no rank), leotiomyceta (no rank), Pezizomycotina (subphylum), saccharomyceta (no rank), Ascomycota (phylum), Dikarya (subkingdom), Fungi (kingdom), Opisthokonta (no rank), Eukaryota (superkingdom), cellular organisms (no rank)	Pezizomycotina	Leotiomycetes
A0A3D8R7C8	MT-A70-domain-containing protein	BP6252_08858	Coleophoma cylindrospora	366	MESCILYQNAEKTVTLIDIPASIELAQGNPVPKRLVSSQPRLQPYPSVEPRTAKARSNRSEISLRDLLLHKHLQLALDEIKASHQGSWCSPRVTNERRDSEHVKKRRRRDVGDVNCSTDTKSEEGELFLELGEAPFLSRNGESTPASASAGSDKTIVTLPPKSTILCGEVEATIELFEHSSSKFDLIVLDPPWPNRSARRKQSYDISYGPTEIRFLLSSLPIYDHLAEEALVAVWVTNKSAFHEMLLEEGGLFQAWGIKWIEEWIWLKVTTTGEPICEIDSAWRKPYEILLIGRKTNKPVSDVTRKVVVGVPDLHSRKPNLKALCAELLPSQYEALEIFARNLTSGWWSWGNEVLKFQTEEHWASP	Coleophoma (genus), Dermateaceae (family), Helotiales (order), Leotiomycetes (class), sordariomyceta (no rank), leotiomyceta (no rank), Pezizomycotina (subphylum), saccharomyceta (no rank), Ascomycota (phylum), Dikarya (subkingdom), Fungi (kingdom), Opisthokonta (no rank), Eukaryota (superkingdom), cellular organisms (no rank)	Pezizomycotina	Leotiomycetes
A0A8H3ZRS6	MT-A70 family	GQ607_002459	Colletotrichum asianum	379	MASGPPSRPDRPSPTSPKCILFRDESQTVFLVDIPASIEESQHLPGQSAETTSGGGGGPRRLLSVDPVAEPYPLPEPRNPHVNQSTPASQLADLMIEAAVRSALDTLKEHHAAPFCLPRVTTIKSSITAKTSGGDDQDGLQEHAARETAAAAEAHFYPEGSSYISGSIEDTRDEFVSKAPLFDLIVLDPPWPNKSARRKTGGYSTVYGLKETRLLLEQIPVGGHLADGGLVAVWVTNKPSLVDLLTSPKGVLSGWGLEVAAEWTWVKITSQGEPIFDTESAWRKPWERLIIARRRGGSDGRKIPQRIIAAVPDVHSRKPNLRPLFGDLLPQGFRGLEVFARHLTAGWWAWGNEVVRFQEGQYWVVSDTAEESNELDDTN	Colletotrichum gloeosporioides species complex (no rank), Colletotrichum (genus), Glomerellaceae (family), Glomerellales (order), Hypocreomycetidae (subclass), Sordariomycetes (class), sordariomyceta (no rank), leotiomyceta (no rank), Pezizomycotina (subphylum), saccharomyceta (no rank), Ascomycota (phylum), Dikarya (subkingdom), Fungi (kingdom), Opisthokonta (no rank), Eukaryota (superkingdom), …	Pezizomycotina	Sordariomycetes
A0A010S0V3	MT-A70 family	CFIO01_11689	Colletotrichum fioriniae PJ7	402	MTSTSLPLKSSQACSSPRCILFQNEDRSVCLVDIPASLEESQLLPDQGAETIGQPPQRRLLSVDPVSAPFTLPEPRDPQTNNQTPASQLADLMIEAAVKVALNTLRRGYDAPFCLPRLTGGGSSSNVSTAGRESSVSPQDHPARKHDGDDAAAATTAVASGQAAAAAAARFIPQESTYLNGSIQETRESFLSTAPKFDLIVMDPPWPNKSARRKKKTTGGYDTAYGLKETRALLDRIPVAAHLADGGLVAVWVTNKATLVDLLTSPKGVLASWGLEVAAEWQWVKITSQGDAIFDTESAWRKPWERLIVARKRGDNIKVPGRVIAAVPDVHSRKPNLRCMFDDLLPRGYRGLEVFARNLTAGWWGWGNEALRFQESHHWVTSSEESRQSVTEKSEPKDT…	Colletotrichum fioriniae (species), Colletotrichum acutatum species complex (no rank), Colletotrichum (genus), Glomerellaceae (family), Glomerellales (order), Hypocreomycetidae (subclass), Sordariomycetes (class), sordariomyceta (no rank), leotiomyceta (no rank), Pezizomycotina (subphylum), saccharomyceta (no rank), Ascomycota (phylum), Dikarya (subkingdom), Fungi (kingdom), Opisthokonta (no rank…	Pezizomycotina	Sordariomycetes
A0A8S9D485	Mt-a70 family	CGMCC3_g5974	Colletotrichum fructicola	381	MVSGPPSKPDRSSSASPKCILFRDESQTVFLVDVPASIEESQHLPGQSAETTSGGGGGGGPRRLLSVDPVAEPYPLPEPRNPHVNQSTPASQLADLMIEAAVRSALDTLREHHAAPLCLPRVTTTKSSITARTSGGDDQDGLQEHATRETAAAAEAHFIPEGSSYISGSIEDTRDDFVSTAPLFDLIVLDPPWPNKSARRKTGGYSTVYGLKETRLLLEQIPVGGHLADGGLVAVWVTNKPSLVDLLTSPKGVLSGWGLEVAAEWTWVKITSQGEPIFDTESAWRKPWERLIIARRRGGGDGRKIPQRIIAAVPDIHSRKPNLRPLFGDLLPQGFRGLEVFARHLTAGWWAWGNEVLRFQEGHHWVVSNTDEESNELDDTN	Colletotrichum gloeosporioides species complex (no rank), Colletotrichum (genus), Glomerellaceae (family), Glomerellales (order), Hypocreomycetidae (subclass), Sordariomycetes (class), sordariomyceta (no rank), leotiomyceta (no rank), Pezizomycotina (subphylum), saccharomyceta (no rank), Ascomycota (phylum), Dikarya (subkingdom), Fungi (kingdom), Opisthokonta (no rank), Eukaryota (superkingdom), …	Pezizomycotina	Sordariomycetes
A0A8H4CNZ3	MT-A70	GCG54_00013496	Colletotrichum gloeosporioides (Anthracnose fungus) (Glomerella cingulata)	378	MVSGPPSNPDRSSSASPKCILFRDEDQTVFLVDIPASIEESQHLLGQSAETTSGEGGGPRRLLSVDPVAEPYPLPEPRNPHVNQSTPASQLADLMIEAAVRSALDTLKEHHEARFCLPRVTTTKSSITAKTSGDDDQDGLQEHCPRETTAAEAHFIPEGSSYISGSIEDTRDDFVSTAPLFDLIVLDPPWPNKSARRKTGGYSTVYGLKETRLLLEQIPVGGHLADGGLVAVWVTNKPSLVDLLTSPKGVLSGWGLEVATEWTWVKVTSQGEPIFDVESAWRKPWERLIIARRRGGGDGRKIPQRIIAAVPDIHSRKPNLRPLFGDLLPQGFRGLEVFARHLTAGWWAWGNEVLRFQEGHHWVVSNTAEESNELDDTN	Colletotrichum gloeosporioides species complex (no rank), Colletotrichum (genus), Glomerellaceae (family), Glomerellales (order), Hypocreomycetidae (subclass), Sordariomycetes (class), sordariomyceta (no rank), leotiomyceta (no rank), Pezizomycotina (subphylum), saccharomyceta (no rank), Ascomycota (phylum), Dikarya (subkingdom), Fungi (kingdom), Opisthokonta (no rank), Eukaryota (superkingdom), …	Pezizomycotina	Sordariomycetes
E3QAA9	MT-A70 family	GLRG_02941	Colletotrichum graminicola (strain M1.001 / M2 / FGSC 10212) (Maize anthracnose fungus) (Glomerella graminicola)	387	MASRPPSQPSQACFSPRSILYQNEDRSVVLVDIPASLEESQFPLDRCADTTGPQRRLLSADPITTPFCVPEPRDPPTNNQTPASQLADLMIEAAVGSALDTLGKGYSAPFSLPRVTGGGGRSSATSGSECSKKSLQDHSACQDTGQDTSAAAATAAAHFIPEESTHLNGSIQETREAFLSTAPRFDLIVLDPPWPNKSARRKTGGYSTVYGLKETRALLDQIPVAGHLAEGGLVAIWVTNKATLVDLLISPRGILASWGLEVAAEWVWVKITTQGEPVFDPGSIWRKPWERLIVARRRGDNRRVPQRVIAAVPDVHSRKPNLRYLFQDQLPRGYLGLEVFARNLTAGWWGWGNEVLRFQESRHWIVCPKPEQRAEPEKSELGNTNTN	Colletotrichum graminicola (species), Colletotrichum graminicola species complex (no rank), Colletotrichum (genus), Glomerellaceae (family), Glomerellales (order), Hypocreomycetidae (subclass), Sordariomycetes (class), sordariomyceta (no rank), leotiomyceta (no rank), Pezizomycotina (subphylum), saccharomyceta (no rank), Ascomycota (phylum), Dikarya (subkingdom), Fungi (kingdom), Opisthokonta (no…	Pezizomycotina	Sordariomycetes
H1W588	Mt-a70 family	CH063_04229 CH63R_04764	Colletotrichum higginsianum (strain IMI 349063) (Crucifer anthracnose fungus)	364	MVSRPASEASSASSSPRSILFRAEDRSVFLVDIPASLEESQVLPGHSAETVGPPQRRLVSVDPVATPFSIPEPRDPQTNNQTPASQLADLMIEAAVRSALDTLGKNYAAPFCLPRVTTGGSSNIRDSSGGLGRKSQQDHVTSQGADADAAAVTAHFIPEESVYLSGSIQETRDSFLSTAPKFHLIVLDPPWPNKSARRKTGGYSTVYGLKDTRTLLDQIPVVGHLADGGLVAIWVTNKATLVDLLTSPRGVLASWGLEAAAEWTWVKLTSQGEPVFDTESAWRKPWERLIIARKRGDNRKVPQRVIAAVPDVHSRKPNLRHLFEDLLPQGYLGLEVFARNLTAGWWGWGNEVLRFQESQHWVAQ	Colletotrichum higginsianum (species), Colletotrichum destructivum species complex (no rank), Colletotrichum (genus), Glomerellaceae (family), Glomerellales (order), Hypocreomycetidae (subclass), Sordariomycetes (class), sordariomyceta (no rank), leotiomyceta (no rank), Pezizomycotina (subphylum), saccharomyceta (no rank), Ascomycota (phylum), Dikarya (subkingdom), Fungi (kingdom), Opisthokonta (…	Pezizomycotina	Sordariomycetes
A0A166ZX52	MT-a70 family protein (Mt-a70 family)	CI238_08631 CSPAE12_05997	Colletotrichum incanum	385	MVSSPLSQPSPACSSPRSVLFQNEDRSVFLVDIPASVEESQFLPGRSAETTGPRRRLLSVDPITTPFSIPEPRDPLANHQTPASQLADLMIEAAVRSALDTLGKNYSAPFCLPRVTGGGSTNVSTGSECNKKNLQDHAACKDSAQDAAAAAAAATAHFIPEESAYLSGSIQETREAFLSTAPKFDLIILDPPWPNKSARRKTGGYSTVYGLKETRSLLDHIPVASHLADGGLVAIWVTNKATLVDLLTSPRGVLASWGLEVAAEWIWVKLTSQGEPIFDPASAWRKPWERLIVARKRGDNRKVSQRVIAAVPDVHSRKPNLRHLFEDELPQGYLGLEIFARNLTAGWWGWGNEVLRFQESQHWIVHSKPERTGPRRSEPDDTNTN	Colletotrichum spaethianum species complex (no rank), Colletotrichum (genus), Glomerellaceae (family), Glomerellales (order), Hypocreomycetidae (subclass), Sordariomycetes (class), sordariomyceta (no rank), leotiomyceta (no rank), Pezizomycotina (subphylum), saccharomyceta (no rank), Ascomycota (phylum), Dikarya (subkingdom), Fungi (kingdom), Opisthokonta (no rank), Eukaryota (superkingdom), cell…	Pezizomycotina	Sordariomycetes
A0A8H6JTV7	MT-a70 family protein	CMUS01_11747	Colletotrichum musicola	403	MVPNPPSKPSGPSAPGPPCLRCILYRDESQSVFLVDIPASIEESQVLPAQSAETARDRDGGGGGPRRLLSVDPVAAPYPLPEPRNPQRNSQGTPASQLADLMTEAAVRSALDALKENHTAPFCLPRVTAGVSITSCSSGKSSSGGKGSACRSLQDDPAREDAARGAIEPEAAAAAHFIPEGSAYLCGSIADTREAFIATAPVFDLMIMDPPWPNKSAKRKTGGYSTVCGLKETRRLLEQIPVAAHLAEDGIVAVWVTNRPSLVDLLTSPNGVLAAWGLEVVAEWIWIKITSQGEPIFDTSSSWRKPWERLIIARRRGSARKIPQRVLAAVPDVHSRKPNLRCLFEDLLPRGFLGLEVFARNLTAGWWAWGNEVLRFQEPRYWVAPTESGETEVEESSEQ…	Colletotrichum orchidearum species complex (no rank), Colletotrichum (genus), Glomerellaceae (family), Glomerellales (order), Hypocreomycetidae (subclass), Sordariomycetes (class), sordariomyceta (no rank), leotiomyceta (no rank), Pezizomycotina (subphylum), saccharomyceta (no rank), Ascomycota (phylum), Dikarya (subkingdom), Fungi (kingdom), Opisthokonta (no rank), Eukaryota (superkingdom), cell…	Pezizomycotina	Sordariomycetes
A0A135UVG2	MT-A70 family	CNYM01_13924	Colletotrichum nymphaeae SA-01	403	MASTSLSSKSSQTCSSPRCVLFQNEDHSVCLVDIPASLEDSQFLPGQGAETTGQPPQRRLLSVDPVSAPFTLPEPRDPQTNNQTPASQLADLMIEAAVKSALYTLRRGYDAPFCLPRVTGGGSSSDVASTTGHESSVSPQDHPVRKDDGDDAAAAAAATASRPAAAAAAAHFIPPESTYLNGSIQETRESFLSTAPKFDLIIMDPPWPNKSARRKKKTTGGYATVYGLKETRALLDQIPVAAHLADGGLVAVWVTNKATLVDLLTSPKGVLASWGLEVAAEWQWVKITSQGDAIFDTESAWRKPWERLIIARKRGDNKKVPGRVIAAVPDVHSRKPNLRCMFDDLLPRKYRGLEVFARNLTAGWWAWGNEALRFQESQHWITSSEETRHTVTEEPESKD…	Colletotrichum nymphaeae (species), Colletotrichum acutatum species complex (no rank), Colletotrichum (genus), Glomerellaceae (family), Glomerellales (order), Hypocreomycetidae (subclass), Sordariomycetes (class), sordariomyceta (no rank), leotiomyceta (no rank), Pezizomycotina (subphylum), saccharomyceta (no rank), Ascomycota (phylum), Dikarya (subkingdom), Fungi (kingdom), Opisthokonta (no rank…	Pezizomycotina	Sordariomycetes
A0A1G4AXU6	MT-A70 family	CORC01_10738	Colletotrichum orchidophilum	385	MASSLSSKTLQACSSPRCVLFHNKDRSVFLVDIPASLEESQVLLGQGAETGQPQRRLLSVAPISTPFTLPEPRDPQTNNQTPASQLADLMIEAAVNNALDTLKRGYDAPFCLPRVTGGGSSNASSGRECSESPQDHPAPKDDDVAAAARDAAAAAAHFIPPESTYLSGSIQETRESFLSTAPKFDLIIMDPPWPNKSARRKTGGYSTVYGLKETRALLDQIPVAAHLADSGLVAVWMTNKATLADLLTSPRGVLASWGLEVAAEWQWVKITAHGDPIFDTESAWRKPWERLIIARKRGNNQKVPGRIIAAVPDVHSRKPNLRCLFDDLLPQGYRGLEVFARNLTAGWWGWGNEILHFQEPHHWVIPAVSRQNTSKKTKSQDTKTN	Colletotrichum (genus), Glomerellaceae (family), Glomerellales (order), Hypocreomycetidae (subclass), Sordariomycetes (class), sordariomyceta (no rank), leotiomyceta (no rank), Pezizomycotina (subphylum), saccharomyceta (no rank), Ascomycota (phylum), Dikarya (subkingdom), Fungi (kingdom), Opisthokonta (no rank), Eukaryota (superkingdom), cellular organisms (no rank)	Pezizomycotina	Sordariomycetes
A0A8H6NT94	MT-a70 family protein	CPLU01_00254	Colletotrichum plurivorum	404	MVPSPPSKPSGPSAPGPPCSRCILYRDESQSVFLVDIPASIEESQVLPAQSAETARDRGGGGGGPRRLLSVDPVAAPYPLPEPRNPQHNSQGTPASQLADLMTEAAVRSALDALREHHTAPFCLPRVTAGVSITSCCSSGKSSSGGNGSACRSLQDDPAREDAARGAIEPEAAAAAHFIPEGSAYLCGSIADTREAFITTAPVFDLMIMDPPWPNKSAKRKTGGYSTVYGLKETRRLLEQIPVAAHLAEDGIVAVWVTNRPSLVDLLTSPNGVLAAWGLEVVAEWIWIKITSQGEPIFDTGSSWRKPWERLIIARRRGSARKIPQRVLAAVPDVHSRKPNLRCLFEDLLPRGFVGLEVFARNLTAGWWAWGNQVLRFQEPRYWVAPTESGETEVEESSE…	Colletotrichum orchidearum species complex (no rank), Colletotrichum (genus), Glomerellaceae (family), Glomerellales (order), Hypocreomycetidae (subclass), Sordariomycetes (class), sordariomyceta (no rank), leotiomyceta (no rank), Pezizomycotina (subphylum), saccharomyceta (no rank), Ascomycota (phylum), Dikarya (subkingdom), Fungi (kingdom), Opisthokonta (no rank), Eukaryota (superkingdom), cell…	Pezizomycotina	Sordariomycetes
A0A135V772	MT-A70 family	CSAL01_11032	Colletotrichum salicis	393	MASSLSSMSSQACPSPRCVLFHNEDRSVFLVDIPASLEESQFLPGQGAETTGQPPRRRLLSVDPVSAPFTLPEPRDPQTNNQTPASQLADLMTEAAVKSALDTLKRSYDAPFCLPRVTGGGSSNVSSGRENSASSPQDHPARKDDDAAAAVRDAAAAAAAAHFIPPESTSLNGSIQETRESFLSTAPKFDLIIMDPPWPNKSARRKKKKTGGYATVYGLKETRALLDQIPVAAHLADGGLVAIWVTNKATLVDLITSPKGVLASWGLEVAAEWQWVKITSQGDPIFDTESAWRKPWERLIIARKRGGNRKVPGRVIAAVPDVHSRKPNFRCMFDDLLPRGYRGLEVFARNLTAGWWGWGNEALHFQESHHWVTSSESRQNMTEEHESKDTKTN	Colletotrichum acutatum species complex (no rank), Colletotrichum (genus), Glomerellaceae (family), Glomerellales (order), Hypocreomycetidae (subclass), Sordariomycetes (class), sordariomyceta (no rank), leotiomyceta (no rank), Pezizomycotina (subphylum), saccharomyceta (no rank), Ascomycota (phylum), Dikarya (subkingdom), Fungi (kingdom), Opisthokonta (no rank), Eukaryota (superkingdom), cellula…	Pezizomycotina	Sordariomycetes
A0A5Q4C4W5	Methyltransferase-like protein 4	CSHISOI_01520	Colletotrichum shisoi	385	MVSRPASEPSSASSSPRSILFHAEDRSVFLVDIPASLEESQVLPGHSAETVGPPQRRLVSVDPVATPFSIPEPRDPRTNNQTPASQLADLMIEAAVRSALDTLGKNYAAPFCLPRVTTGGSSSISDSGSGLGRKSQQDHVTSHGADADADAAAVTAHFIPEESVYLSGSIQETRDSFLSTAPKFHLIVLDPPWPNKSARRKTGGYSTVYGLKDTRTLLDQIPVVGHLADGGLVAIWVTNKATLVDLLTSPRGVLARWGLEAAAEWTWVKLTSQGEPVFDTESAWRKPWERLIIARKRGDNRKVPQRVIAAVPDVHSRKPNLRHLFEDLLPQGYLGLEVFARNLTAGWWGWGNEVLRFQEPQHWVAQSELERAELEGSEPDDTNTI	Colletotrichum destructivum species complex (no rank), Colletotrichum (genus), Glomerellaceae (family), Glomerellales (order), Hypocreomycetidae (subclass), Sordariomycetes (class), sordariomyceta (no rank), leotiomyceta (no rank), Pezizomycotina (subphylum), saccharomyceta (no rank), Ascomycota (phylum), Dikarya (subkingdom), Fungi (kingdom), Opisthokonta (no rank), Eukaryota (superkingdom), cel…	Pezizomycotina	Sordariomycetes
A0A4V3I412	Methyltransferase-like protein 4	C8034_v005891	Colletotrichum sidae	371	MLSKQPNLSSKCILFQDESRSVTLIDIPTSIEESQFLPGASAETGGGRGGGGRRLLSVDPIAEPFPLAEPRNPHVNPTTPASQVADLMIEATVNGALDTLHDNHTAPFCLPRVTGASNISNDSNNNHDDCLQRDDSPDEAQTATPETHFIPTGTRYLSGLIEDTRTTFTSAAPHFDLVVLDPPWPNKSVKRKTNSYATTYGLKETRYLLEQIPVGGHLADGGLVAIWVTNKPALVDLLTSPRGVLAGWGLEVATEWIWLKITSRGEPIFDTASAWRKPWERLIIAKKRGDDRNIPQRVVAAVPDIHSRKPNLRCLFEDLLPRDYRGLEIFARNLTAGWWGWGDEVLRFQSPEHWTTTTQQHTPSAETSNTQ	Colletotrichum orbiculare species complex (no rank), Colletotrichum (genus), Glomerellaceae (family), Glomerellales (order), Hypocreomycetidae (subclass), Sordariomycetes (class), sordariomyceta (no rank), leotiomyceta (no rank), Pezizomycotina (subphylum), saccharomyceta (no rank), Ascomycota (phylum), Dikarya (subkingdom), Fungi (kingdom), Opisthokonta (no rank), Eukaryota (superkingdom), cellu…	Pezizomycotina	Sordariomycetes
A0A135TCS5	MT-A70 family	CSIM01_11225	Colletotrichum simmondsii	405	MTSTSLPSKSSQACSSPRCVLFQNEDRSVCLVDIPASLEESQLLPGHGAEITGQPPQRRLLSVDPVSAPFTLPEPRDPQTNNQTLASQLADLMIEAAVKSALDTLKRSYDAPFCLPRVTGGGSSSNVVSTTGREGSVSPQDHSVRKDDGDDAAATTTATASRPAAAAAAAAVHFVPPESMYLNGSIQETRGAFLSTAPKFDLIIMDPPWPNKSARRKKKTTGGYATVYGLKETRALLDQIPVAARLADGGLVAVWVTNKATLVDLLTSPKGVLASWGLEVAAEWQWVKITSQGDAIFDTESAWRKPWERLIVARKRGNNVKVPGRVIAAVPDVHSRKPNLRCMFDDLLPRGYRGLEVFARNLTAGWWAWGNEALRFQESQHWITSSEETRHTVTEKSES…	Colletotrichum acutatum species complex (no rank), Colletotrichum (genus), Glomerellaceae (family), Glomerellales (order), Hypocreomycetidae (subclass), Sordariomycetes (class), sordariomyceta (no rank), leotiomyceta (no rank), Pezizomycotina (subphylum), saccharomyceta (no rank), Ascomycota (phylum), Dikarya (subkingdom), Fungi (kingdom), Opisthokonta (no rank), Eukaryota (superkingdom), cellula…	Pezizomycotina	Sordariomycetes
A0A8H6JWC7	MT-a70 family protein	CSOJ01_00901	Colletotrichum sojae	404	MVPNLPSKPSGPSAPGPSCSRCILFRDESQSVFLVDIPASIEESQVLPAQSAETARDRGVGGGGPRQLLSVDPVAAPYPLPEPRNPQHNSQGTPASQLADLMTEAAVRSALDALKEDHTAPFCLPRVTAGVSITSRSSSGKSSSGGNGSACRSLQDVPAREDAARGAIEPEAAAAAHFIPEGSAYLCGSIADTREAFIATASVFDLMIMDPPWPNKSAKRKTGGYSTVYGLKETRRLLEQIPVAAHLAEDGIVAVWVTNRPSLVDLLTSPNGVLAAWGLEVVAEWIWIKITSQGEPIFDTRSSWRKPWERLIIARRRGSARKIPQRVLAAVPDVHSRKPNLRCLFEDLLPRGFLGLEVFARNLTAGWWAWGNEVLRFQEPRYWVAPTESGETEVEESSE…	Colletotrichum orchidearum species complex (no rank), Colletotrichum (genus), Glomerellaceae (family), Glomerellales (order), Hypocreomycetidae (subclass), Sordariomycetes (class), sordariomyceta (no rank), leotiomyceta (no rank), Pezizomycotina (subphylum), saccharomyceta (no rank), Ascomycota (phylum), Dikarya (subkingdom), Fungi (kingdom), Opisthokonta (no rank), Eukaryota (superkingdom), cell…	Pezizomycotina	Sordariomycetes
A0A4R8QSR1	Methyltransferase-like protein 4	C8035_v006895	Colletotrichum spinosum	371	MLSKQPNLSSQCILFQDESRSVTLIDIPTSIEESQFLPGASAETGGGSGGGGRRLLSIDPIAEPFPLPEPRNPHVNPTTPASQVADLMIEATVNGALDTLHDNYTAPFCLPRVTGASNISNDSNNNHDDCLQRDDSPDEAQTATPETHFIPTGTRYLSGLIEDTRTTFTSAAPHFDLVVLDPPWPNKSVKRKANSYATTYGLKETRSLLEQIPVGGHLADGGLVAIWVTNKPALVDLLTSPRGVLAGWGLEVATEWIWLKITSRGEPIFDTASAWRKPWERLIIAKKRGDDRNIPQRVVAAVPDIHSRKPNLRCLFEDLLPRDYRGLEIFARNLTAGWWGWGDEVLRFQSPEHWTTTTQQHTPSAETSNTQ	Colletotrichum orbiculare species complex (no rank), Colletotrichum (genus), Glomerellaceae (family), Glomerellales (order), Hypocreomycetidae (subclass), Sordariomycetes (class), sordariomyceta (no rank), leotiomyceta (no rank), Pezizomycotina (subphylum), saccharomyceta (no rank), Ascomycota (phylum), Dikarya (subkingdom), Fungi (kingdom), Opisthokonta (no rank), Eukaryota (superkingdom), cellu…	Pezizomycotina	Sordariomycetes
A0A066XPH1	MT-A70 family	CSUB01_07320	Colletotrichum sublineola (Sorghum anthracnose fungus)	390	MTSRPPSQPSPACSSPRSILFQNEDRSVVLVDIPASLEESQFLPDRGADTTGPQRRLLSVDPITTPFSVPEPRDALINNQTPASQLVDLMIEAAVGSALDTLGEGYSAPFCLPRVTGGGRSSASSGGECSKMNLQDHSACRDSGQDVGQDTSAVAAAATAHFIPEGSTYLSGSIQETREALLSTAPRFDLIVLDPPWPNKSARRKTGGYSTVYGLKETRALLDHIPVAAHLAEGGLVAIWVTNKATLVDLLTSPRGVLASWGLEVAAEWVWVKLTARGEPMFDPGSVWRKPWERLVVARRRGDNRKVPQRVIAAVPDVHSRKPNLRHLFEDQLPRGYLGLEVFARNLTAGWWGWGDEVLRFQESRHWIVCPKPEHRTGPEKSEPGDINTN	Colletotrichum graminicola species complex (no rank), Colletotrichum (genus), Glomerellaceae (family), Glomerellales (order), Hypocreomycetidae (subclass), Sordariomycetes (class), sordariomyceta (no rank), leotiomyceta (no rank), Pezizomycotina (subphylum), saccharomyceta (no rank), Ascomycota (phylum), Dikarya (subkingdom), Fungi (kingdom), Opisthokonta (no rank), Eukaryota (superkingdom), cell…	Pezizomycotina	Sordariomycetes
A0A4U6XF41	Methyltransferase-like protein 4	CTA1_219	Colletotrichum tanaceti	383	MASRPASEPLTASSSPRSILFQAEDRSVFLVDIPASLEESQVLPGHSAETVGSPQRRLVSVDPVATPFSIPEPRDPRTNHQTPASQLADLMIEAAVRSALDTLGKNYAAPFCLPRVTTGGGSTISDSSSGSGRKSQQNHVTSQGADADAAAATAHLIPEESVYLSGSIQDTRDSFLSTAPQFHLIVLDPPWPNKSARRKTGGYSTVYGLKDTRTLLNQIPVAGHLADGGLVAIWVTNKATLVDLLTSPRGVLARWGLEAAAEWTWVKLTSQGEPVFDTESAWRKPWERLIIARKRGDNRKVPQRVIAAVPDVHSRKPNLRHLFEDLLPQGYLGLEVFARNLTAGWWGWGNEVLRFQESQHWVAQSELERAGLERSEPDDTNTN	Colletotrichum destructivum species complex (no rank), Colletotrichum (genus), Glomerellaceae (family), Glomerellales (order), Hypocreomycetidae (subclass), Sordariomycetes (class), sordariomyceta (no rank), leotiomyceta (no rank), Pezizomycotina (subphylum), saccharomyceta (no rank), Ascomycota (phylum), Dikarya (subkingdom), Fungi (kingdom), Opisthokonta (no rank), Eukaryota (superkingdom), cel…	Pezizomycotina	Sordariomycetes
A0A166VSM7	MT-A70 family protein	CT0861_00064	Colletotrichum tofieldiae	385	MVSSTPPQPSPACSSPRSVLFGNEDRSVFLIDIPASVEESQFLPGRSAETTGPQRRLLSVDPITTPFSIPEPRDPLANNQTPASQLADLMIEAAVRSALDTLGRGYTAPFCLPRVTGGGSSNVSTGSECNRKSPQDHAVSKDVAQDAAAAAAAATAHFIPEESAYLSGSIQETREAFLSTAPKFDLIVLDPPWPNKSARRKTGGYSTVYGLKETRSLLDHIPVAGHLADGGLVAIWVTNKATLVDLLTSPRGVLASWGLEVAAEWIWVKLTSRGEPIFDPESAWRKPWERLIIARKRGDNRKVSQRVIAAVPDVHSRKPNLRHLFEDELPQGYLGLEIFARNLTAGWWGWGNEVLRFQEPQHWIVHSKPERTGPRRSEPDDTNTN	Colletotrichum spaethianum species complex (no rank), Colletotrichum (genus), Glomerellaceae (family), Glomerellales (order), Hypocreomycetidae (subclass), Sordariomycetes (class), sordariomyceta (no rank), leotiomyceta (no rank), Pezizomycotina (subphylum), saccharomyceta (no rank), Ascomycota (phylum), Dikarya (subkingdom), Fungi (kingdom), Opisthokonta (no rank), Eukaryota (superkingdom), cell…	Pezizomycotina	Sordariomycetes
A0A4R8RF69	Methyltransferase-like protein 4	CTRI78_v005259	Colletotrichum trifolii	371	MLSKQPNLSSKCILFQDESRSVTLIDIPTSIEESQFLPGASAETGGGSGGGGRRLLSIDPIAEPFPLPEPRNPHVNPTTPACQVADLMIEATVNGALDTLHDNYTAPFCLPRVTGASNISNDSNNNHDDCLQRDDSPDEAQTATPETHFIPTGTRYLSGLIEDTRTTFTSAAPHFDLVVLDPPWPNKSVKRKTNSYATTYGVKETRYLLEQIPVGGHLADGGLVAIWVTNKPALVDLLTSPRGVLAGWGLEVATEWIWLKITSRGEPIFDTASAWRKPWERLIIAKKRGDDRNIPQRVVAAVPDIHSRKPNLRCLFEDLLPRDYRGLEIFARNLTAGWWGWGDEVLRFQSPEHWTTTTQQHTPSADTSNTQ	Colletotrichum orbiculare species complex (no rank), Colletotrichum (genus), Glomerellaceae (family), Glomerellales (order), Hypocreomycetidae (subclass), Sordariomycetes (class), sordariomyceta (no rank), leotiomyceta (no rank), Pezizomycotina (subphylum), saccharomyceta (no rank), Ascomycota (phylum), Dikarya (subkingdom), Fungi (kingdom), Opisthokonta (no rank), Eukaryota (superkingdom), cellu…	Pezizomycotina	Sordariomycetes
A0A137PFN0	MT-A70-domain-containing protein	CONCODRAFT_3188	Conidiobolus coronatus (strain ATCC 28846 / CBS 209.66 / NRRL 28638) (Delacroixia coronata)	307	MEGLKSLQPLNLTNSQYLDQQPLNKFNHQVNKGVNFAQFDDLIKLIYKFNDECDIDRIELSDEEVNTLDIEHLFHHLISNSTDKVCKLSIANYTQTYAIPPNSKFIMSDLESFNDLLIYKQPASCIYDLILMDPPWFNHSIKRGNHYKGQDKYTLLNIEIPKLLHSRGILAIWITNQPSILKFATLKLFPKWKLKLVSTWYWVKITTQGDLVISLDGERERKPYEILLLATFESNQQFTEIPSNFIYSVPFQYHSRKPNLFPYLSELIDYKNGNDITKLELFGRYLTQGCTTWGNEVLKFQESYFLD	Conidiobolus coronatus (species), Conidiobolus (genus), Ancylistaceae (family), Entomophthorales (order), Entomophthoromycetes (class), Entomophthoromycotina (subphylum), Zoopagomycota (phylum), Fungi incertae sedis (no rank), Fungi (kingdom), Opisthokonta (no rank), Eukaryota (superkingdom), cellular organisms (no rank)	Early_diverging	Early_diverging
A0A2T3A2X4	MT-A70 family	BD289DRAFT_372046	Coniella lustricola	375	MAKPAEVATTATTTTTTTTTTTTTTTTTTTTTTARPPRSILFQDKAHSVVLIDVPASIEEAQTSPAEARAGTVRSKRLVSSQALARPFTTPEPKDGKGGGSGLVDSVSDLMTAAAAAQALEVLRGQHAGCCCLPRINPEEACVAETRREKAAVFIPEGSVFLQGTIVSERDRFLVEAPQFDLIVLDPPWPNRSARRKKGNYNVADSLDSIRETLALIPIASHLAADGLVAVWITNKPGVMRLLTGSGGLLAQWGLEQVDEWTWLKITTSGEPIVDMASAWRRPWERIVIARRRGSKKSVPWRQRVLVSVPDLHSRKPNLRGLFEDVLPLGYKGLEVFARNLTAGWWAWGNEALKFQQREHWVDNIAVESSMYVSS	Coniella (genus), Schizoparmaceae (family), Diaporthales (order), Sordariomycetidae (subclass), Sordariomycetes (class), sordariomyceta (no rank), leotiomyceta (no rank), Pezizomycotina (subphylum), saccharomyceta (no rank), Ascomycota (phylum), Dikarya (subkingdom), Fungi (kingdom), Opisthokonta (no rank), Eukaryota (superkingdom), cellular organisms (no rank)	Pezizomycotina	Sordariomycetes
A0A1J7IWM6	MT-A70-domain-containing protein	CONLIGDRAFT_612471	Coniochaeta ligniaria NRRL 30616	369	MSPPSVLFQKKIGSTTTVAVLDIPKTIEEAQLPAEEVRSGKQPSRRLVSAPPPELPFPTPEPKAKPGQVIDPQGSLNSAAYISELTTQAAVQEALEYLREAYSGPWCLPRIHVESTPEKVSGVDGTESKKRTVESLQEDDQLEDGLHKVYYPPRSHHLNGTIQSQKAAFISENLCFDLIVLDPPWPNRSARRKKGNYTVAHDLTSIRDLLLSIPITGHLNSGGLVAVWVTNAPRFTELLTQPHHGIFAEWGVELDDEWTWLKVTTQGEPIVDVNSTWRKPWERLLIARKVGTHRKTDRGKVIVAVPDVHSRKPNLRGLFEEVLGPEYTGLEVFARSLTAGWWSWGDEVLRFQHHKHWRDVDKEEQVNQS	Coniochaeta ligniaria (species), Coniochaeta (genus), Coniochaetaceae (family), Coniochaetales (order), Sordariomycetidae (subclass), Sordariomycetes (class), sordariomyceta (no rank), leotiomyceta (no rank), Pezizomycotina (subphylum), saccharomyceta (no rank), Ascomycota (phylum), Dikarya (subkingdom), Fungi (kingdom), Opisthokonta (no rank), Eukaryota (superkingdom), cellular organisms (no ran…	Pezizomycotina	Sordariomycetes
A0A420YG38	Methyltransferase-like protein 4	DL546_007736	Coniochaeta pulveracea	269	MSPARSVLFENEKKTFIVLDLPSTIEEAQLPANEVHAGKKLDRRLVSAPPPDKPFPTPEPRHGKLTGGGHQGSLTSAAHVAELMTLAAVENALDELSKCYAGPWCLPRVVDDDVKEDDGSSAKKRKIVEDEAPKESPFEQAFYIPPDSHYLHGTIQAKRDNFLTTAPTFDLAILDPPWPNRSARRKKGKGNYSVADNLDSIRLLLSSIPVAAHLSRDGLVAVWVTNAGRFVELLTAPVRGIFAEWGVELIDEWTWLKVTSQDRKPSEGG	Coniochaeta (genus), Coniochaetaceae (family), Coniochaetales (order), Sordariomycetidae (subclass), Sordariomycetes (class), sordariomyceta (no rank), leotiomyceta (no rank), Pezizomycotina (subphylum), saccharomyceta (no rank), Ascomycota (phylum), Dikarya (subkingdom), Fungi (kingdom), Opisthokonta (no rank), Eukaryota (superkingdom), cellular organisms (no rank)	Pezizomycotina	Sordariomycetes
A0A5N5KQY7	MT-A70-domain-containing protein	GE09DRAFT_376067	Coniochaeta sp. 2T2.1	363	MSPQSILFQAEAATVSVTVLDIPRSIEEAQLPADEIRSEKQPVRRLISAPPLELPFPTPEPKVKHGQVIDPQGSLSSAAYISELTTQAAVQEALECLSEAYSGPWCLPRVHAEPEPEAESRVVCSESKKRTSECLEEDGHPGGDVHIPPGAHYLNGTIESERTTFISKGISFDLIVLDPPWPNRSARRKKGNYRVVDDLSSIRELLLSIPVKEHLSSGGLVAVWVTNAPRFTELLTEPRTGIFAEWGVELEIEWTWLKVTGQGEPMASIDSAWRKAWERLIIARKTGTPRKAVGSKVIVAVPDVHSRKPNLRGLFEEVLGTDYTGLEVFARSLTSGWWSWGNEVLHFQHHKHWRDIDNGENPS	unclassified Coniochaeta (no rank), Coniochaeta (genus), Coniochaetaceae (family), Coniochaetales (order), Sordariomycetidae (subclass), Sordariomycetes (class), sordariomyceta (no rank), leotiomyceta (no rank), Pezizomycotina (subphylum), saccharomyceta (no rank), Ascomycota (phylum), Dikarya (subkingdom), Fungi (kingdom), Opisthokonta (no rank), Eukaryota (superkingdom), cellular organisms (no …	Pezizomycotina	Sordariomycetes
R7YZZ5	MT-A70-domain-containing protein	W97_06661	Coniosporium apollinis (strain CBS 100218) (Rock-inhabiting black yeast)	454	MASKQPLDPILYRNAEGDVTLIDIPTSIAAAQGTKDHPAFSRLLSSKPQEVPFAMNDPKSDDAKSKLAENTVDAALHEEYRSITERALNAIRTNFQGNWCHPRELFPEIQLKGNNRESMKREDHQPGTTENTFDDTLSWREESIEKSMARLTGLPQDLLPQLAEQCDSKHGDKKRFLVKYSSPKTTDETNSEEEKDKEGYLPYEPLQYNLDDSVLRLTVLDNLVTGKAAYTFRVPPRASCLSGDCSDATSLRAAIRTIAQEYDTPRKFDLILLDPPYTNHSAKRKRAYSTDSLGNLKDSLLRMDLPIANNGILAVWITNKPAIRTMILGAGGIFENFNVGLIEEWIWVKTTVKGEPMFALDSSWRKPYEVLLVGKAAANPYTVAEPATDVKRRVIAGVP…	Coniosporium apollinis (species), Coniosporium (genus), Dothideomycetes incertae sedis (no rank), Dothideomycetes (class), dothideomyceta (no rank), leotiomyceta (no rank), Pezizomycotina (subphylum), saccharomyceta (no rank), Ascomycota (phylum), Dikarya (subkingdom), Fungi (kingdom), Opisthokonta (no rank), Eukaryota (superkingdom), cellular organisms (no rank)	Pezizomycotina	Dothideomycetes
A0A167TNE0	MT-A70 family	ISF_05816	Cordyceps fumosorosea (strain ARSEF 2679) (Isaria fumosorosea)	343	MHPLQRRPSNAAPAKLPSILYRSPDGATVILDIPRSLEESQVCAGEEHSARCRIYSSPAPTTPFATPEPANGQGPDATASPAAQIATLMTAETLRSVLEALAQEHTGAYCLPRQIPPELPSSPPPQTVDSEPYIPPEAALLHGSIQNLAQSFAQRAPKFHLIVMDPPWPNRSVRRTTSARYKTAGSLSELGDTLRAIPVRAHLHDDGLVAVWITNKPRIVDWLAGLLAEWRLEVVAEWTWLKVTAGGEPLFPLDSAWRKPWEKLVVAKRVGVPDLGLLASRTIVAVPDVHSRKPNLRGLFGEVFGPGYTGLEVFARGLTAGWWSWGDEVLKFQQPQHWHTKQN	Cordyceps fumosorosea (species), Cordyceps (genus), Cordycipitaceae (family), Hypocreales (order), Hypocreomycetidae (subclass), Sordariomycetes (class), sordariomyceta (no rank), leotiomyceta (no rank), Pezizomycotina (subphylum), saccharomyceta (no rank), Ascomycota (phylum), Dikarya (subkingdom), Fungi (kingdom), Opisthokonta (no rank), Eukaryota (superkingdom), cellular organisms (no rank)	Pezizomycotina	Sordariomycetes
A0A545WD81	MT-A70 family	IF1G_00694	Cordyceps javanica	352	MPPLPCPAALSSSLLYRSPDGATVILDIPRSLEESQVRAGDEPSARCRIYSSPAPTAPFETPEPAHGVGPPEQAAAQIDALMTAESLRRTLKTLSQNYAGAYCLPRHIAPQSSSSPSSSPSSSQVVESEPYIPPGATHIQGSIHQTVPSLLKRCASNTFHLIVMDPPWPNRSVRRATTSATARYKTAGSLSAVGELLRAIPVPALLRPDGLVAVWVTNKSRIVDLLGRILAAWGLQVVAEWTWLKVTTDGRPLYPLDSVWRKPWEKLLVARPVGPAAAPARPAATVTPRTIVAVPDVHSRKPNLRALFGDLFEPGYSGLEVFARGLTAGWCSWGDEVLKFQQPQHWHTTQNQ	Cordyceps (genus), Cordycipitaceae (family), Hypocreales (order), Hypocreomycetidae (subclass), Sordariomycetes (class), sordariomyceta (no rank), leotiomyceta (no rank), Pezizomycotina (subphylum), saccharomyceta (no rank), Ascomycota (phylum), Dikarya (subkingdom), Fungi (kingdom), Opisthokonta (no rank), Eukaryota (superkingdom), cellular organisms (no rank)	Pezizomycotina	Sordariomycetes
G3JM51	MT-A70 family	CCM_07195	Cordyceps militaris (strain CM01) (Caterpillar fungus)	349	MQQLQHPPKAASAQLAPSSVLYRTTDGATVVLDIPRSLEESQVRPGAESSARCRIYSSAAPTAPFETPEPATGIGPDASPAARIAILMTAERLRHTLEAVAQEYTAAYCLPRQITPEPFPPSPPAADCAPYIPPDATPLHGSILERRHSFMKRAPTFHLIVVDPPWPNRSVRRTTATYKTAASLSGTQNLLRAIPVRAHLADDGLVAVWITNKPRIVDLLAAPGGVLHAWGVEVVAEWTWLKVTAAGQPLYPLDSAWRRPWEKLLVAKRVGRPAPDGLAPKTIIAVPDVHSRKPNLRGLFGDVFGSGYTGLEVFARGLTSGWWSWGDEVLKFQQPQHWHTKQTQESSTT	Cordyceps militaris (species), Cordyceps (genus), Cordycipitaceae (family), Hypocreales (order), Hypocreomycetidae (subclass), Sordariomycetes (class), sordariomyceta (no rank), leotiomyceta (no rank), Pezizomycotina (subphylum), saccharomyceta (no rank), Ascomycota (phylum), Dikarya (subkingdom), Fungi (kingdom), Opisthokonta (no rank), Eukaryota (superkingdom), cellular organisms (no rank)	Pezizomycotina	Sordariomycetes
A0A2T2P4X8	MT-A70-domain-containing protein	BS50DRAFT_582370	Corynespora cassiicola Philippines	481	MSIDEDGPHGIPRTSILYQNPQRDVILIDIPTSIAVAQGNSGHLLSTKPLEAPIPLVTGREPKTPKAQAHTAQQVAGVDKHAEYKIDIQQALHEIRNHVSKWCLPRNLPAQGPQLRSTGQAQENRDDGMDIDDPDTELWERLHEWSAVPESKGPVNDNTFDFQQMMASLGATSEFDATSGGAMAQRWLMSYQPARDVHGRKDDSRGSSNKPWMSYFHNPEEHAVDLSVFGNASDSGHKVPKYSFRIPPQASFFLYDANHPNAFRTRFRQVTDDYNLPRHFDLVVMDPPWPNRSAKRKGAYEDKGGMPHIKRMLLRMNIDSYFEQNALVGIWITNKEALRHHVLGPGGLFEKWNIQLIEEWIWVKTTTKGDPMFEIENPLRKPYEVFLLGRAAPNTWTRM…	Corynespora cassiicola (species), Corynespora (genus), Corynesporascaceae (family), Pleosporales (order), Pleosporomycetidae (subclass), Dothideomycetes (class), dothideomyceta (no rank), leotiomyceta (no rank), Pezizomycotina (subphylum), saccharomyceta (no rank), Ascomycota (phylum), Dikarya (subkingdom), Fungi (kingdom), Opisthokonta (no rank), Eukaryota (superkingdom), cellular organisms (no …	Pezizomycotina	Dothideomycetes
A0A4U0XNW0	MT-A70-domain-containing protein	B0A49_03522	Cryomyces minteri	486	MPPENPPTSILYQNEEKTITLIDIPTSIAVAQELNDEDITLLSSAPQEVPYTSNEPKSSKAKERVRSNTVDAELHDTYVRLIREALAEIRAHHTSPWCLPRTLGPEQARLSTKRKASTLDSGKETGAGRDDRTERDFSRDYEAHDGTATTLPFDLFENLVYYGDEGMSTTQPARSSYQFCSTPWDALIPRNPPFAPWTSLYHNPLSVSARLLITPPHRSSALDTPRPPPYTFRLPPHSAFLLRDCNTPFPSPSHTPFTAPQFDLILLDPPWPNRSARRRSAYALLPSLADLRHLLLSTHIEQTLAPAGLVGVWITNRAAVRELVLGPAGLFEHWGLVLAEEWVWVKVTACGEPVTDVDSVWRKPYEVLLLGRRALQPPQPHPHPRIDPAARLRSPDTER…	Cryomyces (genus), Dothideomycetes incertae sedis (no rank), Dothideomycetes (class), dothideomyceta (no rank), leotiomyceta (no rank), Pezizomycotina (subphylum), saccharomyceta (no rank), Ascomycota (phylum), Dikarya (subkingdom), Fungi (kingdom), Opisthokonta (no rank), Eukaryota (superkingdom), cellular organisms (no rank)	Pezizomycotina	Dothideomycetes
A0A8H4W520	MT-A70-domain-containing protein	G7Y89_g3592	Cudoniella acicularis	376	MILLDIPHSLEQAQGDSRQRIFSSEPLEHPFPSVEPKTTKAKANLGEVSIEELLLQRHVQIALDGIKEVYQGEWCLPRTAKEAPRMKRRHIEESECETEECSAVDKQRNSENEGLQMSSTSYQDSILHRNPESESIYTLSELAGQKIRLPRNSTALVGDVATTLPIFTSVAPQFNLIIMDPPWPNRSARRKGSYGISYSTTEIRDLLSLIPISDHLAEKGLVGVWITNKAAFRDMLLGEGGLFDEWGIELGEEWVWVKVTKKGETVSKLNSLWRKPYEILLVGRRREEGIQSTEVKRRVIFGVPDLHSRKPNLKSVFKKVMELERYEALEIFARNMTDGWWAWGNEALKFQMNEHWINNIQDSLPSGQIQTLDIRT	Cudoniella (genus), Tricladiaceae (family), Helotiales (order), Leotiomycetes (class), sordariomyceta (no rank), leotiomyceta (no rank), Pezizomycotina (subphylum), saccharomyceta (no rank), Ascomycota (phylum), Dikarya (subkingdom), Fungi (kingdom), Opisthokonta (no rank), Eukaryota (superkingdom), cellular organisms (no rank)	Pezizomycotina	Leotiomycetes
W2S2H5	MT-A70-domain-containing protein	HMPREF1541_04110	Cyphellophora europaea CBS 101466	369	MFTTVSACYDATCVILVDIPNSIEDAQASALRIKSSPPPFQPYSSTDPKGEKLAKHLSGIDPDRLARKRLREAELVSALAVCRARFGGYGIPWCLPRNVSEPGKRYDDYDGSIKDGRKDQALRVPLILSPLDGANRFEKQSEIQDILVVNPSPSQTRLEVGQSKYFIPPQTAFVMSSVKHGMYAFNALGKSFDLVVLDPPWSNRSVRRSTAYRTHENQAEDPFIQTLPILKSHLNADGLVAVWVTNKDAVQTSVVEALLSLDLHLKAEWTWLKITAEGQPVTSIHGVWRQPYETLLVFASAASCKNIPRKILLAVPDVHSRKPSLKRLFEQLLPLRYEALELFARSLTAGWWSWGDQVLKFQDVDQWAE	Cyphellophora europaea (species), Cyphellophora (genus), Cyphellophoraceae (family), Chaetothyriales (order), Chaetothyriomycetidae (subclass), Eurotiomycetes (class), leotiomyceta (no rank), Pezizomycotina (subphylum), saccharomyceta (no rank), Ascomycota (phylum), Dikarya (subkingdom), Fungi (kingdom), Opisthokonta (no rank), Eukaryota (superkingdom), cellular organisms (no rank)	Pezizomycotina	Eurotiomycetes
A0A423XJW6	MT-A70 family	VPNG_01648	Cytospora leucostoma	351	MAEDVKAAMPQSILFQNEDRTVALIDVPRSIEEAQLLSSTEIISGVNSRRLVSSKPPDEPFRTPEPRNLIPNPDLAAAIADLTAAASIEQALKVLRDTYAGPWCLPRTLAPAEDVNGRKRKAAPAEEGNGVAERQGAASEPLIPEDSVYLQGTISAERARFLEEAPQFDLIVLDPPWPNRSARRKKDSYSTANNLDEIRETLSLIPIAAHLAPEGLVAIWVTNKPSVVELLTSARGLLSEWGLELIDEWTWLKVTTSGEPILDVNSAWRKPWERILIAKRRGSKRTKLPSQRKVLVSVPDLHSRKPNLRALFEDVFSPGYKGLEVFARNLTAGWWSWGDEALKFQQPEHWV	Cytospora (genus), Valsaceae (family), Diaporthales (order), Sordariomycetidae (subclass), Sordariomycetes (class), sordariomyceta (no rank), leotiomyceta (no rank), Pezizomycotina (subphylum), saccharomyceta (no rank), Ascomycota (phylum), Dikarya (subkingdom), Fungi (kingdom), Opisthokonta (no rank), Eukaryota (superkingdom), cellular organisms (no rank)	Pezizomycotina	Sordariomycetes
A0A1Y2XDA8	MT-A70-domain-containing protein	K445DRAFT_18486	Daldinia sp. EC12	360	MSSKGDSYHLSETCVLYESSDRSIVIIDIPRSIEEAQLPPNQIPKKRIVSCSPVETPWKIPEPKKSLGQSTTPSASIAELMTQEVVRSALEKAKRDYKGSWCLPRIVKNAGKFCDDNELYIKESQKRKRTSDEPAGVVPECLIPDQSHHLLGTIESQRGTFIADAPMFDLVVLDPPWPSRSVKRKHNSYTIAYNIQEIRHLLTQIPIASHLKADGIVAVWVTNKAAVTDLLTSPHGIFSEWGLELVGEWTWLKITSFGDPVIDLESQWRKPWERLLLCRKRDSTVKAPIPSKVILGVPDIHSRKPNLRPLFQNILPENYTALEVFARNLTAGWWSWGSEVLYFQQGHHWVDIEDDEPTGA	unclassified Daldinia (no rank), Daldinia (genus), Hypoxylaceae (family), Xylariales (order), Xylariomycetidae (subclass), Sordariomycetes (class), sordariomyceta (no rank), leotiomyceta (no rank), Pezizomycotina (subphylum), saccharomyceta (no rank), Ascomycota (phylum), Dikarya (subkingdom), Fungi (kingdom), Opisthokonta (no rank), Eukaryota (superkingdom), cellular organisms (no rank)	Pezizomycotina	Sordariomycetes
A0A6A5KF04	MT-A70-domain-containing protein	BDW02DRAFT_569237	Decorospora gaudefroyi	498	MASATREASSILYQNTECDIILIDIPSSIAASQGRTDVLLSTAPLEAPIEPREDYRPKKTTEAQGSVNTTHHAEYKALAEHALSHIQAHVSGPWCAPRQIAGLQRGKETVSAPRGAPDLPAVAPRHSSPGRFSPVARGGGIAMPEKPLVENEELMETDDQEKELEFRMREWAAWSERKGDDTAFNLQQMMSSLGAATSATEPAAGPQKWTMSYQPARESTSSTQAAETVPQVGQTKQPWMSTFHNPHHYSLSLTLTQNILQPTQPGQEYRFTIPPRSTLFLSDSTASETFRASFRELTDEYTLPRHFDLVLLDPPWPNRSAKRKGAYEQVGGMPYLKKMLLSMDIDSYLEHNALVGVWITNKAALRDHVLGPGGLFETWNVGLVEEWIWIKTTTKGEPM…	Decorospora (genus), Pleosporaceae (family), Pleosporineae (suborder), Pleosporales (order), Pleosporomycetidae (subclass), Dothideomycetes (class), dothideomyceta (no rank), leotiomyceta (no rank), Pezizomycotina (subphylum), saccharomyceta (no rank), Ascomycota (phylum), Dikarya (subkingdom), Fungi (kingdom), Opisthokonta (no rank), Eukaryota (superkingdom), cellular organisms (no rank)	Pezizomycotina	Dothideomycetes
A0A2P5IFK6	MT-A70 family	DHEL01_v200364	Diaporthe helianthi	344	MSQSILFRNDDPSVVLIDGPRSVEDAQVLNPVGVIESRKTLRLISSKPPEEPFETPEPKQPTFNPSMGAALAELTAAAAIENALKVLHDLYSGPWCLPRIHAAQEEDPKGNGRDKKRKVEEVDPPGKVLSDPVIPEDSVYLHGTISSERSRFLMEAPKFDLIVIDPPWPNRSVRRKRGSYHTAKDLDDMRETLSLIPIASHLTTGGFVAVWITNKASVLELLTSLRGLFAEWGLELVAEWTWLKITTAGEPIVSVDSTWRKPWERLLIAKRRGAELARLPSQGRVVVSVPDLHSRKPNLGPLFEDILPPGYKALEVFARNLTAGWWSWGDEVLKFQQPEHWVEP	Diaporthe (genus), Diaporthaceae (family), Diaporthales (order), Sordariomycetidae (subclass), Sordariomycetes (class), sordariomyceta (no rank), leotiomyceta (no rank), Pezizomycotina (subphylum), saccharomyceta (no rank), Ascomycota (phylum), Dikarya (subkingdom), Fungi (kingdom), Opisthokonta (no rank), Eukaryota (superkingdom), cellular organisms (no rank)	Pezizomycotina	Sordariomycetes
A0A6A5RCY1	MT-A70-domain-containing protein	M421DRAFT_72330	Didymella exigua CBS 183.55	458	MVPNQSAILYQSADREITLIDIPTSIARAQGRADTLLSTPPLEEPIQTSEQHQPKPGKLAETTSPDAAQHETYTQLIQQALLDIQAHVPGPWCAPRQILPQPHRTGKNAAASDVEKELEHRFREWAAAEESAHDDASFDFQKAMAALGAPEVQLATSTTEASKWTMTRTTPQDADMTRTTTGTATTTGTATTTTTTTTTATTTAWSPAFYNASPQPLDLTVAHATPGPPAYRFTIPPLSGYVLGDCAHPGSFRASLRRLAASHSVPLHFDLVLLDPPWPNRSAKRKGAYEQVGGIPHLRRLLLRMDMETYLAPHALVGVWITNKPAARALVLGPGGLFERCNVALREEWVWIKTTTHGAPVRALDDPARRPYEVLLLGRAGPNAWTPPRRQSPRRRVVA…	Didymella exigua (species), Didymella (genus), Didymellaceae (family), Pleosporineae (suborder), Pleosporales (order), Pleosporomycetidae (subclass), Dothideomycetes (class), dothideomyceta (no rank), leotiomyceta (no rank), Pezizomycotina (subphylum), saccharomyceta (no rank), Ascomycota (phylum), Dikarya (subkingdom), Fungi (kingdom), Opisthokonta (no rank), Eukaryota (superkingdom), cellular o…	Pezizomycotina	Dothideomycetes
A0A163LHN9	Methyltransferase	EKO05_0001357 EKO05_001352 ST47_g1058	Didymella rabiei (Chickpea ascochyta blight fungus) (Mycosphaerella rabiei)	452	MAAAQGQKSAILYQSADREITLVDIPASIATAQGRCDTTLLSTSPLEHPIHFKEDYQSKAGKSTAVSSIDTVHHELYKSLIQQALLDISAHVLGSWCAPREILPQLSQHGKHTRETEDPERELERRFREWATFAETAIDDTLFDFQTMMASLGAPEVQAPTAGHSAQPWAVRYFPGSENTAQSSAATADWIPAFHNADNHSMGLSITQERVEKERALQRYYFTIPARSTFFLGDCSRPEAFRSLFRKMTDEHNLPRHFDLILLDPPWPNRSAKRKGAYEQIGGMPYLKKMLFKMDVDNYLEQNALVGIWITNKPALRDHVLGPGGLFETWNVGLVEEWIWVKTTTRGEPMFDIDDPMRKPYEVLLLGRAAPNAWTRMTHVPNARRRVIAAVPDVHSRKP…	Ascochyta (genus), Didymellaceae (family), Pleosporineae (suborder), Pleosporales (order), Pleosporomycetidae (subclass), Dothideomycetes (class), dothideomyceta (no rank), leotiomyceta (no rank), Pezizomycotina (subphylum), saccharomyceta (no rank), Ascomycota (phylum), Dikarya (subkingdom), Fungi (kingdom), Opisthokonta (no rank), Eukaryota (superkingdom), cellular organisms (no rank)	Pezizomycotina	Dothideomycetes
A0A1J9REV0	Mt-a70 family	BKCO1_400065	Diplodia corticola	509	MYGIIWNNKDLTVFLVDIPGSIAAAQVLKLQRNTSHPLSGQPVLQPYDNIPKGRSEKKRMAMEENVPPMMKLVYEEIRPYVSDALDQIKAALKTKLWCEDRYYVAKPFRDQVLEQENEDPNGDKGHTVRDSALGSDTGTTDDRVGALKIPAKLMHFLVQGYPHIRKAESQGPNDEPPSFPQDLHRFLHNPHDTTLKLSYVPDNETAEDMKRRGETKAYGEQTPAYGKPQRFRIPPAATVILGDCKNGRDLHRAVEYMHNEHDHPKKFDLIIMDPPWSNASAKATGFYDTFGSVTGMDTMFDRMDLDSRIARGGFIGVWVTNSEQKRSYVLGPQGLFARWGVALVEEWVWVKTTVDGTPVIDLDSTWRKPWECLLLGQAPDKPGVRWPPVGNWPVKRRVI…	Diplodia (genus), Botryosphaeriaceae (family), Botryosphaeriales (order), Dothideomycetes incertae sedis (no rank), Dothideomycetes (class), dothideomyceta (no rank), leotiomyceta (no rank), Pezizomycotina (subphylum), saccharomyceta (no rank), Ascomycota (phylum), Dikarya (subkingdom), Fungi (kingdom), Opisthokonta (no rank), Eukaryota (superkingdom), cellular organisms (no rank)	Pezizomycotina	Dothideomycetes
A0A1S8BMA9	Mt-a70 family	BK809_0003135	Diplodia seriata	508	MYGIIWNNKDLTVFLVDIPGSIAAAQVLKLQRNSSHLISEKPRLHPYENIPEPRTEKARKRMEQQMDPKMKLVYQEIHPYVTDALDQIKAALKSKLWCGDRYYVTKPYHQQLKDQEREDPDSGKGHTVRDSTLGADTDATDRVGTLKIPAKLMHLLVQGYPHIRKAESQDPDEEPPSFPSNFHRFFHNPQDNTLKLSYVPDKETADKLRKIGIEQAYGDEVPEYGKPQLFRIPPAASFILGNCNDGQDLAEAAQHMQEEHNQPNAFNIIIMDPPWPNASAQATGFYETVREVWQMDSMFEGMNLEARIAPGGFIGVWITNSRKVRDYVLGPKGLFAIWGVAFVEEWIWMKTTVDGTPVLDPGSTWRKPWECFLLGQAPDNPNVRRPPVGNGPVKRRVIV…	Diplodia (genus), Botryosphaeriaceae (family), Botryosphaeriales (order), Dothideomycetes incertae sedis (no rank), Dothideomycetes (class), dothideomyceta (no rank), leotiomyceta (no rank), Pezizomycotina (subphylum), saccharomyceta (no rank), Ascomycota (phylum), Dikarya (subkingdom), Fungi (kingdom), Opisthokonta (no rank), Eukaryota (superkingdom), cellular organisms (no rank)	Pezizomycotina	Dothideomycetes
A0A6J3M172	MT-A70-domain-containing protein	K489DRAFT_371613	Dissoconium aciculare CBS 342.82	509	MQHTSPPTEPEPEPEPEPETTTPSSHQQSSSAILWQNATRSITVLDLPTSIARAQDFDPSSVLGEIASVRPLQRPFPSNQPRTPAAAARLNQRHTCSSDEFFLHQHATYRQVLSRALDETTRAFPSGRKWCRPRRNVVDATRAGPSLTDADNDDHPKRKLDAIDESTSPDEFRPLPRASSPIFPLKLIEEEIHNGGYDSDAKQSLSNDSSIQDRDWSGHRLSVCEECLSDDRTFMTNCSLTTQRIHYRSQNHASYPTVEKEDHFTFLIPPKSSFYLAGCTASSAFHASLRNQSQNHDLPRRKFDFVLLDPPWPNRSVRRSHKTPGKTYSTATTLPELRRLLLKMDLDVLIDESCVVAIWITNKPAVRELVLDSEKGLFAAWGVDLVEEWLWLKTTESGE…	Dissoconium aciculare (species), Dissoconium (genus), Dissoconiaceae (family), Mycosphaerellales (order), Dothideomycetidae (subclass), Dothideomycetes (class), dothideomyceta (no rank), leotiomyceta (no rank), Pezizomycotina (subphylum), saccharomyceta (no rank), Ascomycota (phylum), Dikarya (subkingdom), Fungi (kingdom), Opisthokonta (no rank), Eukaryota (superkingdom), cellular organisms (no r…	Pezizomycotina	Dothideomycetes
A0A6A6AL31	MT-A70-domain-containing protein	P153DRAFT_429883	Dothidotthia symphoricarpi CBS 119687	569	MQRTPRSAILYQNAERDITLIDIPTSIALAQGRTDTLLSTAPLESPIALKDDYRPKTQKAKVNKAQESSDTAQHIEYKAIIERALVEIRQNVSGAWCAPRKLQAQVSEHGDSDTHFEELEKELERRMREWATWTETKGDDVAFDLQRMMASLGATPESDTTPAGDAATQTWTVRYQPSPSETPATEEPPPHDEPWTSTFHNPDAHPLALTISQAQTPPSSSYSFTIPPHSTLFLSNTTHSSAFRASFRDLTATYTLPRHFDLVLLDPPWPNRSAKRKGAYEQIGGMPYLIRMLRRMDIARYLEHNALVGVWITNKASLRAHVLGLFEAWNVGLVEEWVWVKTTTAGACMFELGDDGAGRRPYEVLLLGRAAPNAWTRMVHVEVVRRRVVVAVPDVHSRK…	Dothidotthia symphoricarpi (species), Dothidotthia (genus), Dothidotthiaceae (family), Pleosporales (order), Pleosporomycetidae (subclass), Dothideomycetes (class), dothideomyceta (no rank), leotiomyceta (no rank), Pezizomycotina (subphylum), saccharomyceta (no rank), Ascomycota (phylum), Dikarya (subkingdom), Fungi (kingdom), Opisthokonta (no rank), Eukaryota (superkingdom), cellular organisms (…	Pezizomycotina	Dothideomycetes
A0A151GQ27	MT-A70 family	DCS_00347	Drechmeria coniospora	361	MTGRDEASRLGSGDAGGGSILFETADKSVVLLDIPRTLEESQGRPGQVPERRIYSAPPPLEPFPTPEPRRQRRGGRSGAAGAAHAASHQTPAARIADLMTAAVVRDALQRLADQYVGPFHLARRPAPLDPLGEDSQDDLAPLIVPPGAHPLHGSIEELRPCLLADAPTFDLVVLDPPWPNRSARRRADGYRTAATLPAMRRLLTSIPLAGRLGPDGLVAVWITNKPGIPDLLTGPSGVFASWGLDLAAEWIWVKVTASGEPLYDVDSQWRKPWEKLLVAKRRGVRAPAPLRSMVIVAAPDVHSRKPNLRGLFRHVLGKDGVGLEVFARNLTAGWWSWGDDVFRFQHESHWQPPEEVDDSQR	Drechmeria (genus), Ophiocordycipitaceae (family), Hypocreales (order), Hypocreomycetidae (subclass), Sordariomycetes (class), sordariomyceta (no rank), leotiomyceta (no rank), Pezizomycotina (subphylum), saccharomyceta (no rank), Ascomycota (phylum), Dikarya (subkingdom), Fungi (kingdom), Opisthokonta (no rank), Eukaryota (superkingdom), cellular organisms (no rank)	Pezizomycotina	Sordariomycetes
A0A6A6GMR7	MT-A70-domain-containing protein	BDZ85DRAFT_257063	Elsinoe ampelina	420	MSSILYRNDDSDIFVIDIPTSIAEAQSFSSARRLASCPPQKVTWPTTEPKSEKARSKLPKPLPHDLQHQQLILNSIESLDGADIADYVLPRWISSGGESSVKRRRSISPGTSPSKARQSVDGKDAPLVVNLVGRNQAVFFDAEVSGRLVANNSNETCTLRLRDGTEYYIAPRSCFFLGDCNKTQSFHGALRQHAKDSQTDHKFHVVMMDPPWPNRSVSRGGRSSAQSRYEVSESMWDLRQLLFDMDISSLLVDDGVVAVWVTNKSAARDLVLSEEDGLFSSLGVKLVEEWLWVKITERGESVLPIDGVWRKPYEILLVGRKCRKENPPSHTADVKRRVIFAVPDLHSRKPCLKDLLQDLLVLPKDYRGMEIFARNLVSRWTSWGNQVLKFDDIRYWRDL…	Elsinoe (genus), Elsinoaceae (family), Myriangiales (order), Dothideomycetidae (subclass), Dothideomycetes (class), dothideomyceta (no rank), leotiomyceta (no rank), Pezizomycotina (subphylum), saccharomyceta (no rank), Ascomycota (phylum), Dikarya (subkingdom), Fungi (kingdom), Opisthokonta (no rank), Eukaryota (superkingdom), cellular organisms (no rank)	Pezizomycotina	Dothideomycetes
A0A2P8AFY5	MT-A70-domain-containing protein	B9Z65_3709	Elsinoe australis	270	MQQTIRLSVEDNTTFLLPPQSSFFSSDCNESRIFHQAIQQKSKTNGSASQFNVVVMDPPWPNKSVTRGHRQGQAQYDVSDSMWEMRQLLFDIDISPLLTSGGIVAVWITNKPAVRELVLSEEDGLFSSWGVELVEEWIWVKITTRGRPVLPVDGVWRQPYEVLLVGRKAKNSAPPPTSVLGKGGDVLDDGKKRVILAVPDLHSRKPCVKKLLQEIFNLPEDHQGLEVFARNLISGWTSWGNQVLKFNDVNCWSSGKEADEDDPDEAGQKE	Elsinoe (genus), Elsinoaceae (family), Myriangiales (order), Dothideomycetidae (subclass), Dothideomycetes (class), dothideomyceta (no rank), leotiomyceta (no rank), Pezizomycotina (subphylum), saccharomyceta (no rank), Ascomycota (phylum), Dikarya (subkingdom), Fungi (kingdom), Opisthokonta (no rank), Eukaryota (superkingdom), cellular organisms (no rank)	Pezizomycotina	Dothideomycetes
A0A8K0L5A3	MT-A70-domain-containing protein	KVT40_004286	Elsinoe batatas	413	MSSILYRNNDNDIFVVDIPATIAEAQSFSSARQLASCPPPQRPWLSSEPKSVKAKFNFSKPHSHDVEYQQVLFTVTKYLHDKEIARYHLPRWTGFANGVPCELQRPKSPQLSSPSAQYRVDERQLPQSLNLTRNEQSLYNLGEVTNRLVANNSDETFTLQIGNDANYYIAPKSMFFLGDCNKSRSFHEALWQYARDQNVPNNFHMLLMDPPWPNRSVRRSSSNDETRYEVCESVWHLRQLLFDMDISTLLADDGYVAVWVTNNQAARSLILSTDDGLFSAWNVVLVEEWLWVKLTQYGDPVLPIDGLWRKPYEVLLIGRRCGELMQGRDQRVYSKECERTKKRVIFAVPDLHSRKPCLKDLLQDLLRLPKDTRSLEVFARNLVSGWTSWGNQVLKFNDF…	Elsinoe (genus), Elsinoaceae (family), Myriangiales (order), Dothideomycetidae (subclass), Dothideomycetes (class), dothideomyceta (no rank), leotiomyceta (no rank), Pezizomycotina (subphylum), saccharomyceta (no rank), Ascomycota (phylum), Dikarya (subkingdom), Fungi (kingdom), Opisthokonta (no rank), Eukaryota (superkingdom), cellular organisms (no rank)	Pezizomycotina	Dothideomycetes
A0A1B7P3W4	MT-A70 family	ACJ72_01914	Emergomyces africanus	496	MPTLPNHRSAILYQNASSTVILIDIPTSIGLAQRLNESGNQGDDALKDTSGLVLLSCDPLQHPYPSPPEPKTESARNRVLSQIPASQQQFHTEIVPIINNALQELREHHHGDWCFPRHTRLPTRIGKQKDRELHEEIKSTAESDQGPDQGGRPQKRKRNELDAKGPMISSWEPTLTVQVGPQPQGSCSPALNEPPLILSPGINQIPCLNAIQGIIVQNPARVQTILNIKSEEPPCPTTGIGPWSPDYIPINIPPESTFLNCHLTPPTESHPSPVPSLSSDTKFNFILMDPPWPNRSVRRSSHYKEYAGPLQPIVEGVLQNHLHPHQAIVAIWITNSMKSRSATLSALETVGLHSFEEWIWVKTTVDGQPASPPDGLWRRPYEVLILAHKDKHVTQDSKG…	Emergomyces (genus), Ajellomycetaceae (family), Onygenales (order), Eurotiomycetidae (subclass), Eurotiomycetes (class), leotiomyceta (no rank), Pezizomycotina (subphylum), saccharomyceta (no rank), Ascomycota (phylum), Dikarya (subkingdom), Fungi (kingdom), Opisthokonta (no rank), Eukaryota (superkingdom), cellular organisms (no rank)	Pezizomycotina	Eurotiomycetes
A0A1J9PT05	MT-A70 family protein	AJ78_00668	Emergomyces pasteurianus Ep9510	489	MTTLQNHRSAILYQNALSTVILMDIPTSIGIAQRFKEPGDTGDDALKDSSGLVLLSCNPLQHPYPNPPEPKTEDARNRVLSQIPAPQQQFHAEIVPVINNALQELREHHQGDWCFPRHCIGKQQDGEFREESKDAAESNQEGRPPKRKRNEPDAKGLMRSLQEPTLIVEVEPQLPGSCYSAPSEPPLILSPGINQIPCLNAIQGIIVQNPARVQTTLCIKSEEQPCPPTSSGPWSPSYISINIPPESTFLNCHLTPPTESHPSSIPSLSSDTKFNFILMDPPWPNRSVRRSSHYKEHAEPLQPIVEGVLQNHLHPHQAIVAIWITNSMKSRSATLSALEACGLHSFEEWIWVKTTIDGQPASPPDGLWRRPYEVLILAHKEKHLAQDCKGEETRGHCEI…	Emergomyces pasteurianus (species), Emergomyces (genus), Ajellomycetaceae (family), Onygenales (order), Eurotiomycetidae (subclass), Eurotiomycetes (class), leotiomyceta (no rank), Pezizomycotina (subphylum), saccharomyceta (no rank), Ascomycota (phylum), Dikarya (subkingdom), Fungi (kingdom), Opisthokonta (no rank), Eukaryota (superkingdom), cellular organisms (no rank)	Pezizomycotina	Eurotiomycetes
A0A2B7ZRM7	MT-A70-domain-containing protein	GX50_01500	Emmonsia crescens	490	MPELQNRTSAILYQNASRTVILIDIPTSIGVAQRLKEPTNKGDNAFKDSGLVLLSCDPLQHPYPNPPEPKTEKARNRVLAQIPTSQQQFHTEIVPIINNALQELRERHHGDWCCPRSTRLPTRVGKQGDGNLREESEGTAKPIQEERSQKRKRNEPDSKSPGLGPEEPTLSVESELQSQGSCYSAPNAPPLILSPGINQVPGLNTIQDLIVQNPSRVQTVLNIRSTEPWTATDGGSSPQDYISFNIPPESTFLNCRLAPPSESHPSPIPMLSSDTKFNFILMDPPWPNRSVRRSSHYKEHAGPLQPIVEGVLQNHLHPHQAIVAIWVTNSIKSRSATLDALEASGLHPFEEWIWVKTTVCGQPASPPDGLWRRPYEVLILAHNEKHVTQDSKGERGNDL…	Emmonsia (genus), Ajellomycetaceae (family), Onygenales (order), Eurotiomycetidae (subclass), Eurotiomycetes (class), leotiomyceta (no rank), Pezizomycotina (subphylum), saccharomyceta (no rank), Ascomycota (phylum), Dikarya (subkingdom), Fungi (kingdom), Opisthokonta (no rank), Eukaryota (superkingdom), cellular organisms (no rank)	Pezizomycotina	Eurotiomycetes
A0A8H7ATY3	Methyltransferase-like protein 4	GJ744_011227	Endocarpon pusillum	398	MLTSIIYQNVTGTTTLLDLPVSIQNGQCLQRNEPNQGADRIRSAECPKKPYPNVEPKGLKRRKLLHGIPPAEREYHENLQALIYESLEEIRSAIGPRKWLFARQPFKSPVESHPQGSGKAQGEETSSEPPIILSSISNVFTSMEEIAGRMVSNPSSRCTSLVADSDLYRVPPRSTFILSGVEQLCPGTRASTNHFFPRAFDLIVMDPPWQNRSVRHAKVYRTSQARREDPFLSVLPILHSHLRPDGLVGIWVTNKASIRRLVLHSLREKGLQLYEEWVWMKTTVDGEPVTPLDGLWRRPYEVLLLFRKGLNHKFDVAAGSQWAGFCTWATGVHRRLLVAVPGHHSQKPCLKELIEPLLVDSNRYDALEMFARNLTAGWFACGNEVLKFNHQSHWARTN	Endocarpon (genus), Verrucariaceae (family), Verrucariales (order), Chaetothyriomycetidae (subclass), Eurotiomycetes (class), leotiomyceta (no rank), Pezizomycotina (subphylum), saccharomyceta (no rank), Ascomycota (phylum), Dikarya (subkingdom), Fungi (kingdom), Opisthokonta (no rank), Eukaryota (superkingdom), cellular organisms (no rank)	Pezizomycotina	Eurotiomycetes
A0A433PMZ6	MT-A70-domain-containing protein	BC937DRAFT_88210	Endogone sp. FLAS-F59071	436	MSILTTTPNCYLLDCEPAFSKELVAGSDSWILKPGEFDVDEPYFHERTPQFARKEATDGPGQTGLDPTGPRKRRKFYTPSAADVGLHEHHESIRDFLVGALEEAGAVWAEARKGVAMMQAPRSCAEGVDLLDEIDFVQQAELVKIVKGFGGADIRQSNEDDNEVIQLDKDTASTWDLPDLYGTVIKNPSVSKCKIIELAIGGQRYLIPPRASSLISDISGISSLLGHARQLGGYDLIVIDPPWPNKSATRSSHYATQDIYSLFQLPIPALLRTVDTDTRSPPLIAVWITNKPKFRKFVTDKLFPAWGCEAVAEWYWVKMTTRCEPVIPLDSPHRKPYEPLIIGRPKLPPTAHLLPNAIPTHKAIVSVPCKRHSRKPPLGDVLSLWLPQDPQCLELFARC…	unclassified Endogone (no rank), Endogone (genus), Endogonaceae (family), Endogonales (order), Endogonomycetes (class), Mucoromycotina (subphylum), Mucoromycota (phylum), Fungi incertae sedis (no rank), Fungi (kingdom), Opisthokonta (no rank), Eukaryota (superkingdom), cellular organisms (no rank)	Early_diverging	Early_diverging
A0A7S9PTE6	MT-A70 family	C2857_007519	Epichloe festucae (strain Fl1)	456	MPATQKCFGLSLRRRATNTARDLAGWGVAGKPRRHPSHPSHSTPQHATVGTGLQPRIAEIEMSFYLAFHLAFPRHRPIALSSSTSLQLASPCAETSLMSDPDEWTSATSRSVLFQSEDDTVVLLDIPRSLEEGQVLPGHRPQRRVYSDSPPREAFPTPDPKRSRRRHASSSRSRHGAAAHDWPAQSPAARINDLMTTASVQGALRLLQDTHSGPYHLPRISPPVDQSDGDGDGDGDEDEDPSSIVAVQDATSLQGSVQDLRNTFHDTAPVFRLIVLDPPWPNRSARRRTSKYATASSLAEMRTLLTSIPVAAHLADNGLVAVWITNKAAIPDFLASSTGVFASWGVELAAEWTWLKITAAGEPIYDLASVWRKPWEKMLIAKRIGAPTPPHLKSKVIAA…	Epichloe festucae (species), Epichloe (genus), Clavicipitaceae (family), Hypocreales (order), Hypocreomycetidae (subclass), Sordariomycetes (class), sordariomyceta (no rank), leotiomyceta (no rank), Pezizomycotina (subphylum), saccharomyceta (no rank), Ascomycota (phylum), Dikarya (subkingdom), Fungi (kingdom), Opisthokonta (no rank), Eukaryota (superkingdom), cellular organisms (no rank)	Pezizomycotina	Sordariomycetes
A0A1Y2LPL6	MT-A70-domain-containing protein	B5807_09607	Epicoccum nigrum (Soil fungus) (Epicoccum purpurascens)	432	MPHSQRSAILYQSIDREITLIDIPTSIALAQDRTDTLLSTAPLQEPITSKEEYQPKAGKARDNPAIDIAQHDIYKPLIEQALLDIKAHVSGDWCAPRQVLENSAAETKDAEKELELRFREWAADKESSDDASFDFQTMMAQLGAPEVQPASTGSTTQWSMSYATKHVRNQQETVEELSPAFYNADPQHLNLIISRTQESYTFTLPPLSGYCLADCGHPRSLRASLRSLSATQNVPHHFDLVLMDPPWPNRSAKRKHAYEQIGGMPYLKKMLLKMDIDDYLNPNALVGIWITNKPALREHVLGPGGLFERWNVGLVEEWVWVKTTVKGEPMFDLGDTMRKPYEVLLLGRAAPNHWTAAKNAEVPKRRVIAGVPDVHSRKPCLKDLFAEFVPDVENCSVLE…	Epicoccum (genus), Didymellaceae (family), Pleosporineae (suborder), Pleosporales (order), Pleosporomycetidae (subclass), Dothideomycetes (class), dothideomyceta (no rank), leotiomyceta (no rank), Pezizomycotina (subphylum), saccharomyceta (no rank), Ascomycota (phylum), Dikarya (subkingdom), Fungi (kingdom), Opisthokonta (no rank), Eukaryota (superkingdom), cellular organisms (no rank)	Pezizomycotina	Dothideomycetes
A0A2S4PPG6	MT-A70-domain-containing protein	EPUL_003879	Erysiphe pulchra	416	MDSHILYQNIDSTVLLVDIPRSIEEAQGFLQLPLSQSHPHSDCQRRLVSIKPCEIPYRTPEPKSLNARRRCCCLRGVGEEREIIHATIIRDLILERYLEFALEELRQSVGRKEWCLDRVTEKGMLEENIENYTSNKRSSSSLNDNHTDEESTPFKREEFDSRIPNFDLQSSRYYFYQNKESVSTIISHMGCNYYLPPLSTTIIGSIQSTIGVFSEKENIPQFSIITADPPWPNRSARRNGKYRISNNISEVENLLLTIPIQHHQAANGIMAIWITNKPKIRSLALKLFDQWGLSVIEEWIWLKVTVSGEPIFPISSLWRKPYELLLIGRKVATVILTESDVKRRVLVGVPDLHSRKPNLKGLLEKEFGFGPGNYTGLEIFARNSTIGWWSWGFEALMFQ…	Erysiphe (genus), Erysiphaceae (family), Erysiphales (order), Leotiomycetes (class), sordariomyceta (no rank), leotiomyceta (no rank), Pezizomycotina (subphylum), saccharomyceta (no rank), Ascomycota (phylum), Dikarya (subkingdom), Fungi (kingdom), Opisthokonta (no rank), Eukaryota (superkingdom), cellular organisms (no rank)	Pezizomycotina	Leotiomycetes
A0A0M8N0Q2	Methyltransferase-like protein 4	ESCO_003880	Escovopsis weberi	364	MPDSTPAASAPRLDDDDDDDDDDISRATRPSSVLSQSHDASVLLLDIPASLEEAQVLPGHPPPWRLLSAPPPTEPFALPEPRHASSAHDYLAASRSPASHVAELMASAAARGALDHLSRHHAGPYCLERRLAAPGESGPGRPGPGPEPEDTIPLPPGAEALQGSIQETRQAFLDRAPHFRLILLDPPWPNRSVRRKTDAYTTAANMAEMRSLLSSIPVPLHLADDGLVAVWITNKPAVLDLLTAPTGLFASWGLELVAEWTWLKITASGEPLFDLDSAWRKPWERLLIARRAGAKTPPALGDKVVVAVPDAHSRKPCLRGQFQAILGEGFPALEVFARSLTAGWWSWGNEVLHFQNSRHWVPAE	Escovopsis (genus), Hypocreaceae (family), Hypocreales (order), Hypocreomycetidae (subclass), Sordariomycetes (class), sordariomyceta (no rank), leotiomyceta (no rank), Pezizomycotina (subphylum), saccharomyceta (no rank), Ascomycota (phylum), Dikarya (subkingdom), Fungi (kingdom), Opisthokonta (no rank), Eukaryota (superkingdom), cellular organisms (no rank)	Pezizomycotina	Sordariomycetes
M7TP60	Putative mt-a70 family protein	UCREL1_4487	Eutypa lata (strain UCR-EL1) (Grapevine dieback disease fungus) (Eutypa armeniacae)	390	MEEKSCILFESPDKSVVLVDIPRSIEEAQVLPGKAIDRRLVSSSPVEKPWGTPEPRNDDGCTAHSSTSPSAAIAELMTLETVRAALGEVRSSGYGGPWCLPRVVAREPAGSNAGEDSKEDSQQVISLESKAGDVGITISCQGEEQIPLETNAGKDSPPPPSSPPFIPEQSHYLHGSIVSQRSAFLQTAPLFDLIVLDPPWPSRSAKRKRKNRDGGGGSYATAYGMREARGLLSQIPIAAHLKPDGGLVAIWITNKAAVADLVLDEVFPQQWGLEPLGEWTWVKITSSAGGEPVVDLEARWRKPWERLLIARRKGSTAKLPSGYNGINKSKVILAVPDVHSRKPNLRALFKDILPDGYVGLEVFARNLTAGWWSWGDEVLRFQQRDHWIQS	Eutypa lata (species), Eutypa (genus), Diatrypaceae (family), Xylariales (order), Xylariomycetidae (subclass), Sordariomycetes (class), sordariomyceta (no rank), leotiomyceta (no rank), Pezizomycotina (subphylum), saccharomyceta (no rank), Ascomycota (phylum), Dikarya (subkingdom), Fungi (kingdom), Opisthokonta (no rank), Eukaryota (superkingdom), cellular organisms (no rank)	Pezizomycotina	Sordariomycetes
A0A072P143	MT-A70-domain-containing protein	A1O9_10906	Exophiala aquamarina CBS 119918	409	MADPILYRDANDTVVLIDIPTSIEYAQQNHLILASVPPPEVPYSSTEPRGNKRAVALARIPAQERTYHSSVQCLIQESLAKIKTSYIIQVIDGQSCSWHRPRRYLTGGDATTDSGFGAARALPDEFRSVTDGSLVHPILVPVILSSTELRNEFPSLRAVQDVIVRNPRPDSSLMCLQGAGGFWVPPHSTCIQSSLEEGWEAFVNGIPVLQTPKCRSFDLILMDPPWINRSARRSGHYETAETQMTNPFNTAVQIVKTHLVPDGIVAVWITNRAAIRTTVLDTFRALNLELHQEWIWIKITADGEPVTQLDGIWRRPYEVCLLFRKGQCSDNKPRRRVLVAVPDIHSRKPNLKCLLEQQLPPRYEALELFARCLTAGWWSWGNEVLKFQHESQWGLPDTT…	Exophiala aquamarina (species), Exophiala (genus), Herpotrichiellaceae (family), Chaetothyriales (order), Chaetothyriomycetidae (subclass), Eurotiomycetes (class), leotiomyceta (no rank), Pezizomycotina (subphylum), saccharomyceta (no rank), Ascomycota (phylum), Dikarya (subkingdom), Fungi (kingdom), Opisthokonta (no rank), Eukaryota (superkingdom), cellular organisms (no rank)	Pezizomycotina	Eurotiomycetes
H6BMP7	MT-A70 family protein	HMPREF1120_01275	Exophiala dermatitidis (strain ATCC 34100 / CBS 525.76 / NIH/UT8656) (Black yeast) (Wangiella dermatitidis)	398	MPQPVFRCNQAQTTLLVDIPASIEQGQQTSHRIKSTSAIKNPYPSTEPKGPKRDVLLAAIAPEERIYHETLQREISTALAEIKDCLTGDAGLSYWCHGRQGNFSEEVLPTLSLAAGRSVQASTDRTPIAPVILSSTESRNRVSSIDCLRDVAICNPTRRRMVVLEAGDVGEFFIPAGASFIMSTLERGLPAFESARHALFPDARPFNLMLLDPPWSNRSARRSGVYRTSDEQAQDPFTQAVRVVRDYLAPQGLVAVWITNKASVRKDVIEALRPLNLGLREEWVWIKTTAHGEPVSALNGVWRRPYEILLLFREDQHSQQRPHRRVIAAVPDVHSRKPCLKGLLEDCQVLPPQYNALELFARSLTAGWWSWGDEVLKFQHESQWVRQAEQASMAADGR	Exophiala dermatitidis (species), Exophiala (genus), Herpotrichiellaceae (family), Chaetothyriales (order), Chaetothyriomycetidae (subclass), Eurotiomycetes (class), leotiomyceta (no rank), Pezizomycotina (subphylum), saccharomyceta (no rank), Ascomycota (phylum), Dikarya (subkingdom), Fungi (kingdom), Opisthokonta (no rank), Eukaryota (superkingdom), cellular organisms (no rank)	Pezizomycotina	Eurotiomycetes
A0A0D1ZG93	MT-A70-domain-containing protein	PV10_04903	Exophiala mesophila (Black yeast)	407	MPTPFLFHNPDYSIVLLDLPSSIQHAQQSQSRLASTPVIEIPYPSNEPGEQKRGSLLAALSIDDQALHSSLQHCIREAIATLQKDYIRGQNGNWHVPRPEVSRPNKWPRELPATQARASSGICHGLKNSTHGPLQPSVVPMILSTTEWRTVFPSLQALSGIVIHNPPLPWPRTSLMSTDEGEFVIPPEATFIHATLGSGLQSFIHGSQTLFAPHVPLFDLILMDPPWTNRSARRSSHYLTAQDQPVDPFDQAVHIVQRHLQDPGLVAVWITNKSSIRHTVLDRFRTINMALWEEWVWVKVTSQGVPVTQLDGVWRRPYELCLIFRRASQPPGMTTVQPRRRVIAAVPDLHSRKPSLKPLLEQLLPDNYQALELFARGLTAGWWSWGDEVLKFQSMDNWV…	Exophiala (genus), Herpotrichiellaceae (family), Chaetothyriales (order), Chaetothyriomycetidae (subclass), Eurotiomycetes (class), leotiomyceta (no rank), Pezizomycotina (subphylum), saccharomyceta (no rank), Ascomycota (phylum), Dikarya (subkingdom), Fungi (kingdom), Opisthokonta (no rank), Eukaryota (superkingdom), cellular organisms (no rank)	Pezizomycotina	Eurotiomycetes
A0A0D2C2L9	MT-A70-domain-containing protein	PV06_05036	Exophiala oligosperma	384	MSEAGSTFLIDIPSSIQHGQCSSFSPRSRPPLQSPYPNTEPKGSKRVAALNAVPVHEQKYHASIQEQISSALNEIDEHVSNDGLSWYRHRGSMSTPPDREYPGQATLSLAEPTCLIAVSTDPIVPIILSSTEQRSKFASLDALRRVVVHNPGDDASVVETIDNGDYLIPPRSTFIYSTLQLGQQAWSDWQHLASSNYRFDLILMDPPWTNRSVRHAGHYRTAEDQSSDPFEQAIQIVETSLSPQGLVAIWITNKASIRANVVQTFGSMGFYLVEEWIWIKVTTHGQPVTPLDGLWRRPYEILLLFQKRQAGVDVKTRRRIIAAVPDLHSRKPCLKVLLEELLPRQPQVLELFARNLTAGWYSWGDEVLKFQHEMHWIRSEECKT	Exophiala (genus), Herpotrichiellaceae (family), Chaetothyriales (order), Chaetothyriomycetidae (subclass), Eurotiomycetes (class), leotiomyceta (no rank), Pezizomycotina (subphylum), saccharomyceta (no rank), Ascomycota (phylum), Dikarya (subkingdom), Fungi (kingdom), Opisthokonta (no rank), Eukaryota (superkingdom), cellular organisms (no rank)	Pezizomycotina	Eurotiomycetes
A0A0D1XGH9	MT-A70-domain-containing protein	PV11_02826	Exophiala sideris	389	MPYPILYENKGRTIVLFDSPSSIEHGQSTSHYLKSCPALESPYPSTEPKGIKRDAAIDKIPINERDYHNSLQDQIASALTEIDQHVSSDGGSWCKNRGALLSQQDGVLLVSGHNADRHTAPTYPTVCTDHISTTSIVPLILSTTELRNKLPSQNSIHAIVVHNPRIHLAIVETVDGGAFYIPPRATFIRSTLKLGQQAFLACQKHTLLNTRFDLILLDPPWSNRSVRHSGVYRTSEGQLVDPFQQAVDVVRTALAPKGLVAIWITNKASIKSAVCATFHALGYHLFEEWVWIKTTAHGVPVSPLDGIWRRPYEVLLLFREEPLSQPPRRRVIAAVPDLHSRKPCLKPLLEDLLPSDYNALELFARNLTAGWWSWGDEVLKFQHESQWTA	Exophiala (genus), Herpotrichiellaceae (family), Chaetothyriales (order), Chaetothyriomycetidae (subclass), Eurotiomycetes (class), leotiomyceta (no rank), Pezizomycotina (subphylum), saccharomyceta (no rank), Ascomycota (phylum), Dikarya (subkingdom), Fungi (kingdom), Opisthokonta (no rank), Eukaryota (superkingdom), cellular organisms (no rank)	Pezizomycotina	Eurotiomycetes
A0A0D2AYU3	MT-A70-domain-containing protein	PV08_09156	Exophiala spinifera	288	MLPADREYPTQASLSFPAHSRTFVAGAGTDHMVPLLLSSTERRNGFPSLDMLHGVLVHNPSHGSAVLETIDNGHYFIPPRSTFICSTLQSGQSALSAWQHLASSNGFDLILMDPPWANRSVRHSGHYRSAEDQNCDPFGQAAQIVETSLSSQGLVAIWITNKASLRANVVQTLGAMGFCVDEEWIWIKVTAHGQPVTPLDGLWRRPYEVLLLFRKRHSDVNPRRRIIAAVPDLHSRKPCMKALLQDLLPPQPQVLELFARNLTAGWCSWGDEVLKFQHESHWVGPEEA	Exophiala (genus), Herpotrichiellaceae (family), Chaetothyriales (order), Chaetothyriomycetidae (subclass), Eurotiomycetes (class), leotiomyceta (no rank), Pezizomycotina (subphylum), saccharomyceta (no rank), Ascomycota (phylum), Dikarya (subkingdom), Fungi (kingdom), Opisthokonta (no rank), Eukaryota (superkingdom), cellular organisms (no rank)	Pezizomycotina	Eurotiomycetes
A0A0D2F0S2	MT-A70-domain-containing protein	PV05_00714	Exophiala xenobiotica	390	MSHSVLYCDEHRIVILIDIPSSIEQAQSTSGLLKTSPALESPYPNTEPKGAKRLAALNAISLDERLYHASIQDHISSALKEIRENLRSQAMDWCRDRSAVRAPQDRELPRPATLSCTALSSCTDLGIPVILSSTEKRTKFPCLGSLHGVVVHNPSDELAIVETVNGGDYVVPPRSTFIHSTLELGQRTFSGCRSLPSLARRFDLILMDPPWSNRSVRHAGTYRTAEDQITDPFEQALEITKASLAPRGLIAVWITNKASIRANVVQALQALGYCPLDEWIWIKVTKNGLPVTPLDGIWRRPYEILLLFREGQPCEVPQRRRRVIAAVPDLHSRKPCLKVLLEELVPAKYTALELFARSLTAGWWSWGDEVLKFQHESQWVAGRHAGMERT	Exophiala (genus), Herpotrichiellaceae (family), Chaetothyriales (order), Chaetothyriomycetidae (subclass), Eurotiomycetes (class), leotiomyceta (no rank), Pezizomycotina (subphylum), saccharomyceta (no rank), Ascomycota (phylum), Dikarya (subkingdom), Fungi (kingdom), Opisthokonta (no rank), Eukaryota (superkingdom), cellular organisms (no rank)	Pezizomycotina	Eurotiomycetes
R0JWB9	MT-A70-domain-containing protein	SETTUDRAFT_181133	Exserohilum turcicum (strain 28A) (Northern leaf blight fungus) (Setosphaeria turcica)	505	MAAPSPILYQNADADITLMDIAASIVAAQGDRSDTLLSTRPLEAPIKLNHASHARPKPPRAGPAAARSHGISRSQQKTSTSPVGPREDAMDPSRHKLPSRDLDDRQYKALVQHALAQIRPHVSGPWCMPRKLMTQPPRCGQEETADLHGRPTEKELESSMREWASWNQARGDDTAFHLQQMMASLGVGAASGAAEAAAVTHGWLVSYRHAHETHDDDDDDDNNNNNNNNSTPGSSTQDTQTEPWTCAFHNPHNHSLRADIVQNTRPRQDYRFTIPPRATLFLSDSTASDAFRRSFRQLTDEHALPRHFDLVLLDPPWPNRSAKRKGAYEQVGGMPYLRKMLLSMDIDTYLEQNALVGVWITNKASLRDHVLGPGGLFETWNVGLMEEWIWVKTTTKGEP…	Exserohilum turcicum (species), Exserohilum (genus), Pleosporaceae (family), Pleosporineae (suborder), Pleosporales (order), Pleosporomycetidae (subclass), Dothideomycetes (class), dothideomyceta (no rank), leotiomyceta (no rank), Pezizomycotina (subphylum), saccharomyceta (no rank), Ascomycota (phylum), Dikarya (subkingdom), Fungi (kingdom), Opisthokonta (no rank), Eukaryota (superkingdom), cell…	Pezizomycotina	Dothideomycetes
A0A178ZYU5	MT-A70 family	AYL99_00864	Fonsecaea erecta	391	MSGTILYRNQPATVVLIDIPQSIREAQQAPYALRSSLALQIPYPSTEPKGVKREAVLNATPVDEQLYHESVQREIRAALLEIRTQLHGQGSVWCHPRHALTSHADSAFPSPATTSISKWPVSIDRFSTAVPVVLSTTERRNKFRSLSDLQGSIVYNIRSDTAIVEVGEAGDFMVPAGAAFILASLKQGIPAFLSARRKESPEKMALDLILMDPPWPNRSVRNSNAYRTSEAQDQDPFLPAGRIARDFLAPEGLLAIWITNRSSIRAKVLQTIQALGLHLHEEWVWIKITAQGVPVSQIDGVWRRPYEILLLFRTGQPLEDPVRKVIAAVPDLHSRKPCLKVLFEQQLPAKYSALELFARSLTAGWWSWGDEVLKFQHESQWDVYGRDEVAF	Fonsecaea (genus), Herpotrichiellaceae (family), Chaetothyriales (order), Chaetothyriomycetidae (subclass), Eurotiomycetes (class), leotiomyceta (no rank), Pezizomycotina (subphylum), saccharomyceta (no rank), Ascomycota (phylum), Dikarya (subkingdom), Fungi (kingdom), Opisthokonta (no rank), Eukaryota (superkingdom), cellular organisms (no rank)	Pezizomycotina	Eurotiomycetes
A0A177F1P1	MT-A70-domain-containing protein	AYO21_08386	Fonsecaea monophora	392	MSGTILYRNQAATVALIDIPQSIRAGQHLAYTLRSSLAVRSPYPSTEPKGIKREAILNTTTVEEQHYHESLQYEIRAALIEIRTHLHGRGELWCGARRALTSHADTSLPPSPAQPSNLEWSMSTGPSSTAVPVVLSTTETRTKFHSLEDLQGTIVYNIVSQTAIVQVRHVGDFLVASGSVFLWASLEQGSPAFLSARRALPPESSAFDLILMDPPWSNRSVRNSNAYRTSEAQARDPFLQAVCLTGDFLDPQGILALWITNKSSVREKVLQTLHALDLHLHQEWVWIKVTAQGEPVSEIDGVWRRPYEILLLFRKGQPPTGPERKVIAAVPDLHSRKPCLKLLLEEQLPPKYSALELFARNLTAGWWSWGDEVLKFQHESQWDGYDGSEVTS	Fonsecaea (genus), Herpotrichiellaceae (family), Chaetothyriales (order), Chaetothyriomycetidae (subclass), Eurotiomycetes (class), leotiomyceta (no rank), Pezizomycotina (subphylum), saccharomyceta (no rank), Ascomycota (phylum), Dikarya (subkingdom), Fungi (kingdom), Opisthokonta (no rank), Eukaryota (superkingdom), cellular organisms (no rank)	Pezizomycotina	Eurotiomycetes
A0A0D2KY49	MT-A70-domain-containing protein	Z520_01897	Fonsecaea multimorphosa CBS 102226	391	MSGAILYRNQAATVVLIDVPQSIRDAQQVPYTLRSSPALNSPYPSTEPKGSKREAVLNTTTMGEQHYHESVQREIHAALIEIRTQLHGQGGVWCHPRHALTSHHDSTSPSPAQTSIPEWSVSTDWFSTGVPVVLSTTERRNKFRALDDLHGTIVYNIRSETAIVEVGGLGDFIVPSGSSFILASLERGFPSFLSARHALSPEKKNLELILMDPPWPNRSVRNSNAYRTSEAQAKDPFLQAVGIARDFLAPEGLLAIWITNKSSIRARVLQTMQTTDLHLHEEWIWIKITSQGVPVSQLDGVWRRPYEILLLFRKGQPLQDPVRKIVASVPDLHSRKPCLKVLLEEQLPPKYSALELFARNLTAGWWSWGDEVLKFQHESQWYDYGRSEEGC	Fonsecaea multimorphosa (species), Fonsecaea (genus), Herpotrichiellaceae (family), Chaetothyriales (order), Chaetothyriomycetidae (subclass), Eurotiomycetes (class), leotiomyceta (no rank), Pezizomycotina (subphylum), saccharomyceta (no rank), Ascomycota (phylum), Dikarya (subkingdom), Fungi (kingdom), Opisthokonta (no rank), Eukaryota (superkingdom), cellular organisms (no rank)	Pezizomycotina	Eurotiomycetes
A0A178DGU4	MT-A70-domain-containing protein	AYO20_00169	Fonsecaea nubica	392	MSGTILYRNQAATVALIDIPQSIRAGQHLAYTLRSSLAVRSPYPSTEPKGIKREAILNTTTVEEQLYHESLQCEIRAALIEIRTHLHGRGELWCGARRALTSHADTSVPPSPAQPSNLEWSVSTGHSSTAVPVVLSTTERRTKFHSLEDLQGTIVYNIVSQTAIVQVRHVGDFLVPSGSVFLWASLEQGSPAFLSVRRALPPETRAFDLILMDPPWPNRSVRNSNAYRTSEAQARDPFLQAVRLTGDFLAPQGLLALWITNKSSVRDKVLQTLQALDLHLHQEWIWIKVTAQGEPVSAIDGVWRRPYEILLLFRKGQPPKGPERKVIAAVPDLHSRKPCLKLLLEKQLPPKYSALELFARNLTAGWWSWGDEVLKFQHESQWDGYEGSEVTS	Fonsecaea (genus), Herpotrichiellaceae (family), Chaetothyriales (order), Chaetothyriomycetidae (subclass), Eurotiomycetes (class), leotiomyceta (no rank), Pezizomycotina (subphylum), saccharomyceta (no rank), Ascomycota (phylum), Dikarya (subkingdom), Fungi (kingdom), Opisthokonta (no rank), Eukaryota (superkingdom), cellular organisms (no rank)	Pezizomycotina	Eurotiomycetes
A0A4U0UJR8	MT-A70-domain-containing protein	B0A54_12365	Friedmanniomyces endolithicus	428	MVDSILWQSEASDVTLIDIPRSIAAAQGTVQHPCHELLSSNEPLKVPFRSNEPKSATAKTKLCAGDVEQELQREYANICVEALAQVKAKWSGDWCLPRLSVATGKPAAKRKHDDERPKAHMNATRVSQPLELYKPLLQGPDDDAQSRVLTVTNHGITASATLVANLNERPIVLPVSTDHVAGADRYCVPPGSSFCLGDCHNARDLRAALRAQAEQRDGRKTFDFILLDPPWPNRSVKRTHKTAGSTYNTAANLRDVEDLLLGMDLDMLMADECLIGVWITNKQAIRALILDEGGLFDSWGVQLVEEWIWVKTTVQGKPVMPIDGLWRKPYEVLLLGRNQKSNCSHNTNGSAEVDIRRRVLMGVPDLHSRKPCLKELVEPLLSSNDSYRALEVFARYLVA…	Friedmanniomyces (genus), Teratosphaeriaceae (family), Mycosphaerellales (order), Dothideomycetidae (subclass), Dothideomycetes (class), dothideomyceta (no rank), leotiomyceta (no rank), Pezizomycotina (subphylum), saccharomyceta (no rank), Ascomycota (phylum), Dikarya (subkingdom), Fungi (kingdom), Opisthokonta (no rank), Eukaryota (superkingdom), cellular organisms (no rank)	Pezizomycotina	Dothideomycetes
A0A4U0Y7I5	MT-A70-domain-containing protein	B0A55_00475	Friedmanniomyces simplex	268	MAPSATLIANTNDESVVVSVSDHRITCAEHYRVPAGSSFCLGDCNRAQGFRAALREQSEQQDTPRTFDFILLDPPWPNRSVKRTHKTAGSTYSVEANLRDIEDLLLGMDLDMLMADECLVGVWITNKQAVRDLVLDEGGLFDSLGVQLVEEWIWLKTTVHGEPVTPLDALWRKPYEVLLLGRKRSIDRTHIANDATDVRRRTLIGVPDLHSRKPCLKALIGPLLPSRETYRALEVFARYLVAGCWSWGDECIKFNSEEHWKKSDRTPE	Friedmanniomyces (genus), Teratosphaeriaceae (family), Mycosphaerellales (order), Dothideomycetidae (subclass), Dothideomycetes (class), dothideomyceta (no rank), leotiomyceta (no rank), Pezizomycotina (subphylum), saccharomyceta (no rank), Ascomycota (phylum), Dikarya (subkingdom), Fungi (kingdom), Opisthokonta (no rank), Eukaryota (superkingdom), cellular organisms (no rank)	Pezizomycotina	Dothideomycetes
A0A8H4NCC0	MT-A70 family	FACUT_9798	Fusarium acutatum	335	MEVNSHRTSSVLFESPDRSLIVLDIPTSLEESQVLPSQIPRRRIVSASPPATPYPTPEPRHGGGDHSAFATASPGAQLAELMTAETASSALQDLASTYSYSGPFHQDRFVQPQQPLSVSALPPLIPDKAEFLDGSIEAMRDTFHMSAPKFDLVMLDPPWPNRSARRKTDKYATVSNLKEMRNLLLHIPLASHLAPDGLVAVWVTNKHSIHDFLTSPTGLFAAWGLEFVTEWTWLKVAASGEPLYDIESTWRKPWEKLIIAKRIGSKKPDTLESKVIVAVPDVHSRKPNLRGLFQYVIGKECLGLEIFARNLTAGWWAWGNEVLRFQQPEHWHGIE	Fusarium fujikuroi species complex (no rank), Fusarium (genus), Nectriaceae (family), Hypocreales (order), Hypocreomycetidae (subclass), Sordariomycetes (class), sordariomyceta (no rank), leotiomyceta (no rank), Pezizomycotina (subphylum), saccharomyceta (no rank), Ascomycota (phylum), Dikarya (subkingdom), Fungi (kingdom), Opisthokonta (no rank), Eukaryota (superkingdom), cellular organisms (no …	Pezizomycotina	Sordariomycetes
A0A8H4LC12	MT-A70 family	FALBO_8220	Fusarium albosuccineum	425	MPLLRIFTSVARAGVVLFQLRGPQRLHGGSSAGVSASKPSVSLGSPVTKGRAEVYRTSPSTLNPNRGKGSVDQGTIRTADLGAMATNCQGSIDNCRPSSILFESSDKSLIVLDIPTSLEESQVLASEIPRRRIVSAEPPATPYQTPEPRHGGGQGQDDPSALASPAAQLAELMTAATVSSALQDLAVSYSGPFHRPRVLEPQPPLLSASPPLLPDKAEHLDGTIESLRDAFHMSAPAFDLVVLDPPWPNRSARRKTDKYATVSNLDEMRRLLLQIPLTSHLAPYGLAAVWITNKPSIHEFLTSPTGLFAAWGLEVVTEWTWLKVTTSGEPLFDVESTWRKPWEKLIIAKRIGIRKPDTLKPKVIVAVPDVHSRKPNLRGLFQHVLGDGFLGLEIFARNL…	Fusarium decemcellulare species complex (no rank), Fusarium (genus), Nectriaceae (family), Hypocreales (order), Hypocreomycetidae (subclass), Sordariomycetes (class), sordariomyceta (no rank), leotiomyceta (no rank), Pezizomycotina (subphylum), saccharomyceta (no rank), Ascomycota (phylum), Dikarya (subkingdom), Fungi (kingdom), Opisthokonta (no rank), Eukaryota (superkingdom), cellular organisms…	Pezizomycotina	Sordariomycetes
A0A428UYL1	MT-A70 family	CDV31_001739	Fusarium ambrosium	368	MPAIPQHQPRAKPSKPQEQTSNLPPESEGAMATECQGSSDNCRPSSVLYENPSKSLVVIDIPSSLEESQVLPSQIPRLRIVSAEPPAAPYPTPEPRHGRDDPSAVASPAAQLAELMTAAAVNSALQDLAVSFPGPFHRPRVLQPQAPLLSGLPPVLPEKAEPLHGSIEALCDSFHMSAPLFNLVVLDPPWPNRSARRKTDKYATVRNLDDMRSLLLHIPLASHLAQDGLVAVWITNKPSIQAFLTSPTGLFAAWGLEVVTEWTWLKVAASGEPLYDVDSAWRKPWEKLVIAKRIGSKKPDALNSKVIVAVPDVHSRKPNLRGLFQDILGEGFLGLEIFARNLTAGWWSWGDEALRFQQPEHWTEMEGM	Fusarium solani species complex (no rank), Fusarium (genus), Nectriaceae (family), Hypocreales (order), Hypocreomycetidae (subclass), Sordariomycetes (class), sordariomyceta (no rank), leotiomyceta (no rank), Pezizomycotina (subphylum), saccharomyceta (no rank), Ascomycota (phylum), Dikarya (subkingdom), Fungi (kingdom), Opisthokonta (no rank), Eukaryota (superkingdom), cellular organisms (no ran…	Pezizomycotina	Sordariomycetes
A0A8H4ZZ01	Methyltransferase-like protein 4	FANTH_546	Fusarium anthophilum	336	MEANSHRSSSVLFESPDKSLIVLDIPTSLEESQVLPSQIPRRRIVSAEPPTSPFPTPEPRHGGGDHTAFATASPGAQLAELMTTETVSSALQELASTYSYSGPFHRDRFVQSQQSPSVTALPPLIPDKAEFLDGSIEAMRDTFHMSAPKFDLVVLDPPWPNRSARRKTDKYATVSTLTEMRNLLLQIPLASHLAPDGLVAVWVTNKHSIHDFLTSPKRLFAAWGLEFVTEWTWLKVAASGEPLYDIESTWRKPWEKLIIAKRIGSKKPDALESKVILAVPDVHSRKPSLRGLFQDVIGKECTGLEIFARNLTAGWWSWGNEVLRFQQPEHWHDIEP	Fusarium fujikuroi species complex (no rank), Fusarium (genus), Nectriaceae (family), Hypocreales (order), Hypocreomycetidae (subclass), Sordariomycetes (class), sordariomyceta (no rank), leotiomyceta (no rank), Pezizomycotina (subphylum), saccharomyceta (no rank), Ascomycota (phylum), Dikarya (subkingdom), Fungi (kingdom), Opisthokonta (no rank), Eukaryota (superkingdom), cellular organisms (no …	Pezizomycotina	Sordariomycetes
A0A8H4NZ25	Mt-a70 family	F53441_6042	Fusarium austroafricanum	337	MNSHKLSSILFESPDRSLIVLDIPTSLEESQVLPSQIPRRRIVSAEPPATPYPTPEPRRGHGGDDHSAFGLASPAAQLAELMTTATVSSALRDLTGIYSYSGPFHRDRFTQPQTQTPPSVSALRSLVPPKAEPLHGSIEALCDSFRMAPKFDIVVLDPPWPNRSARRKTDKYSTVSNLDEMSNLLLQIPLASHLAPDGLVAVWITNKHSIHDFLTSPTGLFAAWGLEHVIEWTWLKVAASGEPLYDIESTWRKPWEKLIIAKRIGRKKPDALKPKVIVAVPDVHSRKPNLRNLFQGVLGQECLGLEIFARNLTAGWWSWGDEVLRFQQPEHWHDIEE	Fusarium concolor species complex (no rank), Fusarium (genus), Nectriaceae (family), Hypocreales (order), Hypocreomycetidae (subclass), Sordariomycetes (class), sordariomyceta (no rank), leotiomyceta (no rank), Pezizomycotina (subphylum), saccharomyceta (no rank), Ascomycota (phylum), Dikarya (subkingdom), Fungi (kingdom), Opisthokonta (no rank), Eukaryota (superkingdom), cellular organisms (no r…	Pezizomycotina	Sordariomycetes
A0A8H4ZE15	MT-A70 family	FAUST_2439	Fusarium austroamericanum	333	MTKVSHRSSVLFESPDKSIIILDIPTSLEESQVLPSQIRRRRIVSAEPPATPYPTPEPRQHGGGDHSALASPAAQLAELMTAATVSSALEDLSNLYSYSGPFHLDRLIEPQPPPSVSVLPPLLPDKAEPLHGSIEALRDSFHSSAPKFDLVVLDPPWPNRSVRRMKDKYATVSNLTEMNDLLLQIPLPAHLAPDGLVAVWITNKHTIHDFLTSRTGLLATWGLEFVTEWTWLKVAASGEPLYDIESTWRKPWEKLIIAKRIGSKKPEALKPKVIVAVPDVHSRKPNLRNLFQDVLGKECFGLEIFARNLTAGWWSWGNETLRFQQPEHWNNIE	Fusarium sambucinum species complex (no rank), Fusarium (genus), Nectriaceae (family), Hypocreales (order), Hypocreomycetidae (subclass), Sordariomycetes (class), sordariomyceta (no rank), leotiomyceta (no rank), Pezizomycotina (subphylum), saccharomyceta (no rank), Ascomycota (phylum), Dikarya (subkingdom), Fungi (kingdom), Opisthokonta (no rank), Eukaryota (superkingdom), cellular organisms (no…	Pezizomycotina	Sordariomycetes
A0A8H5X1F1	MT-A70 family	FCIRC_6659	Fusarium circinatum (Pitch canker fungus) (Gibberella circinata)	335	MEANSHRSSSILFESPDKSLIVLDIPTSLEESQVLPSQIPRRRIVSAEPPASPFPTPEPRHGEHYSAFATASPGAQLAELMTTETVSSAVQDLASTYSYSGPFHLDRFVQSQQSPSVSALPPLIPDKAEFLNGSIKAMRDTFHMSAPKFDLVVLDPPWPNRSARRKTDKYATVSNLTEMRNLLLQIPLASHLAPDGLVAVWVTNKHSIHDFLTSPKGLFAAWGLEFVTEWTWLKVAASGEPLYDIESTWRKPWEKLIIAKRIGSKKPDALESKVIVAVPDVHSRKPSLRGLFQDVIGKECTGLEIFARNLTAGWWAWGNEVLRFQQPEHWHEIEP	Fusarium fujikuroi species complex (no rank), Fusarium (genus), Nectriaceae (family), Hypocreales (order), Hypocreomycetidae (subclass), Sordariomycetes (class), sordariomyceta (no rank), leotiomyceta (no rank), Pezizomycotina (subphylum), saccharomyceta (no rank), Ascomycota (phylum), Dikarya (subkingdom), Fungi (kingdom), Opisthokonta (no rank), Eukaryota (superkingdom), cellular organisms (no …	Pezizomycotina	Sordariomycetes
A0A366RL41	MT-A70 family	FIESC28_06278	Fusarium coffeatum	332	MAKDSHRSSVLFESPDKSIIVIDIPTSLEESQVLPSQIPRRRIVSAEPPATPYPTPEPRYGRDDHSALASPAAQLAQLMTAATVSSALEDLSSSYSYSGPFHRDRLIQPQSPPPVSALPPLLPDKAEPLHGSIEALCDSFHTLAPKFDLVVLDPPWPNRSVRRKKDKYDTVFNLTEMSNLLLQIPLASHLAPDGLVAVWITNKPSIHDFLTSSTGLFAAWGLELVTEWTWLKVAASGEPLYDIESTWRKPWEKLIIAKRIGSKKPDALKPKVIMAVPDVHSRKPNLRDLFQDVLEKECIGLEIFARNLTAGWWSWGNEVLRFQQPEHWKDIE	Fusarium incarnatum-equiseti species complex (no rank), Fusarium (genus), Nectriaceae (family), Hypocreales (order), Hypocreomycetidae (subclass), Sordariomycetes (class), sordariomyceta (no rank), leotiomyceta (no rank), Pezizomycotina (subphylum), saccharomyceta (no rank), Ascomycota (phylum), Dikarya (subkingdom), Fungi (kingdom), Opisthokonta (no rank), Eukaryota (superkingdom), cellular orga…	Pezizomycotina	Sordariomycetes
A0A2T4GJE6	Methyltransferase-like protein 4	FCULG_00001670 HYE67_004391	Fusarium culmorum	333	MTKFSHRSSVLFESPDKSIIILDIPTSLEESQVLPSQIRRRRIVSAEPPATPYPTPEPRQHGGGDHSALASPAAQLAELMTAATVSSALEDLSNSYSYSGPFHLDRLIEPQPPPSVSVLPPLLPDKAEPLHGSIEALRDSFHSSAPKFDLVVLDPPWPNRSVRRMKDKYATVSNLTEMNDLLLQIPLPAHLAPGGLVAVWITNKHTIHDFLTSRTGLLATWGLEFVTEWTWLKVAASGEPLYDIESTWRKPWEKLIIAKRIGSKKPEALKPKVIVAVPDVHSRKPNLRNLFQDVLGKECFGLEIFARNLTAGWWSWGNETLRFQQPEHWNNIE	Fusarium sambucinum species complex (no rank), Fusarium (genus), Nectriaceae (family), Hypocreales (order), Hypocreomycetidae (subclass), Sordariomycetes (class), sordariomyceta (no rank), leotiomyceta (no rank), Pezizomycotina (subphylum), saccharomyceta (no rank), Ascomycota (phylum), Dikarya (subkingdom), Fungi (kingdom), Opisthokonta (no rank), Eukaryota (superkingdom), cellular organisms (no…	Pezizomycotina	Sordariomycetes
A0A8H5TJX5	Methyltransferase 4	FDENT_10910	Fusarium denticulatum	335	MEANSHRNSSVLFESPDKSLIVLDIPTSLEESQVLPSQIPRRRIISAEPPTTPFPTPEPRHGGGDHSAFAAASPGAQLAELMTAETVSSASQALASTYSYSGPFHRDRFVQPQQPPSVSALPPLIPDKAEFLDGSIEAMRDTFHMSAPKFDIVVLDPPWPNRSARRKTDKYATVSNLKEMRDLLLQIPLASHLTPDGLVAVWVTNKHSIHDFLTSPTGLFAAWGLEYVTEWTWLKVAASGEPLYDIESTWRKPWEKLIIAKRIGSKKPDTLESKVIVAVPDVHSRKSNLRGLFQDVIGKECLGLEIFARNLTAGWWALGNEVLRFQQPEHWHDME	Fusarium fujikuroi species complex (no rank), Fusarium (genus), Nectriaceae (family), Hypocreales (order), Hypocreomycetidae (subclass), Sordariomycetes (class), sordariomyceta (no rank), leotiomyceta (no rank), Pezizomycotina (subphylum), saccharomyceta (no rank), Ascomycota (phylum), Dikarya (subkingdom), Fungi (kingdom), Opisthokonta (no rank), Eukaryota (superkingdom), cellular organisms (no …	Pezizomycotina	Sordariomycetes
A0A428PU72	MT-A70 family	CEP54_008775	Fusarium duplospermum	338	MTTECQGSSDNCRPSSVLFENPSKSLVVIDIPSSLEESQVLPSQVPRLRIVSAEPPVAPYPTPEPRHGRDDPSAVASPAAQLAELMTAAAVSSALQDLAVSFPGPFHRPRVLQPQAPLLSALPPLLPEKAEPLHGSIEALCDSFHMSAPLFNLVVLDPPWPNRSARRKTDKYATVRNLDDMRSLLLHIPLASHLAPDGLVAVWITNKPSIQAFLTSSTGLFAVWGLEVVTEWRWLKVAASGEPLYDVDSTWRKPWEKLVIAKRIGSKKPDALNSKVIVAVPDVHSRKPNLRGLFQDILGEGFLGLEIFARNLTAGWWSWGDEVLRFQQPEHWRETEGM	Fusarium solani species complex (no rank), Fusarium (genus), Nectriaceae (family), Hypocreales (order), Hypocreomycetidae (subclass), Sordariomycetes (class), sordariomyceta (no rank), leotiomyceta (no rank), Pezizomycotina (subphylum), saccharomyceta (no rank), Ascomycota (phylum), Dikarya (subkingdom), Fungi (kingdom), Opisthokonta (no rank), Eukaryota (superkingdom), cellular organisms (no ran…	Pezizomycotina	Sordariomycetes
A0A8J2NG75	Mt-a70 family	FEQUK3_LOCUS9856	Fusarium equiseti (Fusarium scirpi)	332	MAKDSHRSSVLFESPDKSIIVIDIPTSLEESQVLPSQIPRRRIVSAEPPATPYPTPEPRYGRDDHSALASPAAQLAQLMTAATVSSACEDLSSSYSYSGPFHRDRLIQPQPPPPVSALPPLLPDKAEPLHGSIEALCDSFHTSAPKFDLVVLDPPWPNRSVRRKKDKYDTVFNLTEMSNLLLQIPLASHLAPDGLVAVWITNKPSIHDFLTSSTGLFAAWGLELVTEWTWLKVAASGEPLYDIESTWRKPWEKLIIAKRIGSKKPDALKPKVIISVPDVHSRKPNLRDLFQDVLGKECLGLEIFARNLTAGWWSWGNEVLRFQQPEHWKDIE	Fusarium incarnatum-equiseti species complex (no rank), Fusarium (genus), Nectriaceae (family), Hypocreales (order), Hypocreomycetidae (subclass), Sordariomycetes (class), sordariomyceta (no rank), leotiomyceta (no rank), Pezizomycotina (subphylum), saccharomyceta (no rank), Ascomycota (phylum), Dikarya (subkingdom), Fungi (kingdom), Opisthokonta (no rank), Eukaryota (superkingdom), cellular orga…	Pezizomycotina	Sordariomycetes
A0A430M264	MT-A70 family	BHE90_003464	Fusarium euwallaceae	368	MPAIPQHQPRAKPSKPQEQTSNLPPESEGAMATECQGSSDNCRPSSVLFENPSKSLVVIDIPSSLEESQVLPSQIPRLRIVSAEPPAASYPTPEPRHGRDDPSAVASPAAQLAELMTAAAVSSALQDLAVSFPGPFHRPRVLQPQAPLLSGLPPMLPEKAEPLHGSIEALCDSFHMSAPLFNLVVLDPPWPNRSARRKTDKYATVRNLDDMRSLLLHIPLASHLAQDGLVAVWITNKPSIQAFLTSPTGLFAAWGLEVVTEWTWLKVAASGEPLYDVESAWRKPWEKLVIAKRIGSKKPDALKPKVIVAVPDVHSRKPNLRGLFQDVLGEGFLGLEIFARNLTAGWWSWGDEVLRFQQPEHWREKEDM	Fusarium solani species complex (no rank), Fusarium (genus), Nectriaceae (family), Hypocreales (order), Hypocreomycetidae (subclass), Sordariomycetes (class), sordariomyceta (no rank), leotiomyceta (no rank), Pezizomycotina (subphylum), saccharomyceta (no rank), Ascomycota (phylum), Dikarya (subkingdom), Fungi (kingdom), Opisthokonta (no rank), Eukaryota (superkingdom), cellular organisms (no ran…	Pezizomycotina	Sordariomycetes
A0A428PJD4	MT-A70 family	CEP51_014940	Fusarium floridanum	368	MPAIPQHQPRAKPSKPQEQTSNLPPESEGAMATECQGSSDNCRPSSVLFENPSKSLVVIDIPSSLEESQVLPSQVPRLRIVSAEPPAAPYPTPEPRHGRDDPSAVASPATQLAELMTAAAVNSALQDLTVSFPGPFHRPRVLQPQAPLLSGLPPMLPEKAEPLHGSIEALCDSFHMSAPLFNLVVLDPPWPNRSARRKTDKYATVRNLDDMRSLLLHIPLASHLAPDGLVAVWITNKPSIQAFLTSPTGLFAAWGLEVVTEWTWLKVAASGEPLYDVDSAWRKPWEKLVIAKRIGSKKPDALKPKVIVAVPDVHSRKPNLRGLFQDILGEGFLGLEIFARNLTAGWWSWGDEVLRFQQPEHWRETEGM	Fusarium solani species complex (no rank), Fusarium (genus), Nectriaceae (family), Hypocreales (order), Hypocreomycetidae (subclass), Sordariomycetes (class), sordariomyceta (no rank), leotiomyceta (no rank), Pezizomycotina (subphylum), saccharomyceta (no rank), Ascomycota (phylum), Dikarya (subkingdom), Fungi (kingdom), Opisthokonta (no rank), Eukaryota (superkingdom), cellular organisms (no ran…	Pezizomycotina	Sordariomycetes
A0A8H6CXV1	Methyltransferase 4	FGLOB1_13791	Fusarium globosum	333	MEANDHRKSSVLFESPDKSLIVLDIPTSLEESQVLPSQVPRRRIVSASPPATPYEPRHGGGDHSAFATASPGAQLAELMTAETVSSALQDLASTYSYSGPFHQDRLVQPQQAPSVSALPPLIPDKAEFLDGSIEAMRDTFHMSAPKFDLVVLDPPWPNRSARRKTDKYATVSNLKEMRNLLLHIPLASHLAPDGLVAVWVTNKHSIHDFLTSPAGLFATWGLEFVTEWTWLKVAASGEPLYDIESTWRKPWEKLIIAKRIGSQKPEALESKVIVAIPDVHSRKPNLRGLFQDVTGKDCLGLEIFARNLTAGWWAWGNEVLRFQQPEHWHDIEP	Fusarium fujikuroi species complex (no rank), Fusarium (genus), Nectriaceae (family), Hypocreales (order), Hypocreomycetidae (subclass), Sordariomycetes (class), sordariomyceta (no rank), leotiomyceta (no rank), Pezizomycotina (subphylum), saccharomyceta (no rank), Ascomycota (phylum), Dikarya (subkingdom), Fungi (kingdom), Opisthokonta (no rank), Eukaryota (superkingdom), cellular organisms (no …	Pezizomycotina	Sordariomycetes
A0A8H5TQR5	Mt-a70 family	FHETE_3199	Fusarium heterosporum	330	MDSHRPSSILFESPDKSIIVFDIPTSLEESQALPSQIPRRRIFSAEAPASPFLTPEPRHGGDHPAFTSPAAQLAELMTAATVGSALDDLANLYSYSGPFYRDRLIQPQLPSSLSTLPPLLPDKAEHLHGSIQALRDSFHMSAPKFDLVVLDPPWPNRSARRKTDKYATVSNLDEMSNLLLQIPLASHLAPDALVAVWITNKHSIQNFLTSPTGLFAAWGLELVAEWTWLKVAATGEPLFDIESTWRKPWEKLIVAKRIGDKKPDALKPKVIVAVPDVHSRKPNLRGLFQDVLGKECLGLEIFARNLTAGWWSWGDDVLRFQQPQHWNDIE	Fusarium heterosporum species complex (no rank), Fusarium (genus), Nectriaceae (family), Hypocreales (order), Hypocreomycetidae (subclass), Sordariomycetes (class), sordariomyceta (no rank), leotiomyceta (no rank), Pezizomycotina (subphylum), saccharomyceta (no rank), Ascomycota (phylum), Dikarya (subkingdom), Fungi (kingdom), Opisthokonta (no rank), Eukaryota (superkingdom), cellular organisms (…	Pezizomycotina	Sordariomycetes
A0A3M2RMQ2	MT-A70 family	CDV36_013893	Fusarium kuroshium	368	MPAIPQHQPRAKPSKPQEQTSNLPPESEGAMATECQGSSDNCRPSSVLFENPSKSLVVIDIPSSLEESQVLPSQIPRLRIVSAEPPAASYPTPEPRHGRDDPSAVASPAAQLAELMTAAAVSSALQDLAVSFPGPFHRPRVLQPQAPLLSGLPPMLPEKAEPLHGSIEALCDSFHMSAPLFNLVVLDPPWPNRSARRKTDKYATVRNLDDMRSLLLHIPLASHLAQDGLVAVWITNKPSIQAFLTSPTGLFAAWGLEVVTEWTWLKVAASGEPLYDVESAWRKPWEKLVIAKRIGSKKPDALKPKVIVAVPDVHSRKPNLRGLFQDVLGEGFLGLEIFARNLTAGWWSWGDEVLRFQQPEHWREKEDM	Fusarium solani species complex (no rank), Fusarium (genus), Nectriaceae (family), Hypocreales (order), Hypocreomycetidae (subclass), Sordariomycetes (class), sordariomyceta (no rank), leotiomyceta (no rank), Pezizomycotina (subphylum), saccharomyceta (no rank), Ascomycota (phylum), Dikarya (subkingdom), Fungi (kingdom), Opisthokonta (no rank), Eukaryota (superkingdom), cellular organisms (no ran…	Pezizomycotina	Sordariomycetes
A0A0M9ESY4	Mt-a70 family	FLAG1_08294	Fusarium langsethiae	333	MAKDSHRSSVLFESPDKSLIILDIPTTLEESQVLPSQIPRRRIVSAEPPATPYPTPEPRHHGGGDHSAVASPAAQLAELMTAATVSSALEDLNSSYSYSGPFHRDRLTQPQPPPAVSVLPPLLPDKAEPLHGSIEALRDSFHSSAPEFGLVVLDPPWPNRSVRRKKDKYATVSNLTEMNNLLLQIPLPAHLTPDGLVAVWITNKRSIHDFLTSPTGLFDTWGLELVTEWTWLKVAASGEPLYDIESTWRKPWEKLIIAKRIGSKKPDALKPKVIVAVPDVHSRKPNLRDLFQDVLGKECLGLEIFARNLTAGWWSWGNETLRFQQPEHWKDIE	Fusarium sambucinum species complex (no rank), Fusarium (genus), Nectriaceae (family), Hypocreales (order), Hypocreomycetidae (subclass), Sordariomycetes (class), sordariomyceta (no rank), leotiomyceta (no rank), Pezizomycotina (subphylum), saccharomyceta (no rank), Ascomycota (phylum), Dikarya (subkingdom), Fungi (kingdom), Opisthokonta (no rank), Eukaryota (superkingdom), cellular organisms (no…	Pezizomycotina	Sordariomycetes
A0A395S2Q6	Mt-a70 family	FLONG3_8754	Fusarium longipes	335	MAEDSHRSSVLFESPDRSLIVLDIPASLEESQVLPSQTPRRRIVSAEPPAAPYPTPEPSRYGGGDRSALTSPAAQLAELMTAATVSSALEDLSNSYSYSGPFHRDRLVQPQPQSSAAISVLPPLIPDKAKPLHGSVEALSDSFHNSAPKFDLVILDPPWPNRSVRRKKDNYATVSNLIEMSNLLLQIPLAAHLTPDGLVAVWITNKHSIHDFLTSPTGLFASWGLEFVTEWTWLKVAASGEPLYDIESTWRKPWEKLIIAKRIGSEKPETLKTKVIVAVPDVHSRKPNLRDLFQDVLGKDCLGLEIFARNLTAGWWSWGNEVLRFQQAEHWKDIE	Fusarium sambucinum species complex (no rank), Fusarium (genus), Nectriaceae (family), Hypocreales (order), Hypocreomycetidae (subclass), Sordariomycetes (class), sordariomyceta (no rank), leotiomyceta (no rank), Pezizomycotina (subphylum), saccharomyceta (no rank), Ascomycota (phylum), Dikarya (subkingdom), Fungi (kingdom), Opisthokonta (no rank), Eukaryota (superkingdom), cellular organisms (no…	Pezizomycotina	Sordariomycetes
A0A1L7TWC1	MT-A70 family protein	FMAN_02469	Fusarium mangiferae (Mango malformation disease fungus)	336	MEANGRRKSSVLFESPDKSLIVLDIPTSLEESQVLPSQVPRRRIVSASPPATPYPTPEPRHGGGDHSAFATASPGAQLAELMTAETVSSTLQDLASTYSYSGPFHQDRLVQPQQAPSVSALPPLIPDKAEFLDGSIEAMRDTFHMSAPKFDLVVLDPPWPNRSARRQTDKYATVSNLREMRSLLLHIPLASHLAPDGLVAVWVTNKHSIHDFLTSPTGLFAAWGLEFVTEWTWLKVAASGEPLYDIESIWRKPWEKLIIAKRIGSQRPEALESKVIVAVPDVHSRKPNLRGLFQDVIGKECLGLEIFARNLTAGWWAWGNEVLRFQQPEHWHDIEP	Fusarium fujikuroi species complex (no rank), Fusarium (genus), Nectriaceae (family), Hypocreales (order), Hypocreomycetidae (subclass), Sordariomycetes (class), sordariomyceta (no rank), leotiomyceta (no rank), Pezizomycotina (subphylum), saccharomyceta (no rank), Ascomycota (phylum), Dikarya (subkingdom), Fungi (kingdom), Opisthokonta (no rank), Eukaryota (superkingdom), cellular organisms (no …	Pezizomycotina	Sordariomycetes
A0A8H5MHH6	MT-A70 family	FMEXI_13750	Fusarium mexicanum	336	MEANIHRSSSVLFESPDKSLIVLDIPTSLEESQVLPSQIPRRRIVSAEPPTSPFPTPEPRHGGGDHPAFATASPGAQLAELMTTETVSSALQDLASTYSYSGPFHRDRFVQSQQSPSVPALPPLMPDKAEFLDGSIEAMRDNFHMSAPKFDLVVLDPPWPNRSARRKTDKYATVSNLTEMRNLLLQIPLASHLAPDGLIAVWVTNKHSIHDFLTSPKGLFAAWGLEFVTEWTWLKVAASGESLYDIESTWRKPWEKLIIAKRIGSKKLDALESKVIVAVPDVHSRKPSLRDLFQDVIGKECIGLEVFARNLTAGWWAWGNEVLRFQQPEHWHDIEP	Fusarium fujikuroi species complex (no rank), Fusarium (genus), Nectriaceae (family), Hypocreales (order), Hypocreomycetidae (subclass), Sordariomycetes (class), sordariomyceta (no rank), leotiomyceta (no rank), Pezizomycotina (subphylum), saccharomyceta (no rank), Ascomycota (phylum), Dikarya (subkingdom), Fungi (kingdom), Opisthokonta (no rank), Eukaryota (superkingdom), cellular organisms (no …	Pezizomycotina	Sordariomycetes
A0A8H6DJU4	Methyltransferase 4	FMUND_4820	Fusarium mundagurra	268	MTTETVSGALQDLASTYSYSGPFHRDRFVQQLPSVSALPPLIPDKAEFLDGSIEAMGDAFHMSAPKFDLVVLDPPWPNRSARRKTDKYATVSNLKEMRDLLLHIPLASHLAPDGLVAVWVTNKHSIHDFLTSPTGLFAAWSLEFVTEWTWLKVAASGEPLYDMESTWRKPWEKLIIAKRIGSKKPDALESKVIVAVPDIHSRKPNLRGLFQDVIGKQCLGLEIFARNLTAGWWAWGNEVLRFQQPEYWHVIEPCDKEYTSFQRLYLRS	Fusarium fujikuroi species complex (no rank), Fusarium (genus), Nectriaceae (family), Hypocreales (order), Hypocreomycetidae (subclass), Sordariomycetes (class), sordariomyceta (no rank), leotiomyceta (no rank), Pezizomycotina (subphylum), saccharomyceta (no rank), Ascomycota (phylum), Dikarya (subkingdom), Fungi (kingdom), Opisthokonta (no rank), Eukaryota (superkingdom), cellular organisms (no …	Pezizomycotina	Sordariomycetes
A0A8H5JG31	MT-A70 family	FNAPI_6345	Fusarium napiforme	336	MEANSHRNSSVLFESPDKSLIVLDIPTSLEESQALPSQIPRRRIVSASPPASPFPSPEPRHGGGDHSAFATASPGAQLAELMTAETVSSALQDLASTHSYSGPFHRDRFVQPQQPPSVSALPPLIPDKAEFLDGSIEAMRDTFHMSAPKFDLVVLDPPWPNRSARRKTDKYATVSNLKEMRDLLLHIPLASHLAPDGLVAVWVTNKHSIHDFLTSPTGLFAAWGLEFVTEWTWLKVAASGEPLYDIESTWRKPWEKLILAKRIGSNKPDALGSKVIVAVPDVHSRKPNLRGLFQDVIGKECLGLEIFARNLTAGWWAWGDQVLRFQQPEHWHDIEP	Fusarium fujikuroi species complex (no rank), Fusarium (genus), Nectriaceae (family), Hypocreales (order), Hypocreomycetidae (subclass), Sordariomycetes (class), sordariomyceta (no rank), leotiomyceta (no rank), Pezizomycotina (subphylum), saccharomyceta (no rank), Ascomycota (phylum), Dikarya (subkingdom), Fungi (kingdom), Opisthokonta (no rank), Eukaryota (superkingdom), cellular organisms (no …	Pezizomycotina	Sordariomycetes
X0JUX8	Methyltransferase-like protein 4	FOIG_08166	Fusarium odoratissimum NRRL 54006	336	MEANSHRISSVLFESPDKSLVVLDIPTSLEESQVLPSQIPRRRIVSAEPPATPYPTPEPRHGGGDHSAFATASPGAQLAELMTTETVSSALQDLASTYSYSGPFHRDRFVQPQQPPSVSALPPLIPDKAEFLNGSIEAMRDSFHMSAPKFDLVVLDPPWPNRSARRKTDKYATVPNLKEMRNLLLQIPLASHLTPDGLVAVWVTNKHSIHDFLTSSAGLFAAWGLEVVTEWTWLKVAASGEPLYDVESTWRKPWEKLIIAKRFGSKKPDALESKVIVAVPDVHSRKPNLRGIFQDVLGKECLGLEIFARNLTAGWWAWGDELLRFQQPEHWHDMEQ	Fusarium oxysporum f. sp. cubense (strain race 4) (species), Fusarium oxysporum species complex (no rank), Fusarium (genus), Nectriaceae (family), Hypocreales (order), Hypocreomycetidae (subclass), Sordariomycetes (class), sordariomyceta (no rank), leotiomyceta (no rank), Pezizomycotina (subphylum), saccharomyceta (no rank), Ascomycota (phylum), Dikarya (subkingdom), Fungi (kingdom), Opisthokonta…	Pezizomycotina	Sordariomycetes
A0A428TFI6	MT-A70 family	CEP52_008943	Fusarium oligoseptatum	338	MATECQGSSDNCRPSSVLFENPSKSLVVIDIPSSLEESQVLPSQIPRLRIVSAEPPAAPYPTPEPRHGRDDPSAVASPAAQLAELMTAAAVSSALQDLAVSFPGPFHRPRVLQPQAPLLSGLPPMLPEKAEPLRGSIEALCDSFHMSAPLFNLVVLDPPWPNRSARRKTDKYATVRNLDDMRSLLLHIPLASHLAQDGLVAVWITNKPSIQAFLTYPTGLFVAWGLEVVTEWTWLKVAASGEPLYDVDSAWRKPWEKLVIAKRIGSKKPDALKPKVIVAVPDVHSRKPNLRGLFQDILGEGFLGLEIFARNLTAGWWSWGDEVLRFQQPEHWRETEGM	Fusarium solani species complex (no rank), Fusarium (genus), Nectriaceae (family), Hypocreales (order), Hypocreomycetidae (subclass), Sordariomycetes (class), sordariomyceta (no rank), leotiomyceta (no rank), Pezizomycotina (subphylum), saccharomyceta (no rank), Ascomycota (phylum), Dikarya (subkingdom), Fungi (kingdom), Opisthokonta (no rank), Eukaryota (superkingdom), cellular organisms (no ran…	Pezizomycotina	Sordariomycetes
N4TZU6	Methyltransferase-like protein 4	FOC1_g10010274	Fusarium oxysporum f. sp. cubense (strain race 1) (Panama disease fungus)	337	MEANSHRISSVLFESPDKSLVVLDISTSLEESQVLPSQIPRRRIVSAEPPATPYPTPEPRHGGGDHSAFATASPGAQLAELMTTETVSSALQDLASTYSYSGPFHRDRFVQPQQQPPSVFALPPLIPDKAEFLNGSIEAMRDSFHMSAPKFDLVVLDPPWPNRSARRKTDKYATVPNLKEMRNLLLQIPLASHLTPDGLVAVWVTNKHSIHDFLTSSTGLFAAWGLEVVTEWTWLKVAASGEPLYDVESTWRKPWEKLIIAKRFGSKKPDALESKVIVAVPDVHSRKPNLRGLFQDVLGKECLGLEIFARNLTAGWWAWGDELLRFQQPEHWHDIEQ	Fusarium oxysporum f. sp. cubense (no rank), Fusarium oxysporum (species), Fusarium oxysporum species complex (no rank), Fusarium (genus), Nectriaceae (family), Hypocreales (order), Hypocreomycetidae (subclass), Sordariomycetes (class), sordariomyceta (no rank), leotiomyceta (no rank), Pezizomycotina (subphylum), saccharomyceta (no rank), Ascomycota (phylum), Dikarya (subkingdom), Fungi (kingdom)…	Pezizomycotina	Sordariomycetes
A0A8H5KAF9	MT-A70 family	FPHYL_1291	Fusarium phyllophilum	334	MEADSHRNSSVLFESPDKSLIVLDIPTSLEESQVLPSQISRRRIVSAEPPATYPTPEPRHGGGDHSAFATASPGAQLAELMTAETVSSALQDLASTYSYSGPFHRDRFVQPQQPPSVSALPPLIPDKAEFLDGSIEAMRDTFHTTAPKFDLVVLDPPWPNRSARRKTDKYATVSNLKEMRNLLLHIPLASHLAPDGLVAVWVTNKHSIHDFLTSPTGLFAAWGLEYVTEWTWLKVAASGEPLYDIESTWRKPWEKLIIAKRIGSKKPDAIESKVIVAVTDVHSRKPNLRGLFQDVIGKECLGLEIFARNLTAGWWAWGNEVLRFQQPEYWYNIE	Fusarium fujikuroi species complex (no rank), Fusarium (genus), Nectriaceae (family), Hypocreales (order), Hypocreomycetidae (subclass), Sordariomycetes (class), sordariomyceta (no rank), leotiomyceta (no rank), Pezizomycotina (subphylum), saccharomyceta (no rank), Ascomycota (phylum), Dikarya (subkingdom), Fungi (kingdom), Opisthokonta (no rank), Eukaryota (superkingdom), cellular organisms (no …	Pezizomycotina	Sordariomycetes
A0A1B8ANT1	MT-A70 family	FPOA_08361	Fusarium poae	330	MAKDSHRSSVLFESLDKSLIILDIPTTLEESQVLPSQIPRRRIVSAEPPATPYPTPEPRQHGRGDLSALAPPAAQLAELMTAATVSSALEDLSSSYSGPFHRDRLTQPQPSPAVSVLPPLLPDKAEPLYGSVEALCDSFHSSAPKFDLVVLDPPWPNRSVRRMKDQYAAVSNLTEMSNLLSQIPLPAHLTPDGLVAVWITNKHSIHDFLTSPTGLFASWGLELVTEWTWLKVATSGEPLYDIESTWRKPWEKLIIAKRIGSKKPDALKPKVIVAVPDVHSRKPNLRDLFQDVLGKECLGLEIFARNLTAGWWSWGNETLRFQQPEHWNDI	Fusarium sambucinum species complex (no rank), Fusarium (genus), Nectriaceae (family), Hypocreales (order), Hypocreomycetidae (subclass), Sordariomycetes (class), sordariomyceta (no rank), leotiomyceta (no rank), Pezizomycotina (subphylum), saccharomyceta (no rank), Ascomycota (phylum), Dikarya (subkingdom), Fungi (kingdom), Opisthokonta (no rank), Eukaryota (superkingdom), cellular organisms (no…	Pezizomycotina	Sordariomycetes
A0A1L7VA75	MT-A70 family protein	FPRO_02578	Fusarium proliferatum (strain ET1) (Orchid endophyte fungus)	333	MEANDHRKSSVLFESPDKSLIVLDIPTSLEESQVLPSQVPRRRIVSASPPATPYEPRHGGGDHSAFATASPGAQLAELMTAETVSSALQDLASTYSYSGPFHQDRLVQPQQAPSVSALPPLIPDKAEFLDGSIEAMRDTFHMSAPKFDLVVLDPPWPNRSARRKTDKYATVSNLKEMRNLLLHIPLASHLAPDGLVAVWVTNKHSIHDFLTSPTGLFATWGLEFVTEWTWLKVAASGEPVYDIESTWRKPWEKLIIAKRIGSQKPEALESKVIVAIPDVHSRKPNLRGLFQDVTGKDCLGLEIFARNLTAGWWAWGNQVLRFQQPEHWHDIEP	Gibberella intermedia (species), Fusarium fujikuroi species complex (no rank), Fusarium (genus), Nectriaceae (family), Hypocreales (order), Hypocreomycetidae (subclass), Sordariomycetes (class), sordariomyceta (no rank), leotiomyceta (no rank), Pezizomycotina (subphylum), saccharomyceta (no rank), Ascomycota (phylum), Dikarya (subkingdom), Fungi (kingdom), Opisthokonta (no rank), Eukaryota (super…	Pezizomycotina	Sordariomycetes
A0A8H5L6L4	MT-A70 family	FPANT_7404	Fusarium pseudoanthophilum	336	MEANSHRNSSVLFESPDKSLIVLDIPTSLEESQVLPSQIPRRRIVSAEPPATPYPTPEPRHGGGHHSAFETASPGAQLAELMTAETVSSALQSLASTYSYSGPFHRDRFVQPQQPPSVSALPPLIPDKAEFLDGSIEAMRDTFHMSAPKFDIVVLDPPWPNRSARRKTDKYATVSNLKEMRDLLLHIPLASHLAPDGLVAVWVTNKHSIHDFLTSPTGLFAAWGLEFVTEWTWLKVAASGEPLYDIESTWRKPWEKLIIAKRIGSKKPDALESKVVVAVPDVHSRKPNLRGLFQDVIGKECLGLEIFARNLTAGWWAWGNEVLRFQQPEHWHDIEQ	Fusarium fujikuroi species complex (no rank), Fusarium (genus), Nectriaceae (family), Hypocreales (order), Hypocreomycetidae (subclass), Sordariomycetes (class), sordariomyceta (no rank), leotiomyceta (no rank), Pezizomycotina (subphylum), saccharomyceta (no rank), Ascomycota (phylum), Dikarya (subkingdom), Fungi (kingdom), Opisthokonta (no rank), Eukaryota (superkingdom), cellular organisms (no …	Pezizomycotina	Sordariomycetes
A0A8H5UZI6	MT-A70 family	FPCIR_1626	Fusarium pseudocircinatum	335	MEANSRRNSSVLFESPDKSLIVLDIPTSLEESQVLPSQIPRRRIVSAEPPAIPFPTPEPRHGGGDHSAFATASPGAQLAELMTAETVSSALQDLASTYSYSGPFHRDRFVQPQQPPSVSALPPLIPDKAEFLDGSIEAMRDTFHVSAPKFDIAVLDPPWPNRSARRKTDKYATVSNLNEMRDLLLQIPLASHLAPDGLVAVWVTNKHSIHDFLTSPTGLFAAWGLEFVTEWTWLKVAASGEPLYDIESTWRKPWEKLIIAKRIGSKKPDTLESKVILAVPDVHSRKPSLRGLFQDVIGKECLGLEIFARNLTAGWWAWGNEVLRFQQPEHWHGME	Fusarium fujikuroi species complex (no rank), Fusarium (genus), Nectriaceae (family), Hypocreales (order), Hypocreomycetidae (subclass), Sordariomycetes (class), sordariomyceta (no rank), leotiomyceta (no rank), Pezizomycotina (subphylum), saccharomyceta (no rank), Ascomycota (phylum), Dikarya (subkingdom), Fungi (kingdom), Opisthokonta (no rank), Eukaryota (superkingdom), cellular organisms (no …	Pezizomycotina	Sordariomycetes
K3W2A5	MT-A70 family	FPSE_02585	Fusarium pseudograminearum (strain CS3096) (Wheat and barley crown-rot fungus)	333	MAKDSHRPSVLFESPDKSIIVLDIPTSLEESQVLPSQIPRRRIVSAEPPATPYPTPEPRQHGGGDHSALASPAAQLAELMTAATVSSALEDLSNSYSYSGPFHLDRLIEPQPPPSVSVLPPLLPDKAEPLHGSIEALRDSFHSSAPKFDLVVLDPPWPNRSVRRMKDKYATVSNLTEMHNLLLQIPLPAHLAPDGLVAVWITNKHSIHDFLTSHTGLLATWGLEFVTEWTWLKVAASGEPLYDIESTWRKPWEKLIIAKRIGSKKPEALKPKVVVAVPDVHSRKPNLRDLFQDVLGKECLGLEIFARNLTAGWWSWGNETLRFQQPEHWKDIE	Fusarium pseudograminearum (species), Fusarium sambucinum species complex (no rank), Fusarium (genus), Nectriaceae (family), Hypocreales (order), Hypocreomycetidae (subclass), Sordariomycetes (class), sordariomyceta (no rank), leotiomyceta (no rank), Pezizomycotina (subphylum), saccharomyceta (no rank), Ascomycota (phylum), Dikarya (subkingdom), Fungi (kingdom), Opisthokonta (no rank), Eukaryota …	Pezizomycotina	Sordariomycetes
A0A8H4U690	MT-A70-domain-containing protein	FSARC_2674	Fusarium sarcochroum	331	MDSHRPSSVLFESPDKSLIVIDIPTSLEESQVLPSQIPRRRIVSIEPPAAPYPTPEPRHGGDDHSAFASPAAKLAELMTTATVSSALQDLASSYSYTGPFHRDRLIQPQQPPLVSALPPLLPDKAEPLHGSIEILRDFFHMSAPKFDLIVLDPPWPNRSARRKTDKYATVYNLDEMRDLLLQVPIASHLAPDGLVAVWITNKHSIHDFLTSPTGLFSAWGLEFVTEWTWLKVAASGEPLYDIESTWRKPWEKLIIAKRSGSKTPGSLKPKVIVAVPDVHSRKPNLRGLFQDVLEKECLGLEIFARNLTAGWWGWGDEVMRFQQPEHWSDIE	Fusarium lateritium species complex (no rank), Fusarium (genus), Nectriaceae (family), Hypocreales (order), Hypocreomycetidae (subclass), Sordariomycetes (class), sordariomyceta (no rank), leotiomyceta (no rank), Pezizomycotina (subphylum), saccharomyceta (no rank), Ascomycota (phylum), Dikarya (subkingdom), Fungi (kingdom), Opisthokonta (no rank), Eukaryota (superkingdom), cellular organisms (no…	Pezizomycotina	Sordariomycetes
A0A428QCX7	MT-A70 family	CEP53_004528	Fusarium sp. AF-6	376	MAEPRFAEYARNSPTSAAAKPSKPQEQTSNLPPESKGAMATECQGSSDNCRPSSVLFENPSKSLVVIDIPSSLEESQVLPSQIPRLRIVSAEPPAAPYPNPEPRHGRDDPSAVASPAAQLAELMTTAAVNSALQDLAVSFPGPFHRPRVLQPQAPLLSGLPPVLPEKAEPLHGSIEDLCDSFHMSAPLFNLVVLDPPWPNRSARRKTDKYATVRNLDDMRSLLLHIPLASHLAQDGLVAVWITNKPSIQAFLTSPMGLFAAWGLEVVTEWTWLKVAASGEPLYDVDSAWRKPWEKLVIAKRTGSKKPDALNSRVIVAVPDVHSRKPNLRGLFQDILGEGFLGLEIFARNLTAGWWSWGDEVLRFQQPEHWTETEDM	unclassified Fusarium solani species complex (no rank), Fusarium solani species complex (no rank), Fusarium (genus), Nectriaceae (family), Hypocreales (order), Hypocreomycetidae (subclass), Sordariomycetes (class), sordariomyceta (no rank), leotiomyceta (no rank), Pezizomycotina (subphylum), saccharomyceta (no rank), Ascomycota (phylum), Dikarya (subkingdom), Fungi (kingdom), Opisthokonta (no ran…	Pezizomycotina	Sordariomycetes
A0A8H5RJB9	Methyltransferase 4	F25303_8869	Fusarium sp. NRRL 25303	336	MEVNGRRKSSVLFESPDKSLIVLDIPTSLEESQVLPSQVPRRRIVSASPPATPYPTPEPRHGGGDHSAFATASPGAQLAELMTAETVSSALQDLASTYSYSGPFHQDRLVQPQQAPSVSALPPLIPDKAEFLDGSIEAMRDTFHMSAPKFDLVVLDPPWPNRSARRKTDKYATVSNLKEMRSLLLHIPLASHLAPDGLVAVWVTNKHSIHDFLTSPTGLFAAWGLEFVTEWTWLKVAASGEPLYDIESTWRKPWEKLIIAKRIGSQRPDALESKVIVAIPDVHSRKPNLRGLFQDVTGKECLGLEIFARNLTAGWWAWGNEVLRFQQPEHWHDIEP	unclassified Fusarium fujikuroi species complex (no rank), Fusarium fujikuroi species complex (no rank), Fusarium (genus), Nectriaceae (family), Hypocreales (order), Hypocreomycetidae (subclass), Sordariomycetes (class), sordariomyceta (no rank), leotiomyceta (no rank), Pezizomycotina (subphylum), saccharomyceta (no rank), Ascomycota (phylum), Dikarya (subkingdom), Fungi (kingdom), Opisthokonta (…	Pezizomycotina	Sordariomycetes
A0A8H5R1W2	Methyltransferase 4	F52700_9127	Fusarium sp. NRRL 52700	331	MEANSHRSSSVLFESPDKSLIVLDIPTSLEESQVLPSQIPRRRIVSATHPTLEPWHGGGDHSAFATASPSAQLSELMTAETVSNALQDLASTYSYSGPFHRDRLVQPQQPPSVSALPPLIPDKAEFLDGSIEAMRDTFHMSAPKFDLVVLDPPWPNRSARRKTDKYATVSNLKEMRNLLLHIPLASHLAPDGLVAVWVTNKHSIHDFLTSPTGLFAAWGLEFVTEWTWLKVAASGEPLYDIESTWRKPWEKLIVAKRIGSKKPDALESKVIVATPDVHSRKPNLRGLFQDAMGKECLGLEIFARNLTAGWWAWGNEVLRFQQPEHWQDIEP	unclassified Fusarium (no rank), Fusarium (genus), Nectriaceae (family), Hypocreales (order), Hypocreomycetidae (subclass), Sordariomycetes (class), sordariomyceta (no rank), leotiomyceta (no rank), Pezizomycotina (subphylum), saccharomyceta (no rank), Ascomycota (phylum), Dikarya (subkingdom), Fungi (kingdom), Opisthokonta (no rank), Eukaryota (superkingdom), cellular organisms (no rank)	Pezizomycotina	Sordariomycetes
A0A395RYE9	Mt-a70 family	FSPOR_7399	Fusarium sporotrichioides	333	MAKDSHRSSVLFESPDRSLIILDIPTTLEESQVLPSQIPRRRIVSAEPPATPYPTPEPRHHGGGDHSAVASPAAQLAELMIAATVSSALEDLNSSYSYSGPFHRDRLTQPQPPPAVSVLPPLLPDKAEPLHGSIEAMRDSFHSSAPEFDLVVLDPPWPNRSVRRKKDKYATVSNLTEMNNLLLQIPLPAHLTPDGLVAVWITNKRSIHDFLTSPTGLFATWGLELVTEWTWLKVAASGEPLYDIESTWRKPWEKLIIAKRIGSRKPDALKPKVIVAVPDVHSRKPNLRDLFEDVLGKECLGLEIFARNLTAGWWSWGNETLRFQQPEHWKDIE	Fusarium sambucinum species complex (no rank), Fusarium (genus), Nectriaceae (family), Hypocreales (order), Hypocreomycetidae (subclass), Sordariomycetes (class), sordariomyceta (no rank), leotiomyceta (no rank), Pezizomycotina (subphylum), saccharomyceta (no rank), Ascomycota (phylum), Dikarya (subkingdom), Fungi (kingdom), Opisthokonta (no rank), Eukaryota (superkingdom), cellular organisms (no…	Pezizomycotina	Sordariomycetes
A0A8H5QTY4	MT-A70 family	FTJAE_11832	Fusarium tjaetaba	335	MEANSHRNSSVLFERPDRSLIVLDIPTSLEESQVLPSQIPRRRIVSAEPPASPYPTPEPRHGGGDHSAFATASPGAQLAELMTAETVSSALQDLASTYSYSGPFHRDRFVQPQQPPSVSALPPLIPDKAGFLDGSIEAMRDTFHMSAPKFDLVVLDPPWPNRSARRKTDKYATVSNLKEMRDLLLHIPLASHLAPDGLVAVWVTNKHSIHDFLTSPTGLFAAWGLEFVAEWTWLKVAASGEPLYDIESTWRKPWEKLIIAKRIGSKKPDALGSKVIVAVPDVHSRKPNLRGLFQDVIGKECLGLEIFARNLTAGWWAWGNEVLRFQQPEHWQDIE	Fusarium fujikuroi species complex (no rank), Fusarium (genus), Nectriaceae (family), Hypocreales (order), Hypocreomycetidae (subclass), Sordariomycetes (class), sordariomyceta (no rank), leotiomyceta (no rank), Pezizomycotina (subphylum), saccharomyceta (no rank), Ascomycota (phylum), Dikarya (subkingdom), Fungi (kingdom), Opisthokonta (no rank), Eukaryota (superkingdom), cellular organisms (no …	Pezizomycotina	Sordariomycetes
A0A8K0RS80	MT-A70-domain-containing protein	BKA59DRAFT_245162	Fusarium tricinctum	331	MDSHRPSSVLFESRDKSIIVLDIPTSLEESQVPPSQVPRRRIVSAEPPAAPFPTPEPRHGGGDHSAFASPAAQLAELMTTATVSIALQELANSYSYSGPFHRDRLIQPQPPPPVSALPPLLPDKAEPLHGSIEALRDSFHMSAPKFDLVVLDPPWPNRSARRKKDKYVTVSNLYEMSNLLLQIHLASHLAPDALVAVWITNKHSIHDFLNSPTGLFASWGLELVTEWTWLKVAASGEPLYDVESTWRKPWEKLIIAKRIGGKKPDGLKPKVIMAVPDVHSRKPNLRGLFQDVLGKECLGLEIFARNLTAGWWSWGDEVLRFQQPENWSDIE	Fusarium tricinctum species complex (no rank), Fusarium (genus), Nectriaceae (family), Hypocreales (order), Hypocreomycetidae (subclass), Sordariomycetes (class), sordariomyceta (no rank), leotiomyceta (no rank), Pezizomycotina (subphylum), saccharomyceta (no rank), Ascomycota (phylum), Dikarya (subkingdom), Fungi (kingdom), Opisthokonta (no rank), Eukaryota (superkingdom), cellular organisms (no…	Pezizomycotina	Sordariomycetes
C7Z6Z5	MT-A70 family	NECHADRAFT_33914	Fusarium vanettenii (strain ATCC MYA-4622 / CBS 123669 / FGSC 9596 / NRRL 45880 / 77-13-4) (Fusarium solani subsp. pisi)	338	MATECQGSSDNCRPSSVLFENPSKSLVVIDIPSSLEESQVLPSQVPRRRIVSAEPPAAPYPTPEPRHGRDDPSAVASPAAQLAELMTAAAVSSALQDLAVSYPGPFHRPRILQPQAPLISALPPLLPEKAEPLHGSIEALCDSFHMSAPLFNLVVLDPPWPNRSARRKTDKYATVRNLDDMRSLLLHIPLASHLAPDGLVAVWITNKPSIQAFLTSPTGLLAAWGLELVTEWTWLKVAASGEPLYDVDSAWRKPWEKLVIAKRIGGKKPSALNSKVIVAVPDVHSRKPNLRGLFQDILGEGFLGLEIFARNLTAGWWSWGDEVLRFQQPEHWRETEGM	Fusarium vanettenii (species), Fusarium solani species complex (no rank), Fusarium (genus), Nectriaceae (family), Hypocreales (order), Hypocreomycetidae (subclass), Sordariomycetes (class), sordariomyceta (no rank), leotiomyceta (no rank), Pezizomycotina (subphylum), saccharomyceta (no rank), Ascomycota (phylum), Dikarya (subkingdom), Fungi (kingdom), Opisthokonta (no rank), Eukaryota (superkingd…	Pezizomycotina	Sordariomycetes
A0A2L2TFK0	MT-A70 family		Fusarium venenatum	333	MAKDSHRSSVLFESLDKSLIILDIPTTLEESQVLPSQIPRRRIVSAEPPATPYPTPEPRQHGRGDHSALVSPAAQLAELMTAATVSSALEDLSSSYSYFGPYHRDRLIQSQPLPAAPTLPPLLPDKAEPLHGSIEALRDSFHSSAPKFDLAILDPPWPNRSVRRMKDQYATVSNLTEMSNLLLQIPLPAHLTPDGLVAVWITNKHSIHDFLISPTGLFASWGLELVTEWTWLKVATSGEPLYDIESTWRKPWEKLIIAKRIGSKKPEALKPKVIMAVPDVHSRKPNLRDLFQDVLGKECLGLEIFARNLTAGWWSWGNETLRFQQPEHWKGIE	Fusarium sambucinum species complex (no rank), Fusarium (genus), Nectriaceae (family), Hypocreales (order), Hypocreomycetidae (subclass), Sordariomycetes (class), sordariomyceta (no rank), leotiomyceta (no rank), Pezizomycotina (subphylum), saccharomyceta (no rank), Ascomycota (phylum), Dikarya (subkingdom), Fungi (kingdom), Opisthokonta (no rank), Eukaryota (superkingdom), cellular organisms (no…	Pezizomycotina	Sordariomycetes
A0A8H4TU19	MT-A70 family	FZEAL_10892	Fusarium zealandicum	328	MAESPWPSSTLFESLDKSLVVVDIPTSLEEAQVLPSEIPRHRIVSAEPPAAPYPTPEPRHGGRVPSALASPAAQLAELMTAATVTSALQDLAASYPGPFHRPRLVQPLPPLLSALLPDKAEPLHGSIDALCHDFHVSAPTFNLVVLDPPWPNRSARRKTDKYATVSNLDEMRSLLLQIPLTSHLAPDALVAVWITNKHSIHDFLTCSTGLFAAWGLEVVTEWTWLKVAASGEPLYDVDSAWRKPWEKLIIAKRIGSKKPATLKPKVIVAVPDVHSRKPNLRGLFQDIMGQNFLGLEIFARNLTAGWWSWGDEVLRFQQSEHWGERDDV	Fusarium staphyleae species complex (no rank), Fusarium (genus), Nectriaceae (family), Hypocreales (order), Hypocreomycetidae (subclass), Sordariomycetes (class), sordariomyceta (no rank), leotiomyceta (no rank), Pezizomycotina (subphylum), saccharomyceta (no rank), Ascomycota (phylum), Dikarya (subkingdom), Fungi (kingdom), Opisthokonta (no rank), Eukaryota (superkingdom), cellular organisms (no…	Pezizomycotina	Sordariomycetes
J3P4N9	MT-A70 family protein	20348934 GGTG_08476	Gaeumannomyces tritici (strain R3-111a-1) (Wheat and barley take-all root rot fungus) (Gaeumannomyces graminis var. tritici)	396	MSSSVLFRSEDGTVVLLDLPRSIEESQGEDPGRAQPAVSKSQTAHHTRCLISTEPPHTPFSLPEPKRPRHDALPSAAAQVAQLMARCAVERALGQVRAGHAGPWLLPRALQQPSGRGAGPDGAAEGGCNPGSSRKRKAAALSTATVSGPKEAEAEAEAGEEHFFPPASHYVLGSIEATRQAFVESAPPAFDLIVLDPPWPNRSAARKKGRGRYNLAAGTAEVRRLLSLVPVAAHLAPDGLVAVWVTNKPAFAEVLASLLDEWGLELVGEWAWLKVTSRGEPVFPVESEFRKPWEPLLVARRRGSSRTLPAGWDRRVLIAVPDVHSRKPNLRHLFQGVLQPGFRGLEVFARSLVAGWWSWGDDVLRFQHRSHWALEKTNAGPAMGEERGSIARDLQS	Gaeumannomyces tritici (species), Gaeumannomyces (genus), Magnaporthaceae (family), Magnaporthales (order), Sordariomycetidae (subclass), Sordariomycetes (class), sordariomyceta (no rank), leotiomyceta (no rank), Pezizomycotina (subphylum), saccharomyceta (no rank), Ascomycota (phylum), Dikarya (subkingdom), Fungi (kingdom), Opisthokonta (no rank), Eukaryota (superkingdom), cellular organisms (no…	Pezizomycotina	Sordariomycetes
A0A0I9YL21	MT-A70 family protein	LW93_10791	Gibberella fujikuroi (Bakanae and foot rot disease fungus) (Fusarium fujikuroi)	255	MTAETVSSALQDLASTYSYSGPFHQDRLVQPQQAPSVSALPPLIPDKAEFLDGSIEAMRDTFHMSAPKFDLVVLDPPWPNRSARRKTDKYATVSNLKEMRNLLLHIPLASHLAPDGLVAVWVTNKHSIHDFLTSPTGLFATWGLEFVTEWTWLKVAASGEPLYDIESTWRKPWEKLIIAKRIGSQKPEALESKVIVAIPDVHSRKPNLRGLFQDVTGKDCLGLEIFARNLTAGWWAWGNEVLRFQQPEHWHDIEP	Fusarium fujikuroi species complex (no rank), Fusarium (genus), Nectriaceae (family), Hypocreales (order), Hypocreomycetidae (subclass), Sordariomycetes (class), sordariomyceta (no rank), leotiomyceta (no rank), Pezizomycotina (subphylum), saccharomyceta (no rank), Ascomycota (phylum), Dikarya (subkingdom), Fungi (kingdom), Opisthokonta (no rank), Eukaryota (superkingdom), cellular organisms (no …	Pezizomycotina	Sordariomycetes
A0A365N8N2	MT-A70 family	FPRO05_01885	Gibberella intermedia (Bulb rot disease fungus) (Fusarium proliferatum)	333	MEANDHRKSSVLFESPDKSLIVLDIPTSLEESQVLPSQVPRRRIVSASPPATPYEPRHGGGDHSAFATASPGAQLAELMTAETVSSALQDLASTYSYSGPFHQDRLVQPQQAPSVSALPPLIPDKAEFLDGSIEAMRDTFHMSAPKFDLVVLDPPWPNRSARRKTDKYATVSNLKEMRNLLLHIPLASHLAPDGLVAVWVTNKHSIHDFLTSPTGLFATWGLEFVTEWTWLKVAASGEPVYDIESTWRKPWEKLIIAKRIGSQKPEALESKVIVAIPDVHSRKPNLRGLFQDVTGKDCLGLEIFARNLTAGWWAWGNQVLRFQQPEHWHDIEP	Fusarium fujikuroi species complex (no rank), Fusarium (genus), Nectriaceae (family), Hypocreales (order), Hypocreomycetidae (subclass), Sordariomycetes (class), sordariomyceta (no rank), leotiomyceta (no rank), Pezizomycotina (subphylum), saccharomyceta (no rank), Ascomycota (phylum), Dikarya (subkingdom), Fungi (kingdom), Opisthokonta (no rank), Eukaryota (superkingdom), cellular organisms (no …	Pezizomycotina	Sordariomycetes
A0A366P4G7	Methyltransferase-like protein 4	FVER53263_20861	Gibberella moniliformis (Maize ear and stalk rot fungus) (Fusarium verticillioides)	335	MEANSHRNSSVLFESPDKSLIVLDIPTSLEESQALPSQVPRRRIVSAEPRASPFPTPEPRHGGGDHSAFATASPGAQLAELMTTETVSSALQDLASTYSYSGPFHRDRLVQPQQPPSVSALPPLIPDKAEFLDGSIEALRDTFHMSAPKFDLVVLDPPWPNRSARRKTDNYATVSNLKEMRDLLLHIPLASHLAPDGLVAVWVTNKHSIHDFLTSPTGVFAAWGLEFVTEWTWLKVAASGEPLYDIESTWRKPWEKLIIAKRIGSKKPDALGSKIIVAVPDAHSRKPNLRGLFQDVVGKECLGLEIFARNLTAGWWAWGNEVLRFQQPEHWHDME	Fusarium fujikuroi species complex (no rank), Fusarium (genus), Nectriaceae (family), Hypocreales (order), Hypocreomycetidae (subclass), Sordariomycetes (class), sordariomyceta (no rank), leotiomyceta (no rank), Pezizomycotina (subphylum), saccharomyceta (no rank), Ascomycota (phylum), Dikarya (subkingdom), Fungi (kingdom), Opisthokonta (no rank), Eukaryota (superkingdom), cellular organisms (no …	Pezizomycotina	Sordariomycetes
A0A2K0W254	Methyltransferase-like protein 4	FNYG_10405	Gibberella nygamai (Bean root rot disease fungus) (Fusarium nygamai)	335	METNSHRNSSVLFESPDKSLIVLDIPTSLEESQVLPSQIPRRRIVSAEPPAPYPTPEPRHGGGDHSAFATASPGAQLAELMTTETVSSALQDLASTYSYSGPFHRDRFVQPQQPLSVSALPPLIPDKAEFIDGSIEAMRDTFHMSAPKFDIVVLDPPWPNRSARRKTDKYATVSNLKEMRNLLLHIPLASHLAPDGLVAVWVTNKHSIHDFLTSPTGLFAAWGLEFVSEWTWLKVAASGEPLYDIESTWRKPWEKLIIAKRIGSKKPDALESKVIVAVPDVHSRKPNLRGLFQDAIGKECLGLEIFARNLTAGWWAWGNEVLRFQQPEHWHDIEP	Fusarium fujikuroi species complex (no rank), Fusarium (genus), Nectriaceae (family), Hypocreales (order), Hypocreomycetidae (subclass), Sordariomycetes (class), sordariomyceta (no rank), leotiomyceta (no rank), Pezizomycotina (subphylum), saccharomyceta (no rank), Ascomycota (phylum), Dikarya (subkingdom), Fungi (kingdom), Opisthokonta (no rank), Eukaryota (superkingdom), cellular organisms (no …	Pezizomycotina	Sordariomycetes
A0A8H5UR86	MT-A70 family	FSUBG_8908	Gibberella subglutinans (Fusarium subglutinans)	336	MEANSHRSSSILFESPDKSLIVLDIPTSLEESQVLPSQIPRRRIVSAEPPTSPFPTPEPRHGGGDHSAFATASPGAQLAELMTTETVSSTLQDLASRYSYSGPFHRDRFFQSQQSPSVTALPPLIPDKAEFLDGSVKAMRDTFHMSAPKFDLVVLDPPWPNRSARRKTDKYATVSTLTEMRNLLLQIPLASHLAPDGLVAVWVTNKHSIHDFLTSPKGLFAAWGLEFVTEWTWLKVAASGEPLYDIESTWRKPWEKLIIAKRIGSKKPDALESKVIVAVPDVHSRKPSLRGLFQDVIGKECTGLEIFARNLTAGWWAWGNEVLRFQQPEHWHEIEP	Fusarium fujikuroi species complex (no rank), Fusarium (genus), Nectriaceae (family), Hypocreales (order), Hypocreomycetidae (subclass), Sordariomycetes (class), sordariomyceta (no rank), leotiomyceta (no rank), Pezizomycotina (subphylum), saccharomyceta (no rank), Ascomycota (phylum), Dikarya (subkingdom), Fungi (kingdom), Opisthokonta (no rank), Eukaryota (superkingdom), cellular organisms (no …	Pezizomycotina	Sordariomycetes
A0A2H3G5V0	MT-A70 family	FGRA07_05987 FUG_LOCUS356211 MDC_LOCUS528450 MDCFG593_LOCUS161276 MDCFG851_LOCUS533236	Gibberella zeae (Wheat head blight fungus) (Fusarium graminearum)	333	MTKVSHRSSVLFESPDKSIIILDIPTSLEESQVLPSQIRRRRIVSAEPPATPYPTPEPRQHGGGDHSALASPAAQLAELMTAATVSSALEDLSNLYSYSGPFHLDRLIEPQPPPSVSVLPPLLPDKAEPLHGSIEALRDSFHSSAPKFDLVVLDPPWPNRSVRRMKDKYATVSNLTEMNDLLLQIPLPAHLAPDGLVAVWITNKHTIHDFLTSRTGLLATWGLEFVTEWTWLKVAASGEPLYDIESTWRKPWEKLIIAKRIGSKKPEALKPKVIVAVPDVHSRKPNLRNLFQDVLGKECFGLEIFARNLTAGWWSWGNETLRFQQPEHWNNIE	Fusarium sambucinum species complex (no rank), Fusarium (genus), Nectriaceae (family), Hypocreales (order), Hypocreomycetidae (subclass), Sordariomycetes (class), sordariomyceta (no rank), leotiomyceta (no rank), Pezizomycotina (subphylum), saccharomyceta (no rank), Ascomycota (phylum), Dikarya (subkingdom), Fungi (kingdom), Opisthokonta (no rank), Eukaryota (superkingdom), cellular organisms (no…	Pezizomycotina	Sordariomycetes
S3DAY4	MT-A70-domain-containing protein	GLAREA_10575	Glarea lozoyensis (strain ATCC 20868 / MF5171)	378	MEPCILYQDEEASVILLDIPRSIELAQGHHKYRIVSSEPLRSPFPSVEPKSAKAKANLKEVPIEDLVLQKHLQLALNSVAENYSCEWSLPRTTKDPQNTDVEIGNGKRKRVDEGLTVANSGILEKSTFKWDQKECTSLEREFPCLSQNATQSSIFIKPMPTELLVRMPPYSSALEGDIAQTITTFSSTAPKFDLIVLDPPWPNRSARRKQAYGITYSTSEINQLLSSIPIEDHMVDNGLVAVWVTNKVAFQELILGEGGLFDHWGIELNEKWVWLKVTTAGEPICPLDSVWRKPYEILLVGRKRVQEASTPQIKTKVVIGVPDMHSRKPNLKHLFAAMEDKPNILGLEIFARNLTAGWWAWGNEVFKFQAEEHWKDDY	Glarea lozoyensis (species), Glarea (genus), Helotiaceae (family), Helotiales (order), Leotiomycetes (class), sordariomyceta (no rank), leotiomyceta (no rank), Pezizomycotina (subphylum), saccharomyceta (no rank), Ascomycota (phylum), Dikarya (subkingdom), Fungi (kingdom), Opisthokonta (no rank), Eukaryota (superkingdom), cellular organisms (no rank)	Pezizomycotina	Leotiomycetes
A0A8E2JRW8	MT-A70-domain-containing protein	AOQ84DRAFT_61922	Glonium stellatum	473	MQPILYQNVECSVTLIDIPTSIAAAQGALYCRVTDTLLSSRPQEEPFPSPEPKTPVAATKIVKNTVDQELHLMYKGIIEKALAEIRQNVHGRWCLTRKLMQQTSSNLKERKANTASSAGAGDLENMETKLSQALESLQDQRGGTGGGISSLVPSLSPCSEPGSGKPDSWVMSYVAIDHEDEECLQDGGTLKKYQELWEPSFHNASNELLEVSVFEASNPSAPSTSPLVFKIPPRATFFLHDCTQPGSFRAEFRDITQDYDLPLRFDFILLDPPWPNSSVRRRSAYVTQPTVNDIKKMILRMDLDTYMKRSGLVGIWITNKPALRSMVLGPGGLFERLGVSLIEEWIWIKTTASGEPVFSLDSAWRKPYEVLLLGRVASDPWIGTEAVPDIQRRVIAGVP…	Glonium (genus), Gloniaceae (family), Pleosporomycetidae incertae sedis (no rank), Pleosporomycetidae (subclass), Dothideomycetes (class), dothideomyceta (no rank), leotiomyceta (no rank), Pezizomycotina (subphylum), saccharomyceta (no rank), Ascomycota (phylum), Dikarya (subkingdom), Fungi (kingdom), Opisthokonta (no rank), Eukaryota (superkingdom), cellular organisms (no rank)	Pezizomycotina	Dothideomycetes
F0XUT4	MT-a70 family protein	CMQ_4807	Grosmannia clavigera (strain kw1407 / UAMH 11150) (Blue stain fungus) (Graphiocladiella clavigera)	380	MPPSSAILYENAAGTIVVVDVPRSIEEAQDVEPGAGRRWRLVSAPPPTEPFPEPLHGRGQDRPDGRGLSAQLAELTTRAAVEGALAELSESGFQGPWCLERIEGGGGDGGEESSASKPSPPPSIPPGARCLAGTIAAYRSIFLAEAPTFDLVVLDPPWPNRSARRRRRGQKKRAADAADAADVGYTTVADMDAMRALLEAVPVGAKLASSRGTSAGLVAVWVTNKSACIDLLTHPHNGLFRAWGVDLVATWTWLKVTTAGEPVVSAASPWRKPWERLLLAQTRPVAGLPPVRWHLPPDRVIVGVPDVHSRKPNLRPLLCPFLVGGDTQRPLVGLEVFARNLTAGWWAWGDEALLFQQSAWWRQDDVEDVEDAENSISRAT	Grosmannia clavigera (species), Grosmannia (genus), Ophiostomataceae (family), Ophiostomatales (order), Sordariomycetidae (subclass), Sordariomycetes (class), sordariomyceta (no rank), leotiomyceta (no rank), Pezizomycotina (subphylum), saccharomyceta (no rank), Ascomycota (phylum), Dikarya (subkingdom), Fungi (kingdom), Opisthokonta (no rank), Eukaryota (superkingdom), cellular organisms (no ran…	Pezizomycotina	Sordariomycetes
A0A2B7WJ51	MT-A70-domain-containing protein	AJ79_09499	Helicocarpus griseus UAMH5409	485	MPKLPNHASSAILYQNATKTVILIDIPTSIGVAQRLRQLPQRAEQAIQDDGLVLVSCDPQKDPYPNPPEPKTDKARNSVLAQIPEPQQRFHEEIVPLINDALQEVKNNHQGNWCNPRRTRLANCVVAKESEEDLDNEINTSAKSDKELPQKRKRRESNTTTTEEGLEEPSFTVVEHESSLSNQPPVILAPGINRFSALSDTQGPIVQNPSYSQAVLNIKSDGQECTTESGLSHPNRISINVPPKSAFLNCHLIPGTETRQSPLTTLSSDLKFDFILMDPPWPNRSVRRSSHYKEHASPLQPLIEGILQNHMHPHKAIVAIWVTNSLKSRSATLDALKSSGLHPFEEWIWVKTTVDGQPVFPTDGLWRRPYEVLILAHKEGHVNQDSNTETKDNVCEIKR…	Helicocarpus griseus (species), Helicocarpus (genus), Ajellomycetaceae (family), Onygenales (order), Eurotiomycetidae (subclass), Eurotiomycetes (class), leotiomyceta (no rank), Pezizomycotina (subphylum), saccharomyceta (no rank), Ascomycota (phylum), Dikarya (subkingdom), Fungi (kingdom), Opisthokonta (no rank), Eukaryota (superkingdom), cellular organisms (no rank)	Pezizomycotina	Eurotiomycetes
A0A8S9BJ49	MT-A70-domain-containing protein	EG329_010994	Helotiales sp. DMI_Dod_QoI	376	MASCLLHQNADASISIIDIPSSIEIAQGLSTTSRRLLSSDPLTKPHPSVEPKTEKARERIGEVSLNDLLLCKHLEFALDEAKVEYQGEWCLPRAVADRPAETPLNCKKRKNGDSDHKNGPEDESNSALQNAVQLQKNADGQLFFRNSKEEYLSFRIDSDETGGKIPSKSTLLCGEIASTRDTFMSFAPQFDLIILDPPWPNRSARRKKSYGISSGSSEIQKLLSTIPIQENLAADGTVGIWITNKEAFRDILLQPNGIFDEWEVRLVEEWIWLKTTVKGEPVCALDSVWRKPYEILLIGKRGAPQSKDIKRRVLIGVPDLHSRKPNLKGLFEHMIQKEEYEALEIFARNMTAGWWAWGNEVLKFQMDSYWIEPRSY	unclassified Helotiales (no rank), Helotiales (order), Leotiomycetes (class), sordariomyceta (no rank), leotiomyceta (no rank), Pezizomycotina (subphylum), saccharomyceta (no rank), Ascomycota (phylum), Dikarya (subkingdom), Fungi (kingdom), Opisthokonta (no rank), Eukaryota (superkingdom), cellular organisms (no rank)	Pezizomycotina	Leotiomycetes
A0A1X2GNX5	MT-A70-domain-containing protein	DM01DRAFT_1333792	Hesseltinella vesiculosa	269	MANAARRFAQQDELPLDVSQDLQDLPLLDLFNRKVINDSDQCSSLHVASFGQYLVPRHTKFVMSDLDNIDLLRSENDVFDLIVMDPPWPNKSVHRSTDYETQDIYDLFHLPIKSLIKNQGLVAVWVTNKPKYRRFILDKLFKAWQMTCVGEWLWLKVTSSGEPVFPLDSPHRKPYEQLILGRYQPDDTSPTLPNPPQQHVLISVPSIRHSRKPPLGEVLADFLPKQPACLELFARCLTPGWTSWGNECLKFQHESYFISNDTPHSPSAS	Hesseltinella (genus), Cunninghamellaceae (family), Mucorales (order), Mucoromycetes (class), Mucoromycotina (subphylum), Mucoromycota (phylum), Fungi incertae sedis (no rank), Fungi (kingdom), Opisthokonta (no rank), Eukaryota (superkingdom), cellular organisms (no rank)	Early_diverging	Early_diverging
A0A8H3F3U6	MT-A70-domain-containing protein	HETSPECPRED_003138	Heterodermia speciosa	481	MSSRSPSRSPPKSALLHGTPTSSTILLDIPLSIALAQHPSAPDLTKPFHLPLSVPAVSEPYPSTEPKSAKARQRVVERLGDNGTAVVDEAWIQDELEAVTGVHTGLWCLARRLVPELAGKEGRTRKRKKDDGQEEDGSTELSEKEDTTMGLGQFSGNSGPEPIQEPCLRLSSIGEHSWEVARYDPNPLMLLAGGMMPCEHLFAKEVGNRLISNLSRSTICLTLGLSSRMDDGSPTYTLPPLSSFLLSTIGSMFIKAFSESAFTMLPRHSKSAGPGQFDFVLLDPPWENRSVRRSKQYQTMERRNGDIDPVIALEGILGQHIAPNGLVGLWITNKASVREKAFRLFESWDVTLEQEWVWLKVTTNGEPVTEVGGLWRKPYEVLLLGRKTSGDETDKTMVD…	Heterodermia (genus), Physciaceae (family), Caliciales (order), Lecanoromycetidae (subclass), OSLEUM clade (no rank), Lecanoromycetes (class), leotiomyceta (no rank), Pezizomycotina (subphylum), saccharomyceta (no rank), Ascomycota (phylum), Dikarya (subkingdom), Fungi (kingdom), Opisthokonta (no rank), Eukaryota (superkingdom), cellular organisms (no rank)	Pezizomycotina	Lecanoromycetes
A0A8H8CXB0	MT-A70 family	I7I48_04189	Histoplasma ohiense (nom. inval.)	493	MPESQNCRSAILYQNVSKTVILIDIPTSIAVAQQLKQPGSDEWGKDRGLSLLSCEPLQHPYPNPPEPKTEVARNRVLAQIPTSQQQFQKRITPIISKALQEIRERYHADWCYPRYSCLRKDVEEQNDGDFRKENEGISQPEPSGCPRKRKRCELDTESFGVTQNESSFIDENDLHSQDSCYSAPNEPPLVLSQDINHVPGLAAIQGLMVQNPTAFQTVLNIKSQQHPCTTTGGRSAPDYISINIPPESSFINCRLTPPTESHPSPIRALSADTKFNFILMDPPWPNRSVRRSSYYKEHAGPLQPIIEGVLQNHLHPHQALVAIWITNSIKSRSTTLNALEAAGLYPLEEWIWVKTTVDGQPAWPLDGLWRRPYEVLILAQREKPTPEDKKQDSRDESNS…	unclassified Histoplasma (no rank), Histoplasma (genus), Ajellomycetaceae (family), Onygenales (order), Eurotiomycetidae (subclass), Eurotiomycetes (class), leotiomyceta (no rank), Pezizomycotina (subphylum), saccharomyceta (no rank), Ascomycota (phylum), Dikarya (subkingdom), Fungi (kingdom), Opisthokonta (no rank), Eukaryota (superkingdom), cellular organisms (no rank)	Pezizomycotina	Eurotiomycetes
A0A2J6SR88	MT-A70-domain-containing protein	K444DRAFT_646827	Hyaloscypha bicolor E	357	MASCILYQNLDSTVILIDIPRSIEEAQGDSSQRLLSSKPIEHPFPSVEPKSEKARKNLGELALEELILQKHIQLSLDQLSNEWSGEWCLPRGEEQREVAKSPETEESTDQDPNANPKDGTFFRNSTLKPTIIPVGKDAVQVPSNSTALCGDITSTTEIFISQAPKFDLIILDPPWPNRSARRKKSYGVSYGNHEIRSLLLSLPLTNNLTDDALVGVWVTNKPTFREMVLGERGLFEEWGVQLVEEWMWLKVTSTGEPISELSSMWRKPYEILLVGRRTISRNGDVKRRVLVGVPDLHSQKPNLKSIFEQVMKKEKYEALEVFARNLTVGWWGWGDEVLKFQSEEYWIEGEHLTQDIP	Hyaloscypha bicolor (species), Hyaloscypha hepaticicola/Rhizoscyphus ericae species complex (no rank), Hyaloscypha (genus), Hyaloscyphaceae (family), Helotiales (order), Leotiomycetes (class), sordariomyceta (no rank), leotiomyceta (no rank), Pezizomycotina (subphylum), saccharomyceta (no rank), Ascomycota (phylum), Dikarya (subkingdom), Fungi (kingdom), Opisthokonta (no rank), Eukaryota (superki…	Pezizomycotina	Leotiomycetes
A0A2J6PQ01	MT-A70-domain-containing protein	NA56DRAFT_321614	Hyaloscypha hepaticicola	368	MASCILYQNPKSTVILIDIPRSIEAAQGAVSQRLLSSKPIEHPFPSVEPKSEKARANLGPVSIEELLLQKHIQLSLDLLKGEWRGEWCLPRQVKSVEAEDEGSGRKRKKTAVKDKDTNVPTPPETPKAVQTEAQEEPFFRTSTAEATFIGREQNSVRILTNSTVLCGDINVTIDIFQSHAPKFDLIILDPPWPNRSARRKKSYGILYGNHEIKALLSSLPLADHLTEDASIGIWVTNKPAFRDMVLGEGGLFEGWGVQLVEEWIWLKVTSAGEPISELGSMWRKPYEILLVGRRGAFPDSDVKRRVLVGVPDLHSRKPNLKSIFEQVMKKKEYEALEIFARNLTSGWWAWGNEVLKFQSDECWIEADH	Hyaloscypha hepaticicola/Rhizoscyphus ericae species complex (no rank), Hyaloscypha (genus), Hyaloscyphaceae (family), Helotiales (order), Leotiomycetes (class), sordariomyceta (no rank), leotiomyceta (no rank), Pezizomycotina (subphylum), saccharomyceta (no rank), Ascomycota (phylum), Dikarya (subkingdom), Fungi (kingdom), Opisthokonta (no rank), Eukaryota (superkingdom), cellular organisms (no …	Pezizomycotina	Leotiomycetes
A0A2J6QUK4	MT-A70-domain-containing protein	L207DRAFT_549628	Hyaloscypha variabilis F	353	MASCILYQISESTIILIDVPRSIEIAQGTAARKLLSSKPLESPFPSVEPKSEKARANLGEISLDGLLVQKHIQLSLDQLKSEWKDKWCLPRQVKCEVEGCENERAGRGTKRKKGEREHQDTITQISTEESNGLDSNGRPSVRIPPYSTVLIGDITSTSHIFLSHAPKFNLIVLDPPWPNRSARRKKSYGISYGNHEIRTLLSSIPLTNYLAEDAFVGIWVTNKLAFREMVLGGNGLFEEWGVHLVEEWIWLKVTSSGEPISELSSMWRKPYEIFLVGKKGVSSDEDVKRRVLVGVPDLHSRKPNLKTVFERVMKKEKYEALEVFARNLTAGWWAWGNEVLKFQSEEYWIEDEH	Hyaloscypha variabilis (species), Hyaloscypha hepaticicola/Rhizoscyphus ericae species complex (no rank), Hyaloscypha (genus), Hyaloscyphaceae (family), Helotiales (order), Leotiomycetes (class), sordariomyceta (no rank), leotiomyceta (no rank), Pezizomycotina (subphylum), saccharomyceta (no rank), Ascomycota (phylum), Dikarya (subkingdom), Fungi (kingdom), Opisthokonta (no rank), Eukaryota (supe…	Pezizomycotina	Leotiomycetes
G9NMQ1	MT-A70 family	TRIATDRAFT_272036	Hypocrea atroviridis (strain ATCC 20476 / IMI 206040) (Trichoderma atroviride)	380	MASVSACDEASPPSSTAAPPPPTTSSILFHAGNVVLLDIPRSLEEAQVPPGLPPSARIVSGAPPLKPFTTPEPRDGATADHWLRSSQSAGAHIADLMAAAAVQSALDQLHSRYAGLFCLPRLCNAPDGLIPQDFNDRKIDTGGTTSADTATSTATSAMDAIRTPPRAEYLHGSIRHLRQTFIDRAPQFRLMVFDPPWPNRSARRKKAGSYNTASNLSEIQKLLSSIPVASHLASDGLVAMWITNKSSVLDLVTSSKGLFASWGLELVTQWTWLKITSLGEPLFDIESTWRKPWETLLIAKRISAKAPETLKPRVILAVPDVHSRKPNLRRLFEEYLGQDYTALEVFARNLTSGWWSWGDQVLQFQAPEHWVDVEISTTIV	Hypocrea atroviridis (species), Trichoderma (genus), Hypocreaceae (family), Hypocreales (order), Hypocreomycetidae (subclass), Sordariomycetes (class), sordariomyceta (no rank), leotiomyceta (no rank), Pezizomycotina (subphylum), saccharomyceta (no rank), Ascomycota (phylum), Dikarya (subkingdom), Fungi (kingdom), Opisthokonta (no rank), Eukaryota (superkingdom), cellular organisms (no rank)	Pezizomycotina	Sordariomycetes
A0A024SLU2	MT-A70-domain-containing protein	M419DRAFT_31564	Hypocrea jecorina (strain ATCC 56765 / BCRC 32924 / NRRL 11460 / Rut C-30) (Trichoderma reesei)	378	MTSKPTTEAPSSHSTSSSSPSSSPAPPSSTTSSILFQSNDKTPVTLVDIPRSLEEAQVPPGHRPSARIISGPPPRTPYITPEPRRGNDGSASTQSAGAQIAELMAAAAARGALEELRRAYSGVFCLPRVCAAVAADGEDYDDGIGMGEETEAASLLNVKIPPGAKYLHGSIQDLRQTFIDTAPQFKLIVLDPPWPNRSVRRNQKAGSRYKTVANMTEMRHLLSSIPVASHLAPDGLVAVWITNKASIYDLMTSPARGIFAAWGLELVTQWTWLKVTASGEPIFDVDSAWRKPWETLLIARRVGAKVAAGVGLKLKPRVIVAVPDVHSRKPNLRGLFDDVLGGEGQEYQGLEVFARNLTAGWWSWGDQVLHFQGAEHWG	Hypocrea jecorina (species), Trichoderma (genus), Hypocreaceae (family), Hypocreales (order), Hypocreomycetidae (subclass), Sordariomycetes (class), sordariomyceta (no rank), leotiomyceta (no rank), Pezizomycotina (subphylum), saccharomyceta (no rank), Ascomycota (phylum), Dikarya (subkingdom), Fungi (kingdom), Opisthokonta (no rank), Eukaryota (superkingdom), cellular organisms (no rank)	Pezizomycotina	Sordariomycetes
A0A1Y2WG80	MT-A70 family	M426DRAFT_201450	Hypoxylon sp. CI-4A	353	MNMSEAIQEHESSYCILFKSPDKSVILIDIPRSIEEAQVLPGESIKRRVISSKPIETPWKTPESKKEPTQFTSSSVAITELMTLESVKSALQQAKHSHGGPWCLPRVLGDTENPGNDVSLKRKQTSGSETAHVAAKPLIPDQSHYLSGTIGSKRDEFLSGAPLFDLIVLDPPWPSRSVKRKQNSYGIAYDMQEARNLLSQIPVASHLKPDGIVAVWVTNKASVTDLLTSPGGIFSEWDLEFVGEWIWLKITSSGDPIIDLEARWRKPWERLLLGRKRGGTSKSPILTKVIMGVPDIHSRKPNLRSLFQDLLPENYGGLEVFARNLTAGWWSWGNEVLHFQQRHHWVEIDGKEQ	unclassified Hypoxylon (no rank), Hypoxylon (genus), Hypoxylaceae (family), Xylariales (order), Xylariomycetidae (subclass), Sordariomycetes (class), sordariomyceta (no rank), leotiomyceta (no rank), Pezizomycotina (subphylum), saccharomyceta (no rank), Ascomycota (phylum), Dikarya (subkingdom), Fungi (kingdom), Opisthokonta (no rank), Eukaryota (superkingdom), cellular organisms (no rank)	Pezizomycotina	Sordariomycetes
A0A1Y2VEV8	MT-A70 family	M434DRAFT_28239	Hypoxylon sp. CO27-5	346	MTVVPHRQPVSCVLFETSDQSVVLIDIPRSLEEAQLLPGQAIERRIISSNPVETPWKTPEPRNKALHQLASPCVAVAELMVLESVKAALQKIKDSYHGPWCLSRISRDAEKCSIDETGKRKQGSDSATREPCIPVQSHYLLGTIESQRKTFLADAPMFDLIVLDPPWPSRSVKRKRNSYTTVSDMREAKYLLTQIPVASHLKPDGLVAVWITNKAAVTDLLTSPTGVFSEWGVELIGEWVWLKITSLGDPIIDAESQWRKPWERLLLGRKRGGVLNGPIPTKVIMGVPDVHSRKPNLKPLFKGILPENYNGLEVFARNLTAGWWSWGNEVLYFQQRHHWVEAENPK	unclassified Hypoxylon (no rank), Hypoxylon (genus), Hypoxylaceae (family), Xylariales (order), Xylariomycetidae (subclass), Sordariomycetes (class), sordariomyceta (no rank), leotiomyceta (no rank), Pezizomycotina (subphylum), saccharomyceta (no rank), Ascomycota (phylum), Dikarya (subkingdom), Fungi (kingdom), Opisthokonta (no rank), Eukaryota (superkingdom), cellular organisms (no rank)	Pezizomycotina	Sordariomycetes
A0A1Y2TU05	MT-A70 family	K449DRAFT_328518	Hypoxylon sp. EC38	339	MTVVPHHQPVSCVLFETSDQSVVLVDIPRSLEEAQLLPGQAIKRRIISSNPIETPWQTPEPKNKALRQLALPSVAIAELMVLESVKAALQKIKSSYHGPWCLSRISRHAEKCSVDETRKRKQEPCIPVQSHYLLGTIESQRKTFLADAPMFDLIVLDPPWPSRSVKRKRNSYTTVSDTREAKYLLTQIPVASHLKPDGLVAVWVTNKTAVTDLLTSPTGVFSEWGVELIGEWVWLKITSLGDPIIDAESQWRKPWERLLLGRKRGGVLKAPIPTKVIMGVPDVHSRKPNLKPLFKGILPENYNGLEVFARNLTAGWWGWGNEVLHFQQRHHWVETADLK	unclassified Hypoxylon (no rank), Hypoxylon (genus), Hypoxylaceae (family), Xylariales (order), Xylariomycetidae (subclass), Sordariomycetes (class), sordariomyceta (no rank), leotiomyceta (no rank), Pezizomycotina (subphylum), saccharomyceta (no rank), Ascomycota (phylum), Dikarya (subkingdom), Fungi (kingdom), Opisthokonta (no rank), Eukaryota (superkingdom), cellular organisms (no rank)	Pezizomycotina	Sordariomycetes
A0A8K0VNP6	MT-A70-domain-containing protein	BKA56DRAFT_627740	Ilyonectria sp. MPI-CAGE-AT-0026	337	MTMGNEAGAVPAKSVLFESKDKALVVVDIPRSLEESQVLSFQTPGRRIVSAEPPATPYATPEPRHGVDYSSQALSSPAAQLAELMTTAAVQSALEDLASTYPGPWHLARFLEPQPPLISGLPPHIPPKAEHLCGSIQELRESFNASAPSFDLVVLDPPWPNRSARRRTNKYATVQNLNEMRRLMLDIPIASHLSPDGLVAVWVTNKPSIHDFLVSPAGLFAAWGLEVVTEWTWVKVTTSGEPLYDVESVWRKPWEKLVIAKRRGSKSPDSLKPKIIMAVPDVHSRKPNLRGLFQDILEEGYLGLEVFARSLTAGWWGWGDQVLHFQQAEHWSSIDNV	unclassified Ilyonectria (no rank), Ilyonectria (genus), Nectriaceae (family), Hypocreales (order), Hypocreomycetidae (subclass), Sordariomycetes (class), sordariomyceta (no rank), leotiomyceta (no rank), Pezizomycotina (subphylum), saccharomyceta (no rank), Ascomycota (phylum), Dikarya (subkingdom), Fungi (kingdom), Opisthokonta (no rank), Eukaryota (superkingdom), cellular organisms (no rank)	Pezizomycotina	Sordariomycetes
A0A8H3F121	MT-A70-domain-containing protein	IMSHALPRED_001452	Imshaugia aleurites	449	MAYQTSTPTPILYQNEAKTLTLLDVPTSIAHAQGTMDYPCNDQIHASPPLQTPYPSTEPKTEKAKANVLRTKTPSDADIAFPEALLQQGLREVAENWLSDWCLPRRTAPLIPERRDKKRKADNDIDQVSSTQYEKSVDSSTAGLQASEVEIEEEHSTLSSQKEPFLAIPESEISSRSIKEPLILSSETTSKAYTSSIQIITNRLVCNPYPTPLFLQCLGASYKTPPNANFLLSKISEPTAPTFSMAALTMYPTSSASAGPGQFDFALLDPPWENRSVRRSARYDTMRESDPMGVLRAMLGQHIAPGALVACWITNKASVRDTAMESFQTWDVQLIEEWAWLKTTVDGLPITQIDGLWRKPYELLLLGRKGSDEAQGSESDIRRRLIVAVPDLHSRKPHL…	Imshaugia (genus), Parmeliaceae (family), Lecanorineae (suborder), Lecanorales (order), Lecanoromycetidae (subclass), OSLEUM clade (no rank), Lecanoromycetes (class), leotiomyceta (no rank), Pezizomycotina (subphylum), saccharomyceta (no rank), Ascomycota (phylum), Dikarya (subkingdom), Fungi (kingdom), Opisthokonta (no rank), Eukaryota (superkingdom), cellular organisms (no rank)	Pezizomycotina	Lecanoromycetes
A0A433Q6L2	MT-A70-domain-containing protein	BC938DRAFT_472233	Jimgerdemannia flammicorona	503	MSILTTTSNCYLLDCESAFCKDLFSGSDAWILKPGEFDICEPYFRERGDRVAEPNEEGANNQEEDRRQEPFVAIADITEPLSVARKRGNEETVKDHTEPQYYEQPNVTNAPQAALGGPHKRRKVSKKGTPSSANLGLHEHHRTIRGFLLGALDEARAAWTEVREAIRPMRDTGAREEVNVDLSEEVDFVAQAELVRVVKGFGGGFAETLDVMEGDENCTMWLSEDPTSTWDLPDLYDGVIANSSAECRVVELATGGQRYLIPPRASFLVSDITGIGGLLGYAKRIGGYDLIVIDPPWPNKSAHRSSHYNTQDIYSLFQLPVHALLSQPNLEGEGRPPPLIAVWLTNKPKFRRFVADKLFPAWGCEAVAEWYWIKVTAGCDPVVPLDSPHRKPYEPLLLG…	Jimgerdemannia (genus), Endogonaceae (family), Endogonales (order), Endogonomycetes (class), Mucoromycotina (subphylum), Mucoromycota (phylum), Fungi incertae sedis (no rank), Fungi (kingdom), Opisthokonta (no rank), Eukaryota (superkingdom), cellular organisms (no rank)	Early_diverging	Early_diverging
A0A8T9BP41	Methyltransferase-like protein 4	METTL4 LARI1_G001652	Lachnellula arida	378	MESFILYQNNDSDITLLDIPRSIESAQGDSTKRIISLSPLEHPYPSVEPKSAKAKARLGEVSIEDLLLQKYVQLALDRLRECYQGKWCLPRVIGNPEILAQGKKRKRKEILSGEKCEKDLEPDKLRPGYPGSDFMQNNVHSSLFCNRNASSICTPTSYGLCARIPPHSTALYGDITTTLETFTQSAPQFKVIIMDPPWPNRSARRKSSYSISYSTTEINTLLSSIPLNDHLAEDGLLAVWVTNKVAFRDILLQEGGLFDEWGIELVEEWVWVKVAVNGATICALDSMWRKPYEILLVGRKKGSKGTGTGEVKRRVIVAVPDLHSRKPNLKALFKEMVGIEKYEGLEIFARNLTAGWWAWGNEVLKFQTDEHWIDETNL	Lachnellula (genus), Lachnaceae (family), Helotiales (order), Leotiomycetes (class), sordariomyceta (no rank), leotiomyceta (no rank), Pezizomycotina (subphylum), saccharomyceta (no rank), Ascomycota (phylum), Dikarya (subkingdom), Fungi (kingdom), Opisthokonta (no rank), Eukaryota (superkingdom), cellular organisms (no rank)	Pezizomycotina	Leotiomycetes
A0A7D8YT23	Methyltransferase-like protein 4	Mettl4 LCER1_G001749	Lachnellula cervina	378	MASCILYQNDDSDITLLDIPRSIESAQGDLTKRIISSSPLEHPYPSVEPKSAKAKARLGVVSIEDLLLQKYVQLALNGLKERYKGEWCLPRVIGNPEIFAQGKKRKRKEMLSDEKCENDPESDKLKPGYLGSDFMQNNVYSSLFCNRNASSICTPTSSGLCARIPPHSTVLYGDITTTLETFTQSAPQFKVIILDPPWPNRSARRKSSYSISYSTTEVNTLLSSIPLDDHLAEDGLVAVWVTNKVGFRDILLQEGGLFDEWGIELVEEWVWLKVTVNGATICAIDSMWRKPYEILLVGRKKGSEGTGNGDVKRRVVVAVPDLHSRKPNLKALFKDMMGTEKYEALEIFARNLTAGWWAWGNEVLKFQTEEHWIDEPNL	Lachnellula (genus), Lachnaceae (family), Helotiales (order), Leotiomycetes (class), sordariomyceta (no rank), leotiomyceta (no rank), Pezizomycotina (subphylum), saccharomyceta (no rank), Ascomycota (phylum), Dikarya (subkingdom), Fungi (kingdom), Opisthokonta (no rank), Eukaryota (superkingdom), cellular organisms (no rank)	Pezizomycotina	Leotiomycetes
A0A8H8TYF5	Methyltransferase-like protein	Mettl4 LHYA1_G005394	Lachnellula hyalina	378	MAPCILYRNDDSDVTLLDIPRSIESAQGDSTKRIISSSPLEHPYPSVEPKSAKAKARLGEVSIEDLLLQKYVQLAFDGLRECYQGPWCLPRATGHPEILARGKKRKRKEILTDETGQNDRESDQLKHEYLVSDSIQNNVHSSLISNHNSSTIYHTTSDGLRARLPPHATALYGDITTTLETFTQSAPHFKLIIMDPPWPNRSARRKSSYFISYSTPEINTLLSSIPLNDHLAEDGLVAVWVTNKVVFRDILLQEGGLFDEWDIELVEEWVWVKVAVNGATICALDSAWRKPYETLLVGCKKGKKRTGNKDVKRRVIVAVPELHSRKPNLKALFEDMMGTEKYEALEIFARNLTADWWAWGNEVLKFQADEHWIDETDL	Lachnellula (genus), Lachnaceae (family), Helotiales (order), Leotiomycetes (class), sordariomyceta (no rank), leotiomyceta (no rank), Pezizomycotina (subphylum), saccharomyceta (no rank), Ascomycota (phylum), Dikarya (subkingdom), Fungi (kingdom), Opisthokonta (no rank), Eukaryota (superkingdom), cellular organisms (no rank)	Pezizomycotina	Leotiomycetes
A0A8H8RUY5	Methyltransferase-like protein	Mettl4 LOCC1_G005238	Lachnellula occidentalis	378	MASGILYKNDDSDIILLDITRSIESAQGDSNKRIISSSPLEHPYPSVEPKSAKAKAKLGEVPIEDILLQKYLQLALGGLKECYQGEWCLPREIGTPEILAQGKKRKRKKISTEEKCQNDRESDQLKREYLRSDSIHNNVHSSLFCNRNSSPIYHTTSDGLRARLPPHSTALYGDITTSLETFTQSAPQFNLIIMDPPWPNRSARRKSSYSISYSTTEINTLLSSIPLNDHLAEDGFVAVWVTNKVAFRDALLQDGGLFDEWGIELVEEWVWVKIAVSGATICALDSVWRKPYEILLVGRKKGKVRTGKKDVRRRVIIAVPDLHSRKPNLKALFEDMMGTEKYEALEIFARNLTAGWWAWGNEVLKFQTDEHWIDETNL	Lachnellula (genus), Lachnaceae (family), Helotiales (order), Leotiomycetes (class), sordariomyceta (no rank), leotiomyceta (no rank), Pezizomycotina (subphylum), saccharomyceta (no rank), Ascomycota (phylum), Dikarya (subkingdom), Fungi (kingdom), Opisthokonta (no rank), Eukaryota (superkingdom), cellular organisms (no rank)	Pezizomycotina	Leotiomycetes
A0A8H8S4L1	Methyltransferase-like protein	Mettl4 LSUB1_G000253	Lachnellula subtilissima	378	MASCILYQNDDSDVTLLDIPRSIESAQGDLTKRIISSSPLEHPYPSVEPKSAKAKARLGEVSIEDLLLQKHVQLALDGLRECYQGAWCLPRVIGHPEILVTGKKRKRKEILIDEKGRNDRESDQLKHEYLVSDSIQNNVRSSLISNHNSSSIYHTTSDGLHARIPPHSAALYGDITTTLETFIQSAPRFKLVIMDPPWPNRSARRKSSYFISSSTPEINTLLSSIPLNDHLAEDGLVAVWVTNKVVFREILLREGGLFDEWDIELVEEWVWVKVAVDGATICALDSAWRKPYEILLVGRKKGRERTGNRDVKRRVIVAVPDLHSRKPNLKALFEDMMGTGKYEALEIFARNLTANWWAWGNEVLNFQADEHWIDETNL	Lachnellula (genus), Lachnaceae (family), Helotiales (order), Leotiomycetes (class), sordariomyceta (no rank), leotiomyceta (no rank), Pezizomycotina (subphylum), saccharomyceta (no rank), Ascomycota (phylum), Dikarya (subkingdom), Fungi (kingdom), Opisthokonta (no rank), Eukaryota (superkingdom), cellular organisms (no rank)	Pezizomycotina	Leotiomycetes
A0A8T9CGG9	Methyltransferase-like protein	Mettl4 LSUE1_G000716	Lachnellula suecica	381	MASCILYQDDESSVTLLDIPRSIELIQGDSTKKIISSRPLEQPYPSVEPKTAKARAKIGEVPLEDLLLQKHLQLALDGLKETYHGVWCLPRVTAEAGIEKSRRKRKKEEISTDPNPQEESQTSKLDSTTSDVANVPQSPDSEDHWLFHNPNSESIYTPNDSLRPSARVPPCSTALQGDIAATLETFNISAPKLNLMTMDPPWPNRSARRKNAYATSYSTTDIQRLLSSIPVKDHLAEDGLVAVWVTNKVAFRDLLLEDGGLFDEWGIQLLEEWVWVKVTANGDMICAVDSSWKKPYEILLVGRKKGENTKPEQVKRKVIVAVPDLHSRKPNLKVLFEKMMGMEEYEGLEVFARNLTAGWWAWGNEVFKFQTDEHWIDETSP	Lachnellula (genus), Lachnaceae (family), Helotiales (order), Leotiomycetes (class), sordariomyceta (no rank), leotiomyceta (no rank), Pezizomycotina (subphylum), saccharomyceta (no rank), Ascomycota (phylum), Dikarya (subkingdom), Fungi (kingdom), Opisthokonta (no rank), Eukaryota (superkingdom), cellular organisms (no rank)	Pezizomycotina	Leotiomycetes
A0A559MLY7	Methyltransferase-like protein	Mettl4 LAWI1_G001200	Lachnellula willkommii	378	MESFILYQNNDSDITLLDIPRSIESAQGDSTKRIISSSPLEHPYPSVEPKSAKAKAKLGEVSIEDILLQKYVQLALDRLRECYQGKWCLPRVIGNPEILAQGKKRKRKEILSGEKCEKDLEPDKLKPGYPGSDSKQNNVHSSLFCNRNASSICTPTSYGLCARIPPHSTALYGDITTTLETFTRSAPQFEVIIMDPPWPNRSARRKSSYSISYSTTEINTLLSSIPLNDHLAEDGLLAVWVTNKVAFRDILLQEGGLFDEWGIELVEEWVWVKVAVNGATICALDSMWRKPYEILLVGRKKGSKGTGTGEVKRRVIVAVPDLHSRKPNLKALFKEMLGIEKYEALEIFARNLTAGWWAWGNEVLKFQADEHWIDETNL	Lachnellula (genus), Lachnaceae (family), Helotiales (order), Leotiomycetes (class), sordariomyceta (no rank), leotiomyceta (no rank), Pezizomycotina (subphylum), saccharomyceta (no rank), Ascomycota (phylum), Dikarya (subkingdom), Fungi (kingdom), Opisthokonta (no rank), Eukaryota (superkingdom), cellular organisms (no rank)	Pezizomycotina	Leotiomycetes
A0A5M8PIY8	MT-A70-domain-containing protein	FRX48_06860	Lasallia pustulata	334	MDPEDRDADDTVRELIAGALAEVRAKHAGAWCLRRSLSTVQPARRSGKRKMGLGPGAGTTEPSIRVYANEAGISGPLEPLDLCSESTLAASALASRLIRNPHPTATQLRLPTSPHPYTIPPHSAFYLSTITPQSAAGFSAAASALHPTSSSTAGPGQFDFILLDPPWANRSVRRSRSYQTSEAEETDPLDALQGMLGRHIPRHGLVGCWVTNKAASKRQALEAFRAWDVGLVEQWVWVKTTVKGEPVTAVDGIWRKPYEMLLLGRRRGRRRTGGGGGSTGSGWRCETGHFGGAGLAFEEAVSEGACCADDGGSRYVSGAGDIREELDHRVLRVG	Lasallia (genus), Umbilicariaceae (family), Umbilicariales (order), Umbilicariomycetidae (subclass), OSLEUM clade (no rank), Lecanoromycetes (class), leotiomyceta (no rank), Pezizomycotina (subphylum), saccharomyceta (no rank), Ascomycota (phylum), Dikarya (subkingdom), Fungi (kingdom), Opisthokonta (no rank), Eukaryota (superkingdom), cellular organisms (no rank)	Pezizomycotina	Lecanoromycetes
A0A5N5DD88	Methyltransferase-like protein 4	DBV05_g6302	Lasiodiplodia theobromae	504	MYGITWKNKDLTVFLVDIPESIAAAQVLKLQRVTSYPISMKPQIKPYDNQPVAKTEKARKNMENQTDPRLKLVFDEIRPYVVDALSQIKTALDTKLWCEDRYYTTKSFYKQRMEQQEHDPNGEKGHTVRDAAHDSDTDATDRVTTLKIPWQLLGLLVQGYPHTRTAESQDLHDEKPSFPENFSRFFYNPNDNMLTLSYVPDNAAADQMRAMGRTMAYGEERPQYDKNQHFYIPPDASFILGDCTRGKDLDNAVQYMHAKYEHPKQFDFIVMDPPWPNSSAQDSSYYQVFQRIWHMDNMFNRMDLDMRIAPGGFIGVWVTNNQKVRDYVLGPDGLFARWGVAFVEEWIWIKTTVDGTPVIDLDSTWRKPWECFLIGQAPDKRNTYWPPVGNWHVNKRVIA…	Lasiodiplodia (genus), Botryosphaeriaceae (family), Botryosphaeriales (order), Dothideomycetes incertae sedis (no rank), Dothideomycetes (class), dothideomyceta (no rank), leotiomyceta (no rank), Pezizomycotina (subphylum), saccharomyceta (no rank), Ascomycota (phylum), Dikarya (subkingdom), Fungi (kingdom), Opisthokonta (no rank), Eukaryota (superkingdom), cellular organisms (no rank)	Pezizomycotina	Dothideomycetes
A0A6G1JLK5	MT-A70-domain-containing protein	K458DRAFT_412349	Lentithecium fluviatile CBS 122367	473	MANPASGSAPQSAILYQNAQCDVTLIDIPTSIAAAQGRSDILLSTAPLEAPILLHEEPKSEKAKTGQSYHLPDADLAAEYKSIIEKALNQIRQHVPSPWCAPRKLLAQLPKPGKTDMQIDDPEKELENRLREWAAIDGSKGDDSVFDFQKMMAALGATPEDATVTEQVARKWLMSYCPAREIQNDAQHAASISGMEPNAQQEPWVSSFHNPEKHALDLTVFETPSGTSQEPPEYHFTIPPRATFFLSDSTHSEAFRASFRKVTGEYTLPRHFDLVLLDPPWPNRSAKRKGAYEQVGGMPRMKKMLLSMDIDNYLEHNALVGIWITNKEVMRKHILGPGGLFEKWNIGLIEEWIWVKTTVHGEPMFDLDSALRKPYEILLLGRAAPNSWTTMASAPTVKK…	Lentithecium fluviatile (species), Lentithecium (genus), Lentitheciaceae (family), Massarineae (suborder), Pleosporales (order), Pleosporomycetidae (subclass), Dothideomycetes (class), dothideomyceta (no rank), leotiomyceta (no rank), Pezizomycotina (subphylum), saccharomyceta (no rank), Ascomycota (phylum), Dikarya (subkingdom), Fungi (kingdom), Opisthokonta (no rank), Eukaryota (superkingdom), …	Pezizomycotina	Dothideomycetes
A0A8E2JDS2	MT-A70-domain-containing protein	K432DRAFT_383516	Lepidopterella palustris CBS 459.81	463	MTHPILYQNSDRNVTLIDIPTSIVAAQETPDILLSSEPLQEPYVISVEPKTAKAMANVGQNTVDRDLHCEYKDAIDKALVEIKQHVSGSWCLPRKLMSQLSSKSKEQKTRNVSSAVEMDTEQDSLNAPSWPQTHGAENSEIRLTQLLKLLQGPIRETAQDISKLFSSLNGSDDSAFKGSHSWVMAYRAHTEQSESGQGIIEEPWNPSFHNSGYEHLELSVFDASRQPVESSSGFSFKVPPLSTFFLHDCAHPNSFRVAFHNIADEYGLPRRFDFILLDPPWPNRSAKRKGTYETQSNIPYLQKMILQMDLDTCIQRNGLVGIWVTNKPAVRAAVLGPNGLFQRLNVGLIEEWIWIKTTVKGEPISAMESLWKKPYEVLLLGRAAPNPWVVAERAVKPKR…	Lepidopterella palustris (species), Lepidopterella (genus), Argynnaceae (family), Mytilinidiales (order), Pleosporomycetidae (subclass), Dothideomycetes (class), dothideomyceta (no rank), leotiomyceta (no rank), Pezizomycotina (subphylum), saccharomyceta (no rank), Ascomycota (phylum), Dikarya (subkingdom), Fungi (kingdom), Opisthokonta (no rank), Eukaryota (superkingdom), cellular organisms (no …	Pezizomycotina	Dothideomycetes
A0A8H6FLT3	MT-A70-domain-containing protein	HO173_010813	Letharia columbiana	455	MAEQISTPTPILYQNPTKTLTLLDIPTSIAHAQGTVDHPCNDQICASPPLQTPYPSTEPKTEKAKANVLRTKTPSDTDVGFPDALLQQALREVAEHWPLEEDWCLPRKITSLVSERQSRKRKADDAIDQVFSTQKRDSVHASTAVLPASKIETEIGLDPSPSRTEPDFKFPDSEISVRSIEEPLILSSESTPKAYTCSDIRIFTNRLVRNPYPTLLSLQCSGVKYKTPPNANFLLSKIGEPTAHAFSMAALTLYPKSSATAGPGQFDFVLLDPPWENRSVRRSARYDTMHDSDPMVVLQAMLGQHIAPGALVGCWITNKASVRDTALDAFQTWDVQLIEEWAWLKTTVGGLPITQIDGLWRKPYEVLLLGRKGSDEAQSSDSDVRRRVVVAVPDLHSRK…	Letharia (genus), Parmeliaceae (family), Lecanorineae (suborder), Lecanorales (order), Lecanoromycetidae (subclass), OSLEUM clade (no rank), Lecanoromycetes (class), leotiomyceta (no rank), Pezizomycotina (subphylum), saccharomyceta (no rank), Ascomycota (phylum), Dikarya (subkingdom), Fungi (kingdom), Opisthokonta (no rank), Eukaryota (superkingdom), cellular organisms (no rank)	Pezizomycotina	Lecanoromycetes
A0A8H6FIQ7	MT-A70-domain-containing protein	HO133_007401	Letharia lupina	455	MAEQISTPTPILYQNPTKTLTLLDIPTSIAHAQGSVDHPCNDQIYASPPLQTPYPSTEPKTEKAKANVLRTKTPSDTDVGFPDALLQQALREVAEHWPLEEDWSLPRKITSLVSERQSRKRKADDAIDQVFSTQKRESVHASTAVLPASKIETEIGHDPFPSRTEPEFKFPDSEISVRSIEEPLILSSESTPKAYTCSNIRIFTNRLVRNPYPTPLSLQCSGVKYKTPPNANFLLSKIGEPTAHAFSMAALTLCPTSSATAGPGQFDFVLLDPPWENRSVRRSARYDTMHDSDPMVVLQAMLGQHIAPGALVGCWVTNKASVRDTALDAFQTWDMQLIEEWAWLKTTVGGLPVTQIDGLWRKPYELLLLGRKGSVEAQNSDSDVRRRVIVAVPDLHSRK…	Letharia (genus), Parmeliaceae (family), Lecanorineae (suborder), Lecanorales (order), Lecanoromycetidae (subclass), OSLEUM clade (no rank), Lecanoromycetes (class), leotiomyceta (no rank), Pezizomycotina (subphylum), saccharomyceta (no rank), Ascomycota (phylum), Dikarya (subkingdom), Fungi (kingdom), Opisthokonta (no rank), Eukaryota (superkingdom), cellular organisms (no rank)	Pezizomycotina	Lecanoromycetes
A0A1Y2D280	MT-A70-domain-containing protein	BCR35DRAFT_356003	Leucosporidium creatinivorum	728	MSLSAGSATSPTPPTILHTINLPTFDPTTHQLSLASHHLISSQLSYSPSFPNYKLLLAPPPAQPYQSNPVEPDFNSRRKRKRRRLSPTLATPADWALQRDKQEKKTTTDLESEEHHRSILLQLESAVEAVRAGWESAKEEGEGWMGDVEGRVEWAEKEEEEREELDLVGLGRQFAEEQEGKEGGKGSAEPLVLSSASAQQEEQPLPLSSLFNRIVHNASWSPFLLRTSLHANAEDEPESKTATILLPPSSSFLLSSFHTWSLPSSHISSFGAKHGGWDLLLLDPPWPNASAARAATYDTFDAYDLWQLSLSSLLGSSKPCLVAVWLTNKVKYRRLLIDKLFPAWGIKGPVAEWYWIKISSSSGEPVWALDSSHRRCYEGLLLAYYNPSSLPLPDPQLPS…	Leucosporidium (genus), Leucosporidiaceae (family), Leucosporidiales (order), Microbotryomycetes (class), Pucciniomycotina (subphylum), Basidiomycota (phylum), Dikarya (subkingdom), Fungi (kingdom), Opisthokonta (no rank), Eukaryota (superkingdom), cellular organisms (no rank)	Basidiomycota	Basidiomycota
A0A0H5FU32	MT-A70-domain-containing protein	ls5930a1_00034	Leucosporidium scottii	489	MATEEKATTDSCILHTVSLPTFDPSTHQLTLASHHLVSSHLSYVPSFPNHKLLLTPPPLHPYQAPAPAPTDPDAPLSRRKRRRLAQPQEATPADWALQRDKQARKTSTDLEEEEHHRAIVLQLDGAVEAVRTGWESAREEGEGWMGDVEGCVDWVEKRSEGREEFDLVGLARELAGQREPEEGTENPIAEPLLLSLSAQDFPLPFSSLFNRIIHNPSPSSPFLLRTSNPSATLHLPPASAFLLSDFSSWSSPSSNISSFGAEHGGWDLLLLDPPWPNASATRAATYDTFDAYDLWKLDLPTLLGSSKSCLVAVWLTNKVKYRRLLLDKLFPSWGIRGPVAEWYWIKISSSGEPVWSLESSGRRCYEGIVLGYYNLSSLPLPSGSPELPNSKVFLSTPLG…	Leucosporidium (genus), Leucosporidiaceae (family), Leucosporidiales (order), Microbotryomycetes (class), Pucciniomycotina (subphylum), Basidiomycota (phylum), Dikarya (subkingdom), Fungi (kingdom), Opisthokonta (no rank), Eukaryota (superkingdom), cellular organisms (no rank)	Basidiomycota	Basidiomycota
A0A068RTR7	Methyltransferase-like protein 4	LCOR_03851.1	Lichtheimia corymbifera JMRC:FSU:9682	394	MAILFSTQHVDVIDCQAAFSKQLNLHSQPLQLRRGEFSVHEPYYKSSGSTASAGQKRKRQENTADIETENWHQEHARPFLIQCINELPKDVFSHLDNTETAASNDAIGIDFTSLVSLAQASSRFTQKEDHLNLPPGNHVMEPLDVFHRIISNPSTSNAVQITIQDQDYIIPPGASFYMSDMSTGMKDLKAHARSIGFFDFVVMDPPWPNKSVHRSSHYETQDIYDLFKIPMKQLIAPGGLLAVWVTNKPKFRKFVMNKLFPTWNIKLVGVWYWLKVTTSGEPVVPLDSPHRKPYEQLVLGMVMPHQDQESLSTRESIPDTHAIISIPSRRHSRKPPLQDVMAHYLPKDPKCLELFARCLTPHWTSWGNECLKFQHDEYFESVEAIKDQAGKELV	Lichtheimia corymbifera (species), Lichtheimia (genus), Lichtheimiaceae (family), Mucorales (order), Mucoromycetes (class), Mucoromycotina (subphylum), Mucoromycota (phylum), Fungi incertae sedis (no rank), Fungi (kingdom), Opisthokonta (no rank), Eukaryota (superkingdom), cellular organisms (no rank)	Early_diverging	Early_diverging
A0A077WL72	Methyltransferase-like protein 4	LRAMOSA02128	Lichtheimia ramosa	395	MAILFTTQHVDVVDCQAAFSKELVLYSQELQLRRGQFSVHEPYYKSNTTASAGQKRKRENIADIETESWHQEHARPFLVQCIKELSKDIFSQLDSTKHTSTALSNDDSGIDFTSLVSLAQASSRFTRQLDRLELTDQDHVTDMEPLDVFHRMISNSSTSNAVQIIIQDQKYIIPPDASFYMSDMTTGMKDLKTHARSIGFYDFIVMDPPWPNKSVHRSSHYETQDIYDLFKIPMKQLIATGGLLAVWVTNKPKFRKFVINKLFPTWNIKFVGVWYWLKVTTSGETVVPLDSPHRKPYEQLVLGIAMPQQPLDQEDESSSKGIPDTHAIISIPSRQHSRKPPLQDVMANYLPKDPKCLELFARCLTPHWTSWGNECLKFQHSQYFEAIKDPVDEES	Lichtheimia (genus), Lichtheimiaceae (family), Mucorales (order), Mucoromycetes (class), Mucoromycotina (subphylum), Mucoromycota (phylum), Fungi incertae sedis (no rank), Fungi (kingdom), Opisthokonta (no rank), Eukaryota (superkingdom), cellular organisms (no rank)	Early_diverging	Early_diverging
A0A197JTL9	MT-A70-domain-containing protein	K457DRAFT_156644	Linnemannia elongata AG-77	474	MRTTSIITTTDDAAFLGPVKEPITGWSIRPGTFRVAQPYDKVTEGAIEATTEPSAQSVEQGHPRKKQKLSAPESNNDDELTQWLQSALQLILEKDSTKTYFSSMQQDYFYGTYVGAPANEEFTMDLVKAQPTLQLLRHGFQSSSTNRRRNQADDNMSVEFDEIQLDPDNHQQQLEMTDVYETLVANKDSRPAFINFPTEGQPCYLVPPSSAFIASDFSSIQGLKAIAAQRGGFDMIVMDPPWQNASVDRMGHYGTFDLYELFKIPIPDLLSPIANVKGNQEGGGGVVAVWITNRAKVRKVVVEKLFPAWGLELVAHWYWLKVTTHGEPVLSLDNKHRRPYEGILIGRKKAPTPLGPLGSVVGAEVAPVDTGLRRKLIVSVPSQHSRKPSIMDILSEEYF…	Linnemannia elongata (species), Linnemannia (genus), Mortierellaceae (family), Mortierellales (order), Mortierellomycetes (class), Mortierellomycotina (subphylum), Mucoromycota (phylum), Fungi incertae sedis (no rank), Fungi (kingdom), Opisthokonta (no rank), Eukaryota (superkingdom), cellular organisms (no rank)	Early_diverging	Early_diverging
A0A1Y2GK21	MT-A70-domain-containing protein	BCR41DRAFT_308073	Lobosporangium transversale	268	MLHESTVSVLDRLILISHISLQTYLLAKDREGFDIIVMDPPWQNASVDRMSHYRTMDLYELFKIPIPDLLKANGSNVGGIVAVWITNKAKVKRVVVEKLFPAWGLDLVAHWFWLKVTTKGEPVLSLSNSHRRAYEGVLIGRQRQGSKLSNKTMHETSASNPVNRLLVSIPAQHSRKPSLNALIEEEFFTSKLESRADRDRNAYVDSEALVKKPLYRLELFARNLEEGVLSWGNEPLRYQYCGRGASNSQVVQDGYLIPCPIQSELVSQ	Lobosporangium (genus), Mortierellaceae (family), Mortierellales (order), Mortierellomycetes (class), Mortierellomycotina (subphylum), Mucoromycota (phylum), Fungi incertae sedis (no rank), Fungi (kingdom), Opisthokonta (no rank), Eukaryota (superkingdom), cellular organisms (no rank)	Early_diverging	Early_diverging
A0A6A6TQR9	MT-A70-domain-containing protein	K491DRAFT_448591	Lophiostoma macrostomum CBS 122681	457	MEDPEESLGKLSLQSAILYQNSECNITLIDIPTSIALAQGSHDILRSTEPLEEPILIDNHVPKTPKAKETVAKETDPPLHFEYKVDIEAALVKILANVRGPWCLPRNIVNEVPSHTESGMQIEDEEQILVTRLKEWRASKGVEEVFDFDKMMATLGATSETNATSINSVAHPWLMSCRPAREVAGRSQVDGSVSPKEPWTSSFHNPERHALDLTIFDNQDPRSTPEAFTFRIPSRSSFFLCDTEHSEEFRASFRTVTEDYTLPRHFDFVLLDPPWPNGSVKRKGNYEQVGGMPHMRRMLMSANIDSYLEHNGLVGIWITNKKSLRDLVLGPGGLFETWNVGLIEEWIWIKTTTKGAPMFDLDSSWRKPYETLLLGRAAPNAWTKPEVPPVAKRRVIAAV…	Lophiostoma macrostomum (species), Lophiostoma (genus), Lophiostomataceae (family), Pleosporales (order), Pleosporomycetidae (subclass), Dothideomycetes (class), dothideomyceta (no rank), leotiomyceta (no rank), Pezizomycotina (subphylum), saccharomyceta (no rank), Ascomycota (phylum), Dikarya (subkingdom), Fungi (kingdom), Opisthokonta (no rank), Eukaryota (superkingdom), cellular organisms (no …	Pezizomycotina	Dothideomycetes
A0A6A5ZQZ9	MT-A70-domain-containing protein	BDV96DRAFT_272417	Lophiotrema nucula	457	MNPDEVSLRTSILYQNDDRDITLMDLPTSIAVGQKVTAGDILLSTPPIESPYLIASDPKTKKAQERHAEPAVSNKLHAEYRVEIDRALAEIRRRVPAPWCLPRKLMAHVPESRNTNMDVDDPEKELETRLREWSASKGDDEPFDFNKMMAALGSSSDATSCDPVAQKWSMSCTPAREITEGLGEDSVSPTEAWTSSLHNPNDHALELNISQSFTHPEGIREYRFRVPPRSTFFLDDVTDPSSFRASFRDLTSEYNLPRHFDFVLLDPPWPSRSAKRVRTYEQVGGIPHTKRMLLNMSIESYLEHNSILAMWITNSPKQRDAVLGPGGLFERWNLSFCEEWIWIKTTASGEPMFSLETLWRKPYETLLLARAAPDTWTKMEPAPAIKRRIIAAVPDIHSR…	Lophiotrema (genus), Lophiotremataceae (family), Pleosporales (order), Pleosporomycetidae (subclass), Dothideomycetes (class), dothideomyceta (no rank), leotiomyceta (no rank), Pezizomycotina (subphylum), saccharomyceta (no rank), Ascomycota (phylum), Dikarya (subkingdom), Fungi (kingdom), Opisthokonta (no rank), Eukaryota (superkingdom), cellular organisms (no rank)	Pezizomycotina	Dothideomycetes
A0A6A6QV00	MT-A70-domain-containing protein	BU16DRAFT_362402	Lophium mytilinum	498	MDSQYQKNTNLGGDQRKNGDISETGCTITSRPILYQNEARDITLIDIPLSISTAQGISDDTLLSSSPIVEPFPVNDPKSEAAKANVGKQYDEELHAIYAELVNKALAEIKMTIRGDWCSPRKVMARPSVKAKGADGDSPSTPPVIDSEAILDQHLRSLQEETKDDLSALMASLDVSLDGKPPNIPWSVSYEKPHDASDTTDPREPGEPESIQEPWDWAFHNSYDQALDLVISKPTSASLPDPPNLTFKIPPKSMFFLHDCVEPTPFRTSFREITEDYRLPRHFNFVLLDPPWPNRSARRKGSYTTFFSVNKLKKMIMKMDIDLYVEHDALVGIWITNKPALRDLVLGDDGLFKRLNVGLVEEWIWVKTTTKGEPILSMDSVWRKPYEVLLLGRAANTSY…	Lophium (genus), Mytilinidiaceae (family), Mytilinidiales (order), Pleosporomycetidae (subclass), Dothideomycetes (class), dothideomyceta (no rank), leotiomyceta (no rank), Pezizomycotina (subphylum), saccharomyceta (no rank), Ascomycota (phylum), Dikarya (subkingdom), Fungi (kingdom), Opisthokonta (no rank), Eukaryota (superkingdom), cellular organisms (no rank)	Pezizomycotina	Dothideomycetes
K2S9S1	MT-A70 domain-containing protein	MPH_03554	Macrophomina phaseolina (strain MS6) (Charcoal rot fungus)	491	MEYILWHNADWTRFVIDIPDSISAAQVIRGQPVAYQLLSCPPQKKEWGNNEKASVTNFSVKAQGRHDDVAKVICEAHGEMKNAMQGRKWCNDRFLGRRANYKLLDLLLQNLVDGHQYTQTIEIQEPVEPNTADVQVRITPAFQAWRPTVRVINDCKTRGLSMITNNHVNADLTRLLSTTSEPKEVFKRLFYNPNPHAVKLTIELRPNDQEYIAIPHPHFWIPPRATFLLSDCCEGDLFHQSVKEMHKKYGHAQLFDLVLMDPPWPNKSAENSGNYKTFRFVEDMRQMWSAMSLEQYIAPGGIVAVWITNRELVRDEVLGPGGLFARWGVCLIEEWYYLKTTKTGDELCDLRDQFRKPYETLLVGKKTNPRLTNSIKTRVFAGVPDLHSRKPVVKEMLEL…	Macrophomina phaseolina (species), Macrophomina (genus), Botryosphaeriaceae (family), Botryosphaeriales (order), Dothideomycetes incertae sedis (no rank), Dothideomycetes (class), dothideomyceta (no rank), leotiomyceta (no rank), Pezizomycotina (subphylum), saccharomyceta (no rank), Ascomycota (phylum), Dikarya (subkingdom), Fungi (kingdom), Opisthokonta (no rank), Eukaryota (superkingdom), cellu…	Pezizomycotina	Dothideomycetes
A0A175VTT5	Methyltransferase-like protein 4	MMYC01_208958	Madurella mycetomatis	464	MLTRVVECARTKCSKYRKRNIETSFLADSEGRKRSFWHGPAIPAKPRIADTPAYFRWTLNGAWLSGPTSTHATPQNPFRPKTESWAARESTGRAMSPSSILWQNDHRTVVLLDLPRSIEEAQVPSSQLTAAHGGTARKLRRLISAPPPGSPFPTPEPKDGGSGRPALSPSAQVTELMTAAAVESALAEIKESYSGPWCLPRLCSQPKLKPPSSPPAAAASAGAATGPSLDPHPATEPPDSHHLPASSHPLTGTIQSHRATFLSTAPKFNLILLDPAWPNRSAKRKRTGPGSYHPAADLASIRAILSQVPVASHLAEEGGLVAVWVTNAARFADLLLTSVFAEWGVELVGEWTWLKVTAAGEPVVSVESAWRKPWERLLIARRTGGEKKGAVRGKVIVSV…	Madurella (genus), Sordariales incertae sedis (no rank), Sordariales (order), Sordariomycetidae (subclass), Sordariomycetes (class), sordariomyceta (no rank), leotiomyceta (no rank), Pezizomycotina (subphylum), saccharomyceta (no rank), Ascomycota (phylum), Dikarya (subkingdom), Fungi (kingdom), Opisthokonta (no rank), Eukaryota (superkingdom), cellular organisms (no rank)	Pezizomycotina	Sordariomycetes
G4MSY9	MT-A70 family	MGG_01492	Magnaporthe oryzae (strain 70-15 / ATCC MYA-4617 / FGSC 8958) (Rice blast fungus) (Pyricularia oryzae)	376	MTAATLFESTDGTVVLLDLPRSIEDAQQHPAAVTLPEAPSLVTNSCRDGTSWTRRLISSPPPETPFVTPEPKNGPSPLPAAAQVAQLMIQASVTGALEELRTNYSGPYLLPRQLSPQRMIADGGKAVDDYKSPHACDLESCSTTAEDATKGRYYFPPESHHVLGTIQETKTLLLQSAPNFNVIVLDPPWPNRSAKRKKGGYKVATTTDDIRALLSDVPIPSLLARDGLVAIWVTNKPAFLDMLTSPRDGILSEWGLELVGEWSWLKITTSAEPILPIDSAHRKPWEPLLIAQRKGSKRVFPPFWRRRVIVSVPDTHSRKPNIRDLVNPMLPPRSRGLEIFARNLTAGWWAWGDDVLHFQERSNWVMAESKSPATGC	Magnaporthe oryzae (species), Pyricularia (genus), Pyriculariaceae (family), Magnaporthales (order), Sordariomycetidae (subclass), Sordariomycetes (class), sordariomyceta (no rank), leotiomyceta (no rank), Pezizomycotina (subphylum), saccharomyceta (no rank), Ascomycota (phylum), Dikarya (subkingdom), Fungi (kingdom), Opisthokonta (no rank), Eukaryota (superkingdom), cellular organisms (no rank)	Pezizomycotina	Sordariomycetes
A0A0C4DYT7	MT-A70 family protein	MAPG_05216	Magnaporthiopsis poae (strain ATCC 64411 / 73-15) (Kentucky bluegrass fungus) (Magnaporthe poae)	390	MSSSVLFRSDDGAIVLLDLPRSIEESQTEATEPPASPPPPRSLPPRRLISTEPPSIPFSLPEPKRPLYDALPSAAAQVAQLMAQAAVGRALDRLRASHAGPWLLPRALRPSPSPGTVPDGGAEGSGLGSSRKRKVGALSPATLRGPEQEQGGQAEAEAEAEAEAEKEYFFPPKSCYILGSIEATRQAFVESAPVFDLIVLDPPWPNRSAARKKGSGRYNLAAGATEIRALLSLIPVAAHLAPDGMVAVWVTNKPAFTEILTSLLNDEWGLELIGEWAWLKVTSQGEPVFALESEFRKPWELLLVARRKGSSRTPPAGWDRRVLVAVPDVHSRKPNLRGIFREVLRPGFRGLEVFARNLVAGWWSWGDDVLCFQRRSHWVVAGQNEDQQHK	Magnaporthiopsis poae (species), Magnaporthiopsis (genus), Magnaporthaceae (family), Magnaporthales (order), Sordariomycetidae (subclass), Sordariomycetes (class), sordariomyceta (no rank), leotiomyceta (no rank), Pezizomycotina (subphylum), saccharomyceta (no rank), Ascomycota (phylum), Dikarya (subkingdom), Fungi (kingdom), Opisthokonta (no rank), Eukaryota (superkingdom), cellular organisms (n…	Pezizomycotina	Sordariomycetes
K1WWK0	MT-A70 family	MBM_04312	Marssonina brunnea f. sp. multigermtubi (strain MB_m1) (Marssonina leaf spot fungus)	471	MDRSSILYANSDATVILVDIPCSIESAQEPENRNPTHYLLSSAAPLQPFPSTEPKSAKAKARLGVSEPSLSDQLLRRHLELALQDVRENYTGPWCRPRYTSTHPSLMRKRKREQFKSSPDGERNRAAKSIGFTREKWHSCVPAACQYASDVDREISPLVCGHGPISCAHVSPSRSGAYSVSLKSYGCSDTSRTHGRFAISPEEKVQCASVGEAFSLPPGSRYISGTIEATNETFKFSAPKFDLVVIDPPWPNKSALRKRAYTTAPTTPSIKHLLSLLPLPLHLTDTSLVAIWITNKPAFRALVLDPTGLFDAWGVTLVEEWVWLKTTLSGDPIQALDSAWRKPWEVLLVGKRGVHRDFKVKRRVVIAVPDLHSRKPCLKMVLDAILKVQPEGGGASESG…	Drepanopeziza brunnea f. sp. 'multigermtubi' (no rank), Drepanopeziza brunnea (species), Drepanopeziza (genus), Drepanopezizaceae (family), Helotiales (order), Leotiomycetes (class), sordariomyceta (no rank), leotiomyceta (no rank), Pezizomycotina (subphylum), saccharomyceta (no rank), Ascomycota (phylum), Dikarya (subkingdom), Fungi (kingdom), Opisthokonta (no rank), Eukaryota (superkingdom), ce…	Pezizomycotina	Leotiomycetes
A0A218Z656	MT-A70-domain-containing protein	B2J93_7210	Marssonina coronariae	410	MASEDCYGPCILYTNKDNTVILIDIPRSIELAQGRPLMRRKLISCKPPILPLPSLEPKSAKARAQLLPHTCTLRDLVLRKILELALDQVKEGHTGEWCGKRLYYHSTPTRKRKRESSEDSPVISGHAPDYWAGDSTLEDRSSTSSAGSVNALPEPPWDNITAVHINRDVMEQCVRLTHGATRETVVPSFYLPPKAAFILGDVMKTIDSFKQKAPKFDLVVMDPPWPNRSAERKGDYRTCYDAADIRGILCSLPLADHLTGDGIVAVWITNKEHFRDMLLDPSEGLFDKWGVTLAEEWVWLKTTTSGEPVYPLKSSWRKPYEILLVGRRGYPTGKVMRRVIIGVPDLHSRKPNGKVLFEMMMKNRVDKKVVKDKYEALEIFARNLTAGWWSWGMEPLKFQ…	Marssonina (genus), Dermateaceae (family), Helotiales (order), Leotiomycetes (class), sordariomyceta (no rank), leotiomyceta (no rank), Pezizomycotina (subphylum), saccharomyceta (no rank), Ascomycota (phylum), Dikarya (subkingdom), Fungi (kingdom), Opisthokonta (no rank), Eukaryota (superkingdom), cellular organisms (no rank)	Pezizomycotina	Leotiomycetes
A0A6A6RSG5	MT-A70-domain-containing protein	P280DRAFT_376176	Massarina eburnea CBS 473.64	468	MATSETGETSRSAILYQNDDKDITLIDIPTSIALAQGRSDTLLSTQPLEEPIPLNYEPTTNKAKVNDSKHHPVHLASTVLHLGYKNVVERALREIHSHVSGSWCQPRKLKARVPKGGKTDMEIDDPEQELELRLREWAALEQRKGDDAAFDFQKMMAFLGAVSEPNATLPETVTHKWCMSYRSAREMNSDAQRAGSNLPKEPELEGVQEPWTSSFHNPEKHALDLAVFENATKSGQPVASAAYRFTIPPGASFFLSDSTHSESFRTSFRELTDEYTLPRHFDLVLLDPPWPNRSAKRSKGYEQVGGIPHTMKMLLKMDIDNYLEHNALVGVWITNKEALRDHMLGPGGLFEKWNIGLIEEWVWVKTTTQGEPMFDIDSLTRKPYEVLLLGRAAPNSWTT…	Massarina eburnea (species), Massarina (genus), Massarinaceae (family), Massarineae (suborder), Pleosporales (order), Pleosporomycetidae (subclass), Dothideomycetes (class), dothideomyceta (no rank), leotiomyceta (no rank), Pezizomycotina (subphylum), saccharomyceta (no rank), Ascomycota (phylum), Dikarya (subkingdom), Fungi (kingdom), Opisthokonta (no rank), Eukaryota (superkingdom), cellular or…	Pezizomycotina	Dothideomycetes
A0A7C8M7Z2	MT-A70-domain-containing protein	BDV95DRAFT_497074	Massariosphaeria phaeospora	477	MPALLAPKRQKVARTAILYQNVERDITLVDIPTSIAVAQVQGDILLSTPPLEVPILLDDKHVPKTEKAKAKKDEYLSGAKQHMEYKPIIEQALSEIRNHVSGSWCAPRKLMAQVPRRGESDMEIDDPEKELESRLREWAALIGSKGEEEAFDFQKMMASLGASEPDATSTEKVVQKWLMSHGPARDTINIATRDITSTTESESPEEPWTSSFHNPDDHALDMAVFENSSHSEGSSEEYRFRIPPRATLFLSDSTHSDAFRASFREVTDEYKLPRHFDLILLDPPWPNGSAKRKGAYEQIGGMPYVTKMLLSMDIDNYLEHNALLGLWITNKESMRERVLGKGGLFESWNVGLIEEWIWVKTTVNGEPMFDMDSPLRKPYEVLLLGRAAPNSWTTMVHAP…	Massariosphaeria (genus), Pleosporales incertae sedis (no rank), Pleosporales (order), Pleosporomycetidae (subclass), Dothideomycetes (class), dothideomyceta (no rank), leotiomyceta (no rank), Pezizomycotina (subphylum), saccharomyceta (no rank), Ascomycota (phylum), Dikarya (subkingdom), Fungi (kingdom), Opisthokonta (no rank), Eukaryota (superkingdom), cellular organisms (no rank)	Pezizomycotina	Dothideomycetes
A0A6A6X4S6	MT-A70-domain-containing protein	K505DRAFT_351484	Melanomma pulvis-pyrius CBS 109.77	443	MRTSILYQNPEQDIALVDIPTSIVVAQGVDNHDILLSTAPLEEPFFLQQPHEPKTTKSKKNLAEDLSSAEKHAEYKAEIERALATIQVPGPWCVPRKLITQVPKSGKSSDAMAIDEPEKELEKRLREWSALNESKGDDAFDFQKMMALIEANATSTEAVAQWTMSYKPSTSETKESWTGSFHNAETHALDLAISKSGTDEEYRFKIPPKSSLFLSDSTHSDAFRASFREVTEEYTLPRHFDLILLDPPWPSGSAKRKGAYEQMGGMPYMMKMLSKMDIDSYVEHNAMVGIWITNKQSLRGHVLGPGGLFEKWNVGLVEEWIWVKTTTKGEPMFNLDSLWRKPYEVLLLGRAAPNSWTTMAAAPEVKKRVIAAVPDVHSRKPCLKELLEPYMPDPEDYSA…	Melanomma pulvis-pyrius (species), Melanomma (genus), Melanommataceae (family), Pleosporales (order), Pleosporomycetidae (subclass), Dothideomycetes (class), dothideomyceta (no rank), leotiomyceta (no rank), Pezizomycotina (subphylum), saccharomyceta (no rank), Ascomycota (phylum), Dikarya (subkingdom), Fungi (kingdom), Opisthokonta (no rank), Eukaryota (superkingdom), cellular organisms (no rank)	Pezizomycotina	Dothideomycetes
E9DUJ6	MT-A70 family	MAC_01294	Metarhizium acridum (strain CQMa 102)	457	MTCLGTGQSGGENIRRQLESSTVSSGHSVRVTKAFPAEDCRNPSSEPKANPNGSSSCYQRISGPLFATYPHPQHLSARSPTRIAHVHGPIGTILPGNRLMSGPPQGDAATASSVLFQSNDKSVVLLDIPRSLEEAQVLPGCPLLRRVYSDAPPTQPFPTPDPKRSRRSRRRTGRRGGCDHASGIGGGAAHDWPAQPPATQIADLMTAATVQSALQVICDGYNGPFHLPRKQIPVDIEDANAPSPLPVQDARPLDGSIRGLRQVFADTAPVFKLVVLDPPWPNRSARRRSNKYATATNLDEIRDLLTSIPVSAHVASDGLVAVWITNKASIPELLTSPTGVFASWGVELVAEWTWLKITATGEPLYDVGSVWRKPWEKILIAKPIGAPAPPGLKAKVIVA…	Metarhizium acridum (species), Metarhizium (genus), Clavicipitaceae (family), Hypocreales (order), Hypocreomycetidae (subclass), Sordariomycetes (class), sordariomyceta (no rank), leotiomyceta (no rank), Pezizomycotina (subphylum), saccharomyceta (no rank), Ascomycota (phylum), Dikarya (subkingdom), Fungi (kingdom), Opisthokonta (no rank), Eukaryota (superkingdom), cellular organisms (no rank)	Pezizomycotina	Sordariomycetes
A0A0B2WSP1	MT-A70 family	MAM_05162	Metarhizium album (strain ARSEF 1941)	363	MSGPAQDERDPDTASSILFQSDDKSVVLLDIPRSLEEAQVLPGCRLRRRVYSDAPPTAPFPTPDPKRSRRRARPAGRPPDPDHASDNGGPGAAHDLAAQTPAAQIADLMTAATVQRALQVLCDRHSGPFHLPRKHFPADTEGVDANPSTALPVQDATPLHGSIQDLRQVFVDTAPAFKLVVLDPPWPNRSARRRGDKYATATNLDEIRALLTSIPMSAHLASGGLVAIWITNKASIPELLTSPTGVFAAWGVELAAEWTWLKVAATGEPLYDVASAWRKPWEKLLVAKPVGAPAPPGLRAKVIVAAPDVHSRKPSLRLLFQDVLGQQDYPGLEIFARNLTAGWWSWGDQVLHLQGQQCWEQLP	Metarhizium album (species), Metarhizium (genus), Clavicipitaceae (family), Hypocreales (order), Hypocreomycetidae (subclass), Sordariomycetes (class), sordariomyceta (no rank), leotiomyceta (no rank), Pezizomycotina (subphylum), saccharomyceta (no rank), Ascomycota (phylum), Dikarya (subkingdom), Fungi (kingdom), Opisthokonta (no rank), Eukaryota (superkingdom), cellular organisms (no rank)	Pezizomycotina	Sordariomycetes
A0A0B4FTW8	MT-A70 family	MAN_00756	Metarhizium anisopliae (strain ARSEF 549)	371	MSDNGLIGTIAPGTRLMSGPPQDDAATASSVLFQSSDKTVVLLDVPRSLEEAQVLPGCRLLRRVYSDPPPTEPFPTPDPKRSRRRAGRRGRCDHTSGHDGGAAHDWPAQPPAAQIADLMTVAAVQSALQVMCDGYNGPFHLPRKPVPADIVDVNAPSPLPVQDARPLHGSIRDLTQVFADTAPVFKLVVLDPPWPNRSARRRSNKYATATNLDDIRALLTSIPISAHLASDGLVAVWITNKASIPELLTSPAGVFASWGVELVAEWTWLKITAAGEPLYDVESVWRKPWEKILIAKPIGVPAPPGLKAKVIVAAPDVHSRKPNLRLLFQDVLGQQDYAGLEIFARNLTAGWWSWGDQVLHFQGQQYWEQSC	Metarhizium anisopliae (species), Metarhizium (genus), Clavicipitaceae (family), Hypocreales (order), Hypocreomycetidae (subclass), Sordariomycetes (class), sordariomyceta (no rank), leotiomyceta (no rank), Pezizomycotina (subphylum), saccharomyceta (no rank), Ascomycota (phylum), Dikarya (subkingdom), Fungi (kingdom), Opisthokonta (no rank), Eukaryota (superkingdom), cellular organisms (no rank)	Pezizomycotina	Sordariomycetes
A0A7D5USP5	Methyltransferase-like protein 4	G6M90_00g021560	Metarhizium brunneum	371	MSDNGLIGTIAPGTRLMSGPPQDDAATASSVLFQSSDKTVVLLDVPRSLEEAQVLPGCRLLRRVYSDPPPTKPFPTPDPKRSRRRAGHRGRCDHASGHDGGAAHDWPAQPPAAQIADLMTAAAVQSALQVMCDGYNGPFHLPRKPLPADIEDVNAPSPLHVQDARPLYGSIQDLRQVFADTAPVFKLVVLDPPWPNRSARRRSNKYATATNLDDIRALLTSIPISAHLASDGLVAVWITNKASIPELLTSPAGVFASWGVELVAEWTWLKITAAGEPLYDVESVWRKPWEKILIAKPIGAPAPPGLKAKVIVAAPDVHSRKPNLRLLFQDVLGQQDYAGLEIFARNLTAGWWSWGDQVLHFQGQQYWEQSC	Metarhizium (genus), Clavicipitaceae (family), Hypocreales (order), Hypocreomycetidae (subclass), Sordariomycetes (class), sordariomyceta (no rank), leotiomyceta (no rank), Pezizomycotina (subphylum), saccharomyceta (no rank), Ascomycota (phylum), Dikarya (subkingdom), Fungi (kingdom), Opisthokonta (no rank), Eukaryota (superkingdom), cellular organisms (no rank)	Pezizomycotina	Sordariomycetes
A0A0B4GX20	MT-A70 family	MGU_00976	Metarhizium guizhouense (strain ARSEF 977)	355	MSGPPQDDAATASSVLFQSSDKTVVLLDVPRSLEEAQVLPGCRLLRRVYSDPPPTEPFPTPDPKRSRRRAGRRGRCDHASGHDGGAAHDWPAQPPAAQIADLMTAAAVQSALQAMCDGYNGPFHLPRKPVPADIEDVNAPSPLPVQDARPLHGSIQGLRQVFADTAPVFKLVVLDPPWPNRSARRRSNKYATATNLDDIRALLTSIPISAHLASDGLVAVWITNKASIPELLTSPAGVFASWGVELVAEWTWLKITAAGEPLYDVESVWRKPWEKILIAKPIGVPAPPGLKTKVIVAAPDVHSRKPNLRLLFQDVLGQQDYAGLEVFARNLTAGWWSWGDQVLHFQGQQYWEQSC	Metarhizium guizhouense (species), Metarhizium (genus), Clavicipitaceae (family), Hypocreales (order), Hypocreomycetidae (subclass), Sordariomycetes (class), sordariomyceta (no rank), leotiomyceta (no rank), Pezizomycotina (subphylum), saccharomyceta (no rank), Ascomycota (phylum), Dikarya (subkingdom), Fungi (kingdom), Opisthokonta (no rank), Eukaryota (superkingdom), cellular organisms (no rank)	Pezizomycotina	Sordariomycetes
A0A0B4HS94	MT-A70 family	MAJ_01929	Metarhizium majus (strain ARSEF 297)	355	MSGPPQDDAATASSVLFQSNDRTVVLLDVPRSLEEAQVLPGCRLLRRVYSDPPPTEPFPTPDPKRSRRRAVRRGRCDHASGHDGGAAHDWPAQPPAAQIADLMTAAAVQSALQVMCEGYNGPFHLPHKPVPADMEDVNAPSPLPVQDARPLHGSIQGLRQVFADTAPVFKLVVLDPPWPNRSARRRSNKYATATNLDDIRALLTSIPISAHLASDGLVAVWITNKASIPELLTSPTGVFASWGVELVAEWTWLKITAAGEPLYDVESVWRKPWEKILIAKPIGVPAPPGLKTKVIVAAPDVHSRKPNLRLLFQHVLGQQDYAGLEIFARNLTAGWWSWGDQVLHFQGQQYWEQSC	Metarhizium majus (species), Metarhizium (genus), Clavicipitaceae (family), Hypocreales (order), Hypocreomycetidae (subclass), Sordariomycetes (class), sordariomyceta (no rank), leotiomyceta (no rank), Pezizomycotina (subphylum), saccharomyceta (no rank), Ascomycota (phylum), Dikarya (subkingdom), Fungi (kingdom), Opisthokonta (no rank), Eukaryota (superkingdom), cellular organisms (no rank)	Pezizomycotina	Sordariomycetes
A0A167HVG6	MT-A70 family	NOR_01621	Metarhizium rileyi (strain RCEF 4871) (Nomuraea rileyi)	362	MSGPVQSGSTTSSSVLFQSDDRTVVLLDIPRSLEEAQVLPGRPLLRRIYSDAPPAEPLPTPDPKRSRRRRRRGNGASESNHAGAAHECIAQSPAAQIADLMTAASVQGALQVLRDRHNGPFHLPRTSASAAYTGPVDVDVDADAPRVLPVDVEDARPLHGSVQDLRQAFIDTAPAFRLIVLDPPWPNRSAKRRSDRYATATDMREMRTLLTDIPVAAHLASDGLLAVWITNKASIPDLLTSPAGVFASWGVELVAEWTWLKITANGSPLYDVESTWRKPWEKILIARPIGASARPGLRSKVIIAVPDVHSRKPNLRALFEDVLAQQNYPGLEVFARNLTAGWWSWGDQVFHFQSQQYWQEID	Metarhizium rileyi (species), Metarhizium (genus), Clavicipitaceae (family), Hypocreales (order), Hypocreomycetidae (subclass), Sordariomycetes (class), sordariomyceta (no rank), leotiomyceta (no rank), Pezizomycotina (subphylum), saccharomyceta (no rank), Ascomycota (phylum), Dikarya (subkingdom), Fungi (kingdom), Opisthokonta (no rank), Eukaryota (superkingdom), cellular organisms (no rank)	Pezizomycotina	Sordariomycetes
E9F2B8	Mt-a70	MAA_06316	Metarhizium robertsii (strain ARSEF 23 / ATCC MYA-3075) (Metarhizium anisopliae (strain ARSEF 23))	372	MSDNGLIGTIAPGTRLMSGPPQDDAATASSVLFQSSDKTVVLLDVPRSLEEAQVLPGCRLLRRVYSDPPPTEPFPTPDPKRSRRRAGRRGRCDHDASGHDGGAAHDWPAQPPAAQIADLMTAAAVQSALQVMCDGYNGPFHLPRKQVPADIEAVNAPPPLPVQDARPLHGSIQDLRQVFADTAPVFKLVVLDPPWPNRSARRRSNKYATATNLDDIRALLTSIPISAHLASDGLVAVWITNKASIPELLTSPAGVFASWGVELVAEWTWLKITAAGEPLYDVESVWRKPWEKILIAKPIGVPAPPGLKAKVIVAAPDVHSRKPNLRLLFQDVLGQQDYAGLEIFARNLTAGWWSWGDQVLHFQGQQYWEQSC	Metarhizium robertsii (species), Metarhizium (genus), Clavicipitaceae (family), Hypocreales (order), Hypocreomycetidae (subclass), Sordariomycetes (class), sordariomyceta (no rank), leotiomyceta (no rank), Pezizomycotina (subphylum), saccharomyceta (no rank), Ascomycota (phylum), Dikarya (subkingdom), Fungi (kingdom), Opisthokonta (no rank), Eukaryota (superkingdom), cellular organisms (no rank)	Pezizomycotina	Sordariomycetes
U5H011	MT-A70-domain-containing protein	MVLG_00752	Microbotryum lychnidis-dioicae (strain p1A1 Lamole / MvSl-1064) (Anther smut fungus)	521	MSLPSTSILATTETASFDTSSGQLLISSDHLISTARSYAVHFAPSYIPSFQKPPREPYQSLPSLPLNQDEPPLTDDARPNARPRKRKRVQRNREDLTPLEHWNARHNALQRSSTDHETAQHHERILARLTEAVENIREEVLKGTRGGVLDRAVKEQMPPSAQVWLGNLAGQVRWEAKQEDARPEFDWVSLLDRPEESVDREVEPVPLRLNRGGEDHEISELSPTELPNRIIMNDSPERHALLNLTRSNPSLVLPHRSAFLLQDFSRWSLPGSPIRRFAQAIGAWDLVVLDPPWPNASAARSSSYHTFDPYALGKLDMTALLQSETASRPTLIAVWLTNKIKYRRLLTNQLFPSWRIDPSTLAAWYWIKTTSLGHPLWSLDSTHRRTYEPLLIGYSLPKK…	Microbotryum lychnidis-dioicae (species), Microbotryum (genus), Microbotryaceae (family), Microbotryales (order), Microbotryomycetes (class), Pucciniomycotina (subphylum), Basidiomycota (phylum), Dikarya (subkingdom), Fungi (kingdom), Opisthokonta (no rank), Eukaryota (superkingdom), cellular organisms (no rank)	Basidiomycota	Basidiomycota
A0A136J597	MT-A70-domain-containing protein	Micbo1qcDRAFT_233647	Microdochium bolleyi	360	MTTPPAAGQQQQAESILYTAPDESVVVVDIPRSVEEAQVLTGQRLRPQRVLSSEAPSTPWMLPEPRGAAGVDSNIAAVSPAAAIAELMTLESVSAALETTQLAYRSRRIVGTIQATRDDFLQDAPVFDLILLDPPWPSRSVKRKRRTGSSYATVSSIPEARTLLASIPVAAKLNKDHGLVAVWITNKAAVYDLLVAPGTGIFANWGVELVGEYIWLKITDGGEPIFALDSQWRKPWERLLLARPIQRAGPVRRESSGGIEAAPQKRAIPTKVILAVPDLHSRKPNLRSVLQDLLPPDYLGLEVFARNLTAGWWSWGNEALLFQQPEHWVEVEAESHRRTRAENDADSGRDGQSSKSSHDR	Microdochium (genus), Microdochiaceae (family), Xylariales (order), Xylariomycetidae (subclass), Sordariomycetes (class), sordariomyceta (no rank), leotiomyceta (no rank), Pezizomycotina (subphylum), saccharomyceta (no rank), Ascomycota (phylum), Dikarya (subkingdom), Fungi (kingdom), Opisthokonta (no rank), Eukaryota (superkingdom), cellular organisms (no rank)	Pezizomycotina	Sordariomycetes
G7E5V9	MT-A70-domain-containing protein	Mo04902 E5Q_04902	Mixia osmundae (strain CBS 9802 / IAM 14324 / JCM 22182 / KY 12970)	465	MRLSDCWTGCQSSLSLLEIVVKRVSPRPRDSTTQLDQNEPMSIICRSTVQPFPSGASHSEPEATVRAEVTVLDSAKSYLDHFRATALRTAFVPQPDGQSVLQLCCPTPAEAPFTSTSSDKPAQRRPKRAKRSDEPHKSKADANAYHATISQLLHTAIASARSALSARAWYDADAICPPNPTIGADWAALVKDAPAAVPRKARSLDDVTGRIEALELINRVCKTDTGKVVHLDRQDTPILVPPCSAFLIADMKSWDLLLPPSHVVSDGYDLVILDPPWPNKSASRAKQYDQIDIYDLLDISLPTVLEGANTTRPCLVCVWLTNKPRYRRFVTDTLFPHWGISSGKTSEGHWIKTSTQGEPLFSLDDQDRRCYESFIMAWWIPSEYEGPAPVLPDPQVFLS…	Mixia osmundae (species), Mixia (genus), Mixiaceae (family), Mixiales (order), Mixiomycetes (class), Pucciniomycotina (subphylum), Basidiomycota (phylum), Dikarya (subkingdom), Fungi (kingdom), Opisthokonta (no rank), Eukaryota (superkingdom), cellular organisms (no rank)	Basidiomycota	Basidiomycota
A0A166UFR3	MT-A70 family	AAL_01782	Moelleriella libera RCEF 2490	376	MSAPLGHDEDDAATSSILYQSADSEVVLLDIPRSMEESQVLPGEPIVRRILSGPPASAPFPTPEPKGRGGSRTAAHNWPHQSTAAQISDLMTAATVEHALQRLRDSYSGLFVYPRISPLVTPGAVDAREPLPVPNAVPLLGSIQDLRRRFMDIAPIFQLIVLDPPWPNRSARRRANTYATATRLAEMQTLLTSIPISAHLARDGLVAIWITNKASIPDFLTSVNGIFTAWGVELAAEWVWVKVTASGEPLYDVNSTWRKPWEKVLIAKRIGAPTPCHLGSKVIVAVPDIHSRKPNMRRLFEDVFRQRRYRGLEVFARNLTAGWWSWGDQVLHFQDLQYWDTRQRSEAHATKSSAISAYCQEAVGQEAVDENEETAS	Moelleriella libera (species), Moelleriella (genus), Clavicipitaceae (family), Hypocreales (order), Hypocreomycetidae (subclass), Sordariomycetes (class), sordariomyceta (no rank), leotiomyceta (no rank), Pezizomycotina (subphylum), saccharomyceta (no rank), Ascomycota (phylum), Dikarya (subkingdom), Fungi (kingdom), Opisthokonta (no rank), Eukaryota (superkingdom), cellular organisms (no rank)	Pezizomycotina	Sordariomycetes
A0A132B515	MT-A70-domain-containing protein	LY89DRAFT_661321	Mollisia scopiformis	353	MASCILYQNSDASISIIDIPSSIKFAQVSPTSSRRLLSSEPLTKPFPSVEPKSRKAKENLGETSLDTLFLSKHLQFVLEELKAEYHGEWCLSRAVLSQSSEISLKKRKNRDFEHESDQKNAGGPASETFCSFSTDSDETGRMPPNSTVLCGEVVATRDTFASCAPNFDLIIMDPPWPNRSARRKKSYGISYGSSEIRELLSSIPIGSHLSEDGTVGVWVTNKDAFKDMLLQPGGLFEEWGIVLAEEWIWLKTTLTGEPICPLDSAWRKPYEIMLIGKRGIAHNETVKRRVLIGVPDLHSRKPNLKALFDQRNQKRKYEALEIFARNMTAGWWGWGNEALKFQMDTHWINGEGN	Mollisia (genus), Mollisiaceae (family), Helotiales (order), Leotiomycetes (class), sordariomyceta (no rank), leotiomyceta (no rank), Pezizomycotina (subphylum), saccharomyceta (no rank), Ascomycota (phylum), Dikarya (subkingdom), Fungi (kingdom), Opisthokonta (no rank), Eukaryota (superkingdom), cellular organisms (no rank)	Pezizomycotina	Leotiomycetes
A0A507QWF7	Methyltransferase-like protein 4	METTL4 MPDQ_007337	Monascus purpureus (Red mold) (Monascus anka)	522	MQEPPSSSILYQNTGGTVFLIDIPTSIALGQELSPLQQSQGPVQQRFSSKLDSITGNKPKQIPANDDVAGSLWKKGEGKKQLLSSPPMESPFPVSTEPKSDVARERVLRQISAPERHYRCLIEGLVLEGLREISEGQRGKGWCLSRRVVNQGGLPPLSSYRKRGRETRGEKVSIETAKFSCSFVAEMPHGIPGPPVILSSTSQNIFEGISELHHGVVKNPSNLEAALIVPCCKSNAENEKHAQSIDESHCTFNVPPESNFLLGTLPLGQQLQNAGLSSTSPIPGMPRDKRFNLILLDPPWPNRSVRRSRHYQTHSYADMDVLTQYLCDVLRAHLHGPRYIPDAYTNTTEASTQNSRRTIGAIWVTNSEKSRKVAYESLRGAGLSICEEWIWIKTTINGE…	Monascus (genus), Aspergillaceae (family), Eurotiales (order), Eurotiomycetidae (subclass), Eurotiomycetes (class), leotiomyceta (no rank), Pezizomycotina (subphylum), saccharomyceta (no rank), Ascomycota (phylum), Dikarya (subkingdom), Fungi (kingdom), Opisthokonta (no rank), Eukaryota (superkingdom), cellular organisms (no rank)	Pezizomycotina	Eurotiomycetes
A0A5M9JU59	MT-A70 family	EYC84_000652	Monilinia fructicola (Brown rot fungus) (Ciboria fructicola)	491	MNLNPISTVYMEKPHVFGDPPTANIYKTTVPHIIYQNDDKTITLIDIPRSIEDAQYLSERCISRPDSKRRLISCQPVDTPYQSPEPKSIKALRNAPQKTIEELMLERYVQLALDEMKRAMQGQGTMCLDRILGKNENQIRKRKSSAELGKSQQTLIIESNCMLPKRIDIDGSTATLPPKSKMIYGNIPEASVYVESRPDGFPRFHVIVMDPPWPNRSALRKDAYTIASGFFGIENLLKSLPCNHIENNGYIGIWTTNKPAFRAMLLDPGGIFEQWGLELVEEWIWLKITSSGEPIYKITGTWRKPWEILLVGRKKAFRKTECDLEKGPVAEEELGVEKQPDDDAAGLAKQTTIDQEHGIKESPAASSKLNKSPESSENTGVTIKRRVIFGVPDLHSRKP…	Monilinia (genus), Sclerotiniaceae (family), Helotiales (order), Leotiomycetes (class), sordariomyceta (no rank), leotiomyceta (no rank), Pezizomycotina (subphylum), saccharomyceta (no rank), Ascomycota (phylum), Dikarya (subkingdom), Fungi (kingdom), Opisthokonta (no rank), Eukaryota (superkingdom), cellular organisms (no rank)	Pezizomycotina	Leotiomycetes
A0A5N6K6M7	MT-A70-domain-containing protein	EYC80_001975	Monilinia laxa (Brown rot fungus) (Sclerotinia laxa)	467	MRRLIYKENYIINAPEKTIEELMLERYVQLALDEMKRAMKGQGTMCLDRVLGKNETQTRKRKSAELGKFQQTLMIESNNMLPKRVNIDESTATMPPKSKMIHGNIPEASFHVENRPDGFPRFHLIVMDPPWPNRSALRKDAYAIASGFLGIESLLKSLPCNHIESNGYMGIWITNKPAFRAMLLDPGGLFDQWGLELVEEWIWLKITTSGEPIYKIAGTWRKPWEILLVGRKKCFGKREFDFEKGPATEEEMGVEKQSGGDAASLAKQATINQEHGIRGSPTASPKPNKSSELSENTLVTIKRRIIFGVPDLHSRKPNLKYLFGQLLGLGDYMGLEIFARNLTAGWWGWGNEVMKFQMDRAWAEGEGEADAAEPVASAPVSNASPIRKPEEAVSSVDIL…	Monilinia (genus), Sclerotiniaceae (family), Helotiales (order), Leotiomycetes (class), sordariomyceta (no rank), leotiomyceta (no rank), Pezizomycotina (subphylum), saccharomyceta (no rank), Ascomycota (phylum), Dikarya (subkingdom), Fungi (kingdom), Opisthokonta (no rank), Eukaryota (superkingdom), cellular organisms (no rank)	Pezizomycotina	Leotiomycetes
A0A8A3PHP5	MT-A70-domain-containing protein	DSL72_006184	Monilinia vaccinii-corymbosi	496	MERPHVCSELCKAKNTLKSGVAHIQLSRFPPHILYQNDDRTITLIDIPRSIEDAQYLSGSEEGTGIPHANVTRRLISCEPVNTPYPSLEPKSKKALGNAPGKGIEELVLERYVQLALDEMRGAMKEQGTMCLDRVLGTGDKPKRRRGSSGEPGKYQQSSLINHDCLLPKRINIDGAIATMPPKSTMIRGNIHETSLPIDWDRPESFPSFHVIVMDPPWPNRSALRNDAYALASGSLDIENLLKSLPCNHIENNGYIGIWITNKPAFRAMLLKPGGIFEQWGLKLVEEWIWLKVTSSGEPISAITGTWRKPWEILLVGRNAGARRKEGLAGFERRPDVEEEPGVERSHGGEAAGLTKPAIITHKHHGNESPNSTPEPTNNPEHSENTPSIVKRRVVIGVP…	Monilinia (genus), Sclerotiniaceae (family), Helotiales (order), Leotiomycetes (class), sordariomyceta (no rank), leotiomyceta (no rank), Pezizomycotina (subphylum), saccharomyceta (no rank), Ascomycota (phylum), Dikarya (subkingdom), Fungi (kingdom), Opisthokonta (no rank), Eukaryota (superkingdom), cellular organisms (no rank)	Pezizomycotina	Leotiomycetes
A0A4Q4SZE6	MT-A70 family	DL764_007684	Monosporascus ibericus	376	MERSCVLSESSDKSAVVIDIPRSIEEAQVLPGQEVIERRLVSCSPIGEQWATPEPRNGDIHIAANPPSAAIAELMTLETARTALDVVRSSHAGPWCLSRVLVRRQAGGVEDEGKDPSRKRKQTALVGSDEDEVIPEPVRQRRHGPPDPHAVNDPSPPFIPPFIPEQSHYLLGSIASQREAFLRTAPQFDLIVLDPPWPSRSVKRKKGGYSTAYGMREAGQLLSQIPVASHLKQDGLVAVWVTNKAAVMDLLTSSGGIFSQWGLEPVGEWIWLKITASGDPVVDLESRWRKPWERLLIARRIGSPARLPGHAKVILAVPDIHSRKPSLRGLFKDILPDEYAGLEVFARNLTAGWWSWGDEVLRFQHRHHWVESKGHE	Monosporascus (genus), Xylariales incertae sedis (no rank), Xylariales (order), Xylariomycetidae (subclass), Sordariomycetes (class), sordariomyceta (no rank), leotiomyceta (no rank), Pezizomycotina (subphylum), saccharomyceta (no rank), Ascomycota (phylum), Dikarya (subkingdom), Fungi (kingdom), Opisthokonta (no rank), Eukaryota (superkingdom), cellular organisms (no rank)	Pezizomycotina	Sordariomycetes
A0A4Q4YVW0	MT-A70 family	DL771_000036	Monosporascus sp. 5C6A	380	MERCCVLFESPDKSAVLIDIPRSIEEAQVLPGQQPTERRLVSCSPVREQWATPEPRNGDIPIAGTPPSAAIAELMTLETARTALDGVRSSHAGPWCLSRVLVRRQAGGVGDENKDPSRKRKQTVLVGSDEDVVPEPARQRRHGSPNPHAVNDSPRPPPSNPPFIPEQSHYLLGSIESQREAFLRTAPQFDLIVLDPPWPSRSVKRKKRDSYSTAYEMREARELLSQIPVAPHLKRDGLVAVWVTNKAAVTDLLTSPGGIFSQWSLEPVCEWIWLKITASGDPVIDMESRWRKPWERLLIARKMGSSARLPSQAKVIMAVPDVHSRKPSLRGLFKDILPDGYVGLEVFARNLTAGWWSWGDEVLRFQHRHHWVESKDANDD	unclassified Monosporascus (no rank), Monosporascus (genus), Xylariales incertae sedis (no rank), Xylariales (order), Xylariomycetidae (subclass), Sordariomycetes (class), sordariomyceta (no rank), leotiomyceta (no rank), Pezizomycotina (subphylum), saccharomyceta (no rank), Ascomycota (phylum), Dikarya (subkingdom), Fungi (kingdom), Opisthokonta (no rank), Eukaryota (superkingdom), cellular orga…	Pezizomycotina	Sordariomycetes
A0A4Q4XKV5	MT-A70 family	DL769_007810	Monosporascus sp. CRB-8-3	372	MPDKSAVVIDIPRSIEEAQVLPGRQAIERRLVSCSPIREQWATPEPRNGDIQIAATLPSAAVAELMTLETVRAALDGARSSHAGPWCLSRVLVRRHASGVGDEHEGSSRKRKKTALVGPDEGEVIPEPVRQRRHGSPDLHAVNDSPRPPSSIPPFIPEQSHYLLGSIASQREAFLRTAPQFDLIVLDPPWPSRSVKRKKRGGYSTAYGMRDVGELLSQIPVASHLKRDGLVAVWVTNKAAVTDLLTSPGGIFSQWGLEPVGEWIWLKITASGDPVVDMESRWRKPWERLLIARKIGGSARLLSQAKVILAVPDVHSRKPSLRGLFKDILPDDYVGLEVFARNLTAGWWSWGDEVLRFQHRHHWVESKDTNDE	unclassified Monosporascus (no rank), Monosporascus (genus), Xylariales incertae sedis (no rank), Xylariales (order), Xylariomycetidae (subclass), Sordariomycetes (class), sordariomyceta (no rank), leotiomyceta (no rank), Pezizomycotina (subphylum), saccharomyceta (no rank), Ascomycota (phylum), Dikarya (subkingdom), Fungi (kingdom), Opisthokonta (no rank), Eukaryota (superkingdom), cellular orga…	Pezizomycotina	Sordariomycetes
A0A4Q4YSH9	MT-A70 family	DL770_007022	Monosporascus sp. CRB-9-2	379	MERCCVLFESPDKSAVVIDIPRSIEEAQVLPGQQVIERRLVSCSPIGEQWATPEPRNGDIQMAATPPSAAIAELMTLETARTALDGVRSSHAGPWCLSRVLVRRQAGGVGDESKDSSRKRKQTVLIGSDEEEVISEPVRQRWHGPPDPHAVNDSSPPFAPPFIPEQSHYLLGSIASQREAFLRTAPQFDLIVLDPPWPSRSVKRKKRGGYSTAYGMREAGELLSQIPVASHLKRDGLVVVWVTNKAAVTDLLTSPGGIFSQWGLEPVGEWIWLKITASGDPVVDMESRWRKPWERLLIARKIGSSARLPSHAKVILAVPDVHSRKPSLRGLFKDILPDDYVGLEVFARNLTAGWWSWGDEVLRFQHRHHWVESKDTDDE	unclassified Monosporascus (no rank), Monosporascus (genus), Xylariales incertae sedis (no rank), Xylariales (order), Xylariomycetidae (subclass), Sordariomycetes (class), sordariomyceta (no rank), leotiomyceta (no rank), Pezizomycotina (subphylum), saccharomyceta (no rank), Ascomycota (phylum), Dikarya (subkingdom), Fungi (kingdom), Opisthokonta (no rank), Eukaryota (superkingdom), cellular orga…	Pezizomycotina	Sordariomycetes
A0A4Q4TWP7	MT-A70 family	DL765_007910	Monosporascus sp. GIB2	379	MARCCVLFENPDKSAVVIDIPRSIEEAQVLPGRQAIEKRLVSCSPIREQWATPEPRNGDIQVAATPSSAAIAELITLETARTALDRVRSSHAGPWCLSRALARRQAGGVGDENKESSRKRKQTVLVGSGEEEVIPQPVRQRRLGSPDPHAVNDPSPPFIPPFIPEQSHYLLGSIASQREAFLRTAPRFDLIVLDPPWPSRSVKRKKRGGYSTAYRMREAGELLSQIPVASHLKGDGLVAVWVTNKAAVTDLLTSPGGIFSQWGLEPVGEWIWLKITTSGDPIVDMESRWRKPWERLLIARKIGSSARLPSQAKVILAVPDVHSRKPSLRGLFKNILPDDYAGLEIFARHLTAGWWSWGDEVLRFQHRQYWVESADMNED	unclassified Monosporascus (no rank), Monosporascus (genus), Xylariales incertae sedis (no rank), Xylariales (order), Xylariomycetidae (subclass), Sordariomycetes (class), sordariomyceta (no rank), leotiomyceta (no rank), Pezizomycotina (subphylum), saccharomyceta (no rank), Ascomycota (phylum), Dikarya (subkingdom), Fungi (kingdom), Opisthokonta (no rank), Eukaryota (superkingdom), cellular orga…	Pezizomycotina	Sordariomycetes
A0A4Q4UUV5	MT-A70 family	DL766_007256	Monosporascus sp. MC13-8B	382	MARCCVLFESPGKSAVVMDIPRSIEEAQVLPGRPAIERRLVSRSPVREQWATPEPRNGDIQIAAAPPSAAIAELMTLETARTALDGVRSSHAGPWCLSRVLAGRQAGGVVDENKDSSRKRKQTVLVGSDEEEVIPQPVRQRRLGSPDPHAVNDPSPPFIPEQSHYLLGSIASQREAFLRTAPRFDLIVLDPPWPSRSVKRKKRGGYSTAHGMREAGELLSQIPVASHLKREGLVAVWVTNKAAVADLLTSPGGIFSQWGLEPVGEWIWLKITASGDPIVDMESRWRKPWERLLIARKIGSSAMLPIQAKVMLAVPDVHSRKPSLRGLFKDILPDDYAGLEVFARHLTAGWWSWGDEVLRFQHRQYWVESEDTNEGQERGSHI	unclassified Monosporascus (no rank), Monosporascus (genus), Xylariales incertae sedis (no rank), Xylariales (order), Xylariomycetidae (subclass), Sordariomycetes (class), sordariomyceta (no rank), leotiomyceta (no rank), Pezizomycotina (subphylum), saccharomyceta (no rank), Ascomycota (phylum), Dikarya (subkingdom), Fungi (kingdom), Opisthokonta (no rank), Eukaryota (superkingdom), cellular orga…	Pezizomycotina	Sordariomycetes
A0A4V1XIY5	MT-A70 family	DL767_005234	Monosporascus sp. MG133	377	MGRCCVLFESPDKSAVVIDIPRSIEEAQVLPGQQGIERRLVSCSPIGEQWATPEPRNGDIQITATPPSAAIAELMTLETARTALDGVRSSHAGPWCLSRVLARRQAGGVGDENKDSSRKRKQTVLVGSDEEEVIPEPARQRRHGQPDPHAVNNPSPPFVAPFIPEQSHYLLGSIASQREAFLRTAPQFDLIVLDPPWPSRSAKRKKRGGYSTAYGMREAGELLSQIPVASHLKRDGLVAVWVTNKAAVTDILTSPGGIFSQWGLEPVGEWIWLKITASGDPVVDMESRWRKPWERLLIARKIGSSARLSSHAKVILAVPDVHSRKPSLRGLFKDILPDDYVGLEVFARNLTAGWWSWGDEVLRFQHRHHWVESKGHE	unclassified Monosporascus (no rank), Monosporascus (genus), Xylariales incertae sedis (no rank), Xylariales (order), Xylariomycetidae (subclass), Sordariomycetes (class), sordariomyceta (no rank), leotiomyceta (no rank), Pezizomycotina (subphylum), saccharomyceta (no rank), Ascomycota (phylum), Dikarya (subkingdom), Fungi (kingdom), Opisthokonta (no rank), Eukaryota (superkingdom), cellular orga…	Pezizomycotina	Sordariomycetes
A0A4Q4WXC0	MT-A70 family	DL768_002437	Monosporascus sp. mg162	377	MERCCVLFESPDKSAVVIDIPRSIEEAQVLPGQQAIERRLVSCSPIGEQWATPEPRNGDIQIAATQPSAAIAELMTLETARTALDGVRSSHAGPWCLSRVLVRRQAGGVGDESKDSSRKRKQTVLVGSDQEEAISEPVRQRQHGPPDPHAVNDPSPPFIPPFIPEQSHYLLGSIASQREAFLRTAPQFDLIVLDPPWPSRSVKRKKRGGYSTAYGMREAGELLSQIPVASHLKRDGLVAVWVTNKAAVTDLLTSPGGIFSQWGLEPVGEWIWLKITASGDPVVDMESRWRKPWERLLIAKKIGSSARLPSHAKVIMAVPDVHSRKPSLRGLFKDILPDDYVGLEVFARNLTAGWWSWGDEVLRFQHRHHWVESKGHE	unclassified Monosporascus (no rank), Monosporascus (genus), Xylariales incertae sedis (no rank), Xylariales (order), Xylariomycetidae (subclass), Sordariomycetes (class), sordariomyceta (no rank), leotiomyceta (no rank), Pezizomycotina (subphylum), saccharomyceta (no rank), Ascomycota (phylum), Dikarya (subkingdom), Fungi (kingdom), Opisthokonta (no rank), Eukaryota (superkingdom), cellular orga…	Pezizomycotina	Sordariomycetes
A0A0C9LRY6	Methyltransferase-like protein 4	MAM1_0022c01863	Mucor ambiguus	400	MFDIIDSEKGFSKGITPYRLIQGEFDVCQPYFRAKKEEKLDAPVAKKRRKNKPKNPSNADVDTQKRHQELRPQLIACLEQLPEKWPAEWKARITPTIIASSVDNEAQAVDFPSIQQMVETAQDKFSFNTSLDADNERHVPEFELKLPITTEIDIFSIFNTVYINRSLTDVKLLQFTPSATYLIPPKSSFLMGSMQNSLDQLGAHISKLGGADLIVMDPPWPNKSVQRSSHYETQDIYDLYSIPIQPMIANKDTIIAVWVTNKPKFRNFIINKLFPSWKLECISEWVWLKMTTQGECIFPVDSEHKKPYEQLIIGRPIASSDMSNRISMPESHVIVSMPSTRHSRKPPLHDILNAYLNKKDPVCVEMFSRCLYPGWVSWGNECLKFQHLSFFDKDSVKESK	Mucor (genus), Mucoraceae (family), Mucorineae (suborder), Mucorales (order), Mucoromycetes (class), Mucoromycotina (subphylum), Mucoromycota (phylum), Fungi incertae sedis (no rank), Fungi (kingdom), Opisthokonta (no rank), Eukaryota (superkingdom), cellular organisms (no rank)	Early_diverging	Early_diverging
S2JSD9	Methyltransferase-like protein 4	HMPREF1544_07606	Mucor circinelloides f. circinelloides (strain 1006PhL) (Mucormycosis agent) (Calyptromyces circinelloides)	400	MSNNKQIFDIIDSEQGFSRGISPYRLIKGEFDVCQPYFRVKKEEPLDSPVAKKRKKNKPKNPSNADLDTQKRHQELRPQLALCLEQLPEIWPDEWKAKTTPTIIDPSADNEAQAVDFPSIQQMVETAQDKFSFNTPPDKDNDLHVPEFELTLAVTVDVDIFSIFNTVYINKSLTDVKLLQFTPSATYLIPPKSSFLMGSMQNSLDQLGSHINKLGGADLIIMDPPWPNKSVQRSSHYETQDIYDLYSIPMDSMISNKDTIVAIWVTNKPKFRNFIINKLFPSWKLKCISEWVWLKMTTQRECIFPIDSEHKKPYEQLIIGRPIASSDMSLPESHIIVSVPSTRHSRKPPLHDILGAYLNSKKDPVCVEMFSRCLYPGWISWGNECLKFQHLSFFEKEESK	Mucor circinelloides (species), Mucor (genus), Mucoraceae (family), Mucorineae (suborder), Mucorales (order), Mucoromycetes (class), Mucoromycotina (subphylum), Mucoromycota (phylum), Fungi incertae sedis (no rank), Fungi (kingdom), Opisthokonta (no rank), Eukaryota (superkingdom), cellular organisms (no rank)	Early_diverging	Early_diverging
A0A8H4BI49	MT-A70-domain-containing protein	FB192DRAFT_1325551	Mucor circinelloides f. lusitanicus (Mucor racemosus var. lusitanicus)	410	MSNNRQMFDIIDSEKGFSKGISPYKLIQGEFDVCQPYFRAKKDEASDAPAAKKRRKNKPKNPSNADVDTQKRHQELRPQLVTCLEKLPEKWPAEWKAIVTPTVIDSSADNETQAVDFPSIQQMVETAQGKFSFSTSPDDSSDILHVPEFELQLPVTTEIDIFSIFNTVYINKSLTDVKLLQFTPSATYLIPPKSSFLMGSMQNSLDQLGAHIYKLGGADLIVMDPPWPNKSVQRSSHYETQDIYDLYSIPMQSMMCSKDTIVAIWVTNKPKFRNFIINKLFPSWKLQCVSEWVWLKMTTQGECIFPIDSEHKKPYEQLIIGRPIASNNMSNRISMPESHTIVSVPSTRHSRKPPLHDVLSAYLSDKKQDPVCVEMFSRCLYPGWISWGNECLKFQHLSF…	Mucor (genus), Mucoraceae (family), Mucorineae (suborder), Mucorales (order), Mucoromycetes (class), Mucoromycotina (subphylum), Mucoromycota (phylum), Fungi incertae sedis (no rank), Fungi (kingdom), Opisthokonta (no rank), Eukaryota (superkingdom), cellular organisms (no rank)	Early_diverging	Early_diverging
A0A8H7V744	Methyltransferase-like protein 4	INT46_004240	Mucor plumbeus	391	MFEIIDSEKSFSNGISPYSLIEGEFDVCQPYFRAKKEETPDAPVSKKRKKNNRNPSNADLDTKKRHQELRPQLISCLEQLPEKWPTNWKMKTSPTVIQPDAGNTQAVDFPSIQQMVETARDKFSFETSQDDENDISVPEFEFNLQDTKELDIFSIFNMVCINKSLTDVKLLQFTPSATYLIPPKSTFLMGSMENSLKQLGSYINKVGGADLIVMDPPWPNKSVQRSSHYETQDIYDLYSIPMRTMINNKDTIVAIWVTNKPKFRNFIINKLFPTWQLECVSEWVWLKMTTQVECIFPIDSDHKKPYEQLIIGRPIIKNNSRIDIPTSHVIVSVPSTRHSRKPPLHDVLNAYVNNKKDPICVEMFSRCLYPGWISWGNECLKFQHLSYFEKK	Mucor (genus), Mucoraceae (family), Mucorineae (suborder), Mucorales (order), Mucoromycetes (class), Mucoromycotina (subphylum), Mucoromycota (phylum), Fungi incertae sedis (no rank), Fungi (kingdom), Opisthokonta (no rank), Eukaryota (superkingdom), cellular organisms (no rank)	Early_diverging	Early_diverging
G2Q3W4	MT-A70-like protein	MYCTH_37752	Myceliophthora thermophila (strain ATCC 42464 / BCRC 31852 / DSM 1799) (Sporotrichum thermophile)	347	MATSSVLWQNDRKTVILLDLVRSIEEAQIPSSELAANNGRPPATLRRLVSALPPASPFPTPEPKRGSSEPPTTSPSAQIADLMTQAAVESALEEIRASHEGLWCLPRVTSPFRSPSLSPTPQLPPAPRHHPNPNQHSLLHPRREPFDLILLDPPWPNRSAKRKRAGAGAYRPAPDLSSVRALLRQVPVASRLSPGGLVAVWVTNAARFADLLLGTGGGGGGRGLFSEWDVEPVGEWTWLKITAGGEPVVPVGSAWRKPWERLLIARKRTAAGEGGSRTGPVEGKVIAAVPDVHSRKPNLRGLFEELLPERYEALEVFARNLTAGWWAWGDEVLLFQRRECWVEGKWG	Thermothelomyces thermophilus (species), Thermothelomyces (genus), Chaetomiaceae (family), Sordariales (order), Sordariomycetidae (subclass), Sordariomycetes (class), sordariomyceta (no rank), leotiomyceta (no rank), Pezizomycotina (subphylum), saccharomyceta (no rank), Ascomycota (phylum), Dikarya (subkingdom), Fungi (kingdom), Opisthokonta (no rank), Eukaryota (superkingdom), cellular organisms…	Pezizomycotina	Sordariomycetes
A0A6A6YWW3	MT-A70-domain-containing protein	BDZ99DRAFT_252366	Mytilinidion resinicola	494	MASHSQKHIDLGGDEGKNGDSSQTSCIMTPTPVLYQNDARDITLIDIPLSISTAQGISDDILLSSNPIAEPFSVNDPKSEAAKAKVGKQYDEELHAIYAELVSKALAEIKANISGDWCLPRKVMAQPFSKAKGAKGEAPSTPPVMDPEASLDQHLRSLQEETKDDLSARMASLNVSLAGGPSNAPWNVSYEEPHDASGSKASRDPGEPKSIQETWDWAFHNSYGQPLELVVSKAASESLPDPPKLTFKIPPKSTFFLHDCVEPTPFRTAFREITEDHRLPRHFNFVLLDPPWPNRSARRKGSYTTYYSVPKLKHMILKMDLDLYIEHDALVGIWITNKPALRDLVLGPGGLFKRLNVGLVEEWIWIKTTIKGEPILSMESVWRKPYEVLLLGRAANTSY…	Mytilinidion (genus), Mytilinidiaceae (family), Mytilinidiales (order), Pleosporomycetidae (subclass), Dothideomycetes (class), dothideomyceta (no rank), leotiomyceta (no rank), Pezizomycotina (subphylum), saccharomyceta (no rank), Ascomycota (phylum), Dikarya (subkingdom), Fungi (kingdom), Opisthokonta (no rank), Eukaryota (superkingdom), cellular organisms (no rank)	Pezizomycotina	Dothideomycetes
A0A0P7BC40	Methyltransferase-like protein 4	AK830_g2216	Neonectria ditissima	421	MLKSGGATAVSAGHESAPVNAVSATNDRSRGLPSLGLRVETPDCRRKTPLQKTRSAGDADERREWDACEMTALQDDDTAPCEGGGDSRRNGSTTASKSILFESLDKALVVIDIPRTLEESQVVPSQVPRRRIVSAEPPATPYSTPEPRHGVAYSSQASPSPAAQLAELMTTAAVQGALQDLASSYRGPFHFARFLEPQPPSIPGLPPHLPPTAEPLLGSIQELRGPFDASAPSFDLVVLDPPWPNRSARRRTDKYATVQNLHEMRRLLLHIPVATHLKPDGLVAIWITNKPSIHDFLVSPTGLFAAWGLEVVTEWTWLKITTSGEPLYDVESTWRKPWEKLVIAKRIGSKRPDSLKPKVVFAVPDVHSRKPNLRGLFQDILGQDFTGLEIFARNLTAGW…	Neonectria (genus), Nectriaceae (family), Hypocreales (order), Hypocreomycetidae (subclass), Sordariomycetes (class), sordariomyceta (no rank), leotiomyceta (no rank), Pezizomycotina (subphylum), saccharomyceta (no rank), Ascomycota (phylum), Dikarya (subkingdom), Fungi (kingdom), Opisthokonta (no rank), Eukaryota (superkingdom), cellular organisms (no rank)	Pezizomycotina	Sordariomycetes
A1DFX8	MT-A70 family	NFIA_082320	Neosartorya fischeri (strain ATCC 1020 / DSM 3700 / CBS 544.65 / FGSC A1164 / JCM 1740 / NRRL 181 / WB 181) (Aspergillus fischerianus)	455	MMPQHSILYQNAEKTTFLIDIPTSIASAQGLTPVQLGATLRNSHPTGTGIDNHRKRHLLSSSPLEKPYAVSTEPKSDAARARVLSRIPVSEQAYQTEIIEPLVRGALQEISRAQSDSADWCRERKVLEEETQLKRKRDGTRSRTSPCEDGCSADDALGVSAPTIPPIILSPGLNMFGSLPEICNVLVRNTSSAQALLDVRCKAEPEPEHREQTTTHRHVFFVPPFSTFLLCSLPLSAEDEASQGPIPGLSLDRKFNLILLDPPWSNRSVRRSGHYQTQSYSDMGLLSKRIRDILKIHLSDDSECVSIAAIWITNAPKARRAAYDAIKGAGLSVYEEWMWIKTTTKGEPITPLDGLWRKPYEILVIGRRMDRPSDAADAITRRVIAGVPDVHSRKPNLKE…	Aspergillus fischeri (species), Aspergillus subgen. Fumigati (subgenus), Aspergillus (genus), Aspergillaceae (family), Eurotiales (order), Eurotiomycetidae (subclass), Eurotiomycetes (class), leotiomyceta (no rank), Pezizomycotina (subphylum), saccharomyceta (no rank), Ascomycota (phylum), Dikarya (subkingdom), Fungi (kingdom), Opisthokonta (no rank), Eukaryota (superkingdom), cellular organisms …	Pezizomycotina	Eurotiomycetes
Q7SA61	MT-A70-domain-containing protein	NCU08328	Neurospora crassa (strain ATCC 24698 / 74-OR23-1A / CBS 708.71 / DSM 1257 / FGSC 987)	393	MVHSSVLYHNDNRTVFLLDLPRSIEEAQLLPRELDDGALTPLKLRTLISAEPPSSPFPTPEPKSKSQSSPASAAPSASDHIAKLMARSAAESALEDIQHSYHGEWCLPRQCLPRINRLTTAVNRNGKRGPDGEVFNVSDNAKSFDDASGEAPPDLSHYTIPKASHYLLGTVESRRSQFLATAPKKFDLILMDPPWPNRSAKRKRGIYQPARDADSIRDLLSQIPVASHLSEDGLVAVWVTNSARAAELLTCPKGIFDEWQVELIGEWIWLKVTTGGEPIVSLDCAWRKPWERLLLARKRGTGPGVKKRSPIETKVIVTVPDLHSRKPNLRGLFADLLPPDYQALEVFARNLTAGWWSWGDQCLLFQHRSRWVELVAEKEEEKEEGLPVPLKER	Neurospora crassa (species), Neurospora (genus), Sordariaceae (family), Sordariales (order), Sordariomycetidae (subclass), Sordariomycetes (class), sordariomyceta (no rank), leotiomyceta (no rank), Pezizomycotina (subphylum), saccharomyceta (no rank), Ascomycota (phylum), Dikarya (subkingdom), Fungi (kingdom), Opisthokonta (no rank), Eukaryota (superkingdom), cellular organisms (no rank)	Pezizomycotina	Sordariomycetes
A0A0C3HAA5	MT-A70-domain-containing protein	OIDMADRAFT_124223	Oidiodendron maius Zn	367	MQSCILYQNSTADITLVDIPRSIELAQGADSGRLISSSPMGQPYPIVEPKSEKASKNLGEATLAELLVQKHLELALSEAKNGLGKHGIWCLPRITEYQPLQVPVERKRKRLDQTATSAGMDNSESSALQEQCDELVHVMVGDNHAKIPPKSTVLQGDIVPTLEIFASSATQFDFVILDPPWPNRSAKRKKSYGISYGTNNIKTLLSLLPIQVHLSEEGFVAVWVTNKSAFREMLLEEDGLFEQWGVRLIEEWIWLKVTSGGETICPINSKWRKPYEVLLIGRRVMEEDKIERPEVKRRILIGVPDLHSRKPNIRCLIKQLVGKEEGFYQVLEIFARNLTAGWWAWGNEALKFQMSKNWQKQSKSESL	Oidiodendron maius (species), Oidiodendron (genus), Myxotrichaceae (family), Leotiomycetes incertae sedis (no rank), Leotiomycetes (class), sordariomyceta (no rank), leotiomyceta (no rank), Pezizomycotina (subphylum), saccharomyceta (no rank), Ascomycota (phylum), Dikarya (subkingdom), Fungi (kingdom), Opisthokonta (no rank), Eukaryota (superkingdom), cellular organisms (no rank)	Pezizomycotina	Leotiomycetes
A0A6A7AJF3	MT-A70-domain-containing protein	CC86DRAFT_365075	Ophiobolus disseminans	458	MAASSAPRSSIIYQNTDCSITLVDIPTSIAVAQGRSDVLLSTSPLETPIEPKEDYQPKSQKAKVKNAHETSNQAQHLEYKSLIEQALAEIRTHVSEAWCEPRKLLTQRPQHGDTMGINDPEKDLETRMRDWATSDQSKGEDTTFDLQKMMASLGATSKHDATATGAVTQGWYRTAREAMNGTQVAGTVPREQPKEPWTSHFHNHEAIPLEMTITKQTTQETQLGQEYRFTIPPRSTFFLSDCSHADDFRASFRQVTDEYTLPRHFELVLLDPPWPNRSAKRKGAYEQVGGMPYMKRMLLRMDLDNYLEHNALVGVWITNKEALREHVLGPGGLFETWNVGLIEEWVWIKTTTKGEPMFDIDTVMRKPYEILLLGRAAPNSWTAMAHAPTIKRRVIAAVP…	Ophiobolus (genus), Phaeosphaeriaceae (family), Pleosporineae (suborder), Pleosporales (order), Pleosporomycetidae (subclass), Dothideomycetes (class), dothideomyceta (no rank), leotiomyceta (no rank), Pezizomycotina (subphylum), saccharomyceta (no rank), Ascomycota (phylum), Dikarya (subkingdom), Fungi (kingdom), Opisthokonta (no rank), Eukaryota (superkingdom), cellular organisms (no rank)	Pezizomycotina	Dothideomycetes
A0A2C5XVZ4	MT-A70 family	CDD81_3506	Ophiocordyceps australis	351	MPCEVPAAANDTLDNQPLPTGSILFQSNDSSVVLLDVPRSLEESQVLPGHQLERRILSNAPPTRPFATPEPKDGWPQQPHAAQLAELMTAARARDALHQLAKTYTGPFHLDRIMTRQSPRLDAHQALAQVYPRLFIPAKAKYIQGSVQETRGVLLDTAPRFKLIVIDPPWPNRSARRRRDKYATVHDLTEMRDLLLKIPVNTLLAADGLVAVWITNKHDIPSLLTSDDGVFAAWGLELVIEWTWLKITSTGHPLLDLDSLWRKPWERLFIAKRRSFSTPSLLKSKIIMAVPDEHSRKPNLRAMFHDVLGTEYQGLEVFARNLTAGWWSWGSEVLRFQHAHYWLPISHREVE	Ophiocordyceps (genus), Ophiocordycipitaceae (family), Hypocreales (order), Hypocreomycetidae (subclass), Sordariomycetes (class), sordariomyceta (no rank), leotiomyceta (no rank), Pezizomycotina (subphylum), saccharomyceta (no rank), Ascomycota (phylum), Dikarya (subkingdom), Fungi (kingdom), Opisthokonta (no rank), Eukaryota (superkingdom), cellular organisms (no rank)	Pezizomycotina	Sordariomycetes
A0A8H4QB64	MT-A70 family	GQ602_002806	Ophiocordyceps camponoti-floridani	327	MSSSILFRSPDASVILLDIPRSLEESQVPVGESPSRRLRSGLVPLAPLPTPEPKGGMVPVPAATQVADLMTAGAVGRALQVLADGYDGPFHLERCSSTADSDVDSDNVMVPVGARYICGPLEDTREALIEASPRFDLIVLDPPWPNRSVRRRKSSYNTPRTLPAVRRLLLQVPVAARLAANGLVAVWVTNKPAAHSLLTSAAGVFAAWGLEPEPVAEWTWLKIAASGQPLYDVDSTWRKPWERLVIAKRPGGCVPRALADKIMVAAPDLHSRKPSLRLLFGDVLERDDYVGLEVFARNLTAGWWSWGDEVVKFQRSGCWLPVSQEAC	Ophiocordyceps (genus), Ophiocordycipitaceae (family), Hypocreales (order), Hypocreomycetidae (subclass), Sordariomycetes (class), sordariomyceta (no rank), leotiomyceta (no rank), Pezizomycotina (subphylum), saccharomyceta (no rank), Ascomycota (phylum), Dikarya (subkingdom), Fungi (kingdom), Opisthokonta (no rank), Eukaryota (superkingdom), cellular organisms (no rank)	Pezizomycotina	Sordariomycetes
A0A369GJ41	MT-A70 family	CP532_1929	Ophiocordyceps camponoti-leonardi (nom. inval.)	332	MASTPPSESILFRSEDDAVVLLDIPRSLEESQVPIGQQPIYRLCTGPPPPMPFPTPEAGGVQEVPSFAFATLIAHLMTAEVSRRALKLLADEYSGPICLDRAPLAATSSSSSPADIDILVPAGARYIWGSVEETTQALLDEAPPFFDLIVLDPPWPNRSVRRHGDSYATPRDLSAMRRLLLQVPVPARIAPDGLVAVWLTNKAAVDSLMTSPTTGVLTAWGLELVAEWTWLKVAASGEPLYDLNCGWRKPWERLLIAMPRGGRVPSALDAKVIIAAPDVHSRKPNLRRLFRDVLARDYVGLEVFARNLTSGWWSWGDEVVKFQRTDCWLQSG	unclassified Ophiocordyceps (no rank), Ophiocordyceps (genus), Ophiocordycipitaceae (family), Hypocreales (order), Hypocreomycetidae (subclass), Sordariomycetes (class), sordariomyceta (no rank), leotiomyceta (no rank), Pezizomycotina (subphylum), saccharomyceta (no rank), Ascomycota (phylum), Dikarya (subkingdom), Fungi (kingdom), Opisthokonta (no rank), Eukaryota (superkingdom), cellular organi…	Pezizomycotina	Sordariomycetes
A0A2C5XES4	MT-A70 family	CDD80_6500	Ophiocordyceps camponoti-rufipedis	371	MDGPSASSVHQRVSGTQAPALQHLPRPQGLEPLVSGNQPYRTRPAPMSSSILFRSPDATVVLLDIPRSLEESQVPAGERPCRRLRSGLLPLAPLPTPEPKSGVVPGPAARLVADLMTAGAVGRALQVLADEYDGPFHLERCSSTVEPDFDSDDVIVPVGARYICGPLKDTREALIEASPPFDLIVLDPPWPNRSVRRRRSSYNTPSTLPAVRHLLLQVPVAARLAANGLVAVWVTNKPAACSLLTSSAGVFAAWGLELVAEWTWLKIAASGEPLYDVDSAWRKPWERLLIAKRRGGCVPRTLADKIIVAVPDLHSRKPSLRSLFGEVLERDDYVGLEVFARNLTAGWWSWGDEVVKFQRPDCWLPASQEAC	Ophiocordyceps (genus), Ophiocordycipitaceae (family), Hypocreales (order), Hypocreomycetidae (subclass), Sordariomycetes (class), sordariomyceta (no rank), leotiomyceta (no rank), Pezizomycotina (subphylum), saccharomyceta (no rank), Ascomycota (phylum), Dikarya (subkingdom), Fungi (kingdom), Opisthokonta (no rank), Eukaryota (superkingdom), cellular organisms (no rank)	Pezizomycotina	Sordariomycetes
A0A367L822	MT-A70 family	L249_4385	Ophiocordyceps polyrhachis-furcata BCC 54312	339	MASTPPLESILFRSADESVILLDIPRSLEESQVPIGEQPTRRLRSGPPPPKPLPTPEPKDAQEASSLAAATQVAHLMTAEAARRALQLLADYYTGPFCLERLSSSSTPSASSSSSASHTNPGIDILVPDGARYICGSIEETKQALLDEAPPSFDLIVLDPPWPNRSVRRHADSYHTPRDLSETRRLLLQVPVSARLAPDGLVAVWITNKPAVYSLMTSPTTGVLAAWGLELAAEWTWLKVAESGEPLYDLDSLWRKPWEKLLIATPRGGRAPSALTAKVIVAVPDVHSRKPNLGMLFRDVLARDYVGLEVFARNLISGWWSWGDEVVKFQQVDCWLQPC	Ophiocordyceps polyrhachis-furcata (species), Ophiocordyceps (genus), Ophiocordycipitaceae (family), Hypocreales (order), Hypocreomycetidae (subclass), Sordariomycetes (class), sordariomyceta (no rank), leotiomyceta (no rank), Pezizomycotina (subphylum), saccharomyceta (no rank), Ascomycota (phylum), Dikarya (subkingdom), Fungi (kingdom), Opisthokonta (no rank), Eukaryota (superkingdom), cellular…	Pezizomycotina	Sordariomycetes
A0A8H4PZS9	MT-A70 family	G6O67_000558	Ophiocordyceps sinensis	218	MYLHGSIGDMRQAFLDTTPTFDLIVLDPPWPNRSARRRRRRRRTDCYATADSLREISELLAGIPVATRLSPDGLVAVWITNKASVRQLLTSAAGVFAVWGLELVTEWTWLKIAASGEPLYDVDSPWRKPWETLLIARPRGSRPPRALGAKVVVAVPDVHSRKPNLRSLFCQVLGGGHVGLEVFARNLTAGWWSWGDQVLKFQEAQYWHQSVTNQPVEP	Ophiocordyceps (genus), Ophiocordycipitaceae (family), Hypocreales (order), Hypocreomycetidae (subclass), Sordariomycetes (class), sordariomyceta (no rank), leotiomyceta (no rank), Pezizomycotina (subphylum), saccharomyceta (no rank), Ascomycota (phylum), Dikarya (subkingdom), Fungi (kingdom), Opisthokonta (no rank), Eukaryota (superkingdom), cellular organisms (no rank)	Pezizomycotina	Sordariomycetes
A0A2A9PC20	MT-A70 family	XA68_13685	Ophiocordyceps unilateralis (Zombie-ant fungus) (Torrubia unilateralis)	347	MKPTFAEPLPTVASGSSLVYPPTLCAGLPRGPSWNLTTTDFDHSFPQRRRLPVRRLRSDPPPPAPLPTPEPHGALPSVSAAVLVADLMTAAAAQRALLLLAAEYAGPFHLERSSSAASSVDSGPDSDDLIVPAGAEYVCGPLEETKEALLHTAPPFDLIVLDPPWPNRSVRRRQRHQDRYATPRTLSAVRQLLLQVPVAARLAPDGLVAVWVTNKPAAYCLLTSPTGVFAAWGLELAAEWTWLKIAASGEPLYDLDSTWRKPWERLLIAKPRRGCVPRSLTAKVIVAAPDVHSRKPSLRTLFREVLERDYIGLEVFARNLTAGWWSWGDEVVKFQQPHCWLPVSQRD	Ophiocordyceps (genus), Ophiocordycipitaceae (family), Hypocreales (order), Hypocreomycetidae (subclass), Sordariomycetes (class), sordariomyceta (no rank), leotiomyceta (no rank), Pezizomycotina (subphylum), saccharomyceta (no rank), Ascomycota (phylum), Dikarya (subkingdom), Fungi (kingdom), Opisthokonta (no rank), Eukaryota (superkingdom), cellular organisms (no rank)	Pezizomycotina	Sordariomycetes
S3C596	Mt-a70 family	F503_04256	Ophiostoma piceae (strain UAMH 11346) (Sap stain fungus)	428	MSRSPTLQPLVPSSLLYGNADQTVVVVDVPRSIEEAQEPWPNRNDDGASVRNRRRLLSGHPPISPFPTPSGLSVIDNESLAGQSLTAKLAELTAQATVDSALAELHNAAFDGPWCLPRCIHSDEKAGVKKDVAVVSTSASFHIPPGARYLAGTIEACRDEFLADAPEFNVIVLDPPWPNRSARRRRQGRKRKSCALDGSSDDTGYETAYNMQSMRELLEQIPVGAKLAATGNSLVAVWVTNKAGCEAMLTDPRCGLFRDWGVELVATWTWLKVTTHGEPVVPLDSQWRKPWERLLIARRPVGVGTTAGSGHSTAVPLPTQRVIVGVPDLHSRKPNLRSLLLPFVAPVDGTGNEQSANITGLEVFARNLTAGWWAWGNEALLFQHKSWWTEQSKGDVQAQ…	Ophiostoma piceae (species), Ophiostoma (genus), Ophiostomataceae (family), Ophiostomatales (order), Sordariomycetidae (subclass), Sordariomycetes (class), sordariomyceta (no rank), leotiomyceta (no rank), Pezizomycotina (subphylum), saccharomyceta (no rank), Ascomycota (phylum), Dikarya (subkingdom), Fungi (kingdom), Opisthokonta (no rank), Eukaryota (superkingdom), cellular organisms (no rank)	Pezizomycotina	Sordariomycetes
C0SAQ5	MT-A70-domain-containing protein	PABG_04760	Paracoccidioides brasiliensis (strain Pb03)	490	MATAQCCRSALLYENSARTLMLIDIPTSIALAQRLQQQSLGKGEHPANDGGLVLLSCPPLQDPYPNPPEPKTEEARSRVLAQIPASQQQFHAAIVPVINNALQEIRDNHHGAWCSPRCTRGPTQPTEREREKRREDARCTGIPSGEPSQDRKRKLPDATTPETGPDEPSFTIEHSELHSHRPSEPPLILAPGINKVESLGAIQGRIVQNPSSAQVVLSIKSAKQQCTPDGGSSLPDYISINVPPKSTFVHCHLAPDAESRPSPISPLSSDTKFDFILMDPPWPNRSVRRSSHYKEHADPLQPVIESILQTHLHPHQAIAAIWITNSLKSRSVALSSFKTSGLHPFEEWIWVKTTVDGRPAAPPDGLWRRPYEVLILAHREKLSGHEGNADEGANVYKIK…	Paracoccidioides brasiliensis (species), Paracoccidioides (genus), Onygenales incertae sedis (no rank), Onygenales (order), Eurotiomycetidae (subclass), Eurotiomycetes (class), leotiomyceta (no rank), Pezizomycotina (subphylum), saccharomyceta (no rank), Ascomycota (phylum), Dikarya (subkingdom), Fungi (kingdom), Opisthokonta (no rank), Eukaryota (superkingdom), cellular organisms (no rank)	Pezizomycotina	Eurotiomycetes
C1GVH6	MT-A70 family	PAAG_02253	Paracoccidioides lutzii (strain ATCC MYA-826 / Pb01) (Paracoccidioides brasiliensis)	488	MSKAQSCRSALLYENSARTLMLIDIPTSIALAQRLQQLLGKGENPANDDGLVLLSCPPLQDPYPNPPEPKTEEARSRVLAQIPASQQQFHAAIVPIINNALQEIRDNHHGAWCSPRCTRWPTQPTEQEPEKLREDARCTGIPSGEPSENRKRKLPETTTQETGPDEPSFIIEHTELRPHRSSEPPLILAPGINTVESLGAIQGRIVQNPSSAQVILHIKSEKQQCTPDGESSLPDYISINVPPKSTFVNCHLAPNAESRLSPILPLSSDTKFDFILMDPPWPNRSVRRSSHYKEHADPLQPIIESILQNHLHPHQAIVAIWITNSLKSRSVALNSLKTSGLHPFEEWIWVKTTVDGRPAAPPDGLWRRPYEVLILAHKEKHFDHEGNADKSAKVYEAKR…	Paracoccidioides lutzii (species), Paracoccidioides (genus), Onygenales incertae sedis (no rank), Onygenales (order), Eurotiomycetidae (subclass), Eurotiomycetes (class), leotiomyceta (no rank), Pezizomycotina (subphylum), saccharomyceta (no rank), Ascomycota (phylum), Dikarya (subkingdom), Fungi (kingdom), Opisthokonta (no rank), Eukaryota (superkingdom), cellular organisms (no rank)	Pezizomycotina	Eurotiomycetes
A0A177D0F7	MT-A70-domain-containing protein	CC84DRAFT_1160253	Paraphaeosphaeria sporulosa	449	MQGLKDEMQPNTAILFQNADRDVTLIDIPKSIAMAQGRSDTLLSTAPLEAPYQLHEEPKTSQAKKNHSSHFTDLHIEYRSTIHAALAEIRSHTSGPWCLPRKLMTQLPKHGEMQLDDPEKEIESRLHEWSALAESKEEDTHFDFQKMMASISATPDPNATDIEAVSHKWLMSYTPPRDDAQIQSNQASEPWKSSFHNPEDHPLDIHVREGVTQAGREAPAYRFTIPPHATFFLGDSTHSDMFRASFRQLTDDYVLPRHFDLVLLDPPWPNRSAKRKGAYEQAGGMRHMKKVLLGMDIDSYLEHNALVGVWITNKEAMRTQVLGPGGLFETWNVGLVEEWIWVKVTTSGEPMFDIDSALRKPYEVLLLGRAAPNAWTTMSHARVTKRKIIAAVPDVHSRK…	Paraphaeosphaeria (genus), Didymosphaeriaceae (family), Massarineae (suborder), Pleosporales (order), Pleosporomycetidae (subclass), Dothideomycetes (class), dothideomyceta (no rank), leotiomyceta (no rank), Pezizomycotina (subphylum), saccharomyceta (no rank), Ascomycota (phylum), Dikarya (subkingdom), Fungi (kingdom), Opisthokonta (no rank), Eukaryota (superkingdom), cellular organisms (no rank)	Pezizomycotina	Dothideomycetes
A0A8K0RLL8	MT-A70-domain-containing protein	FB567DRAFT_512638	Paraphoma chrysanthemicola	467	MSPPASLHPSILYQNGDQSVTLIDIPTSIAVAQGRSDTLLSTSPLDAPIEPKEDYRPKSQKAKAKQARESTEQVQHAEYKSLIEPALAEIHTHVSGPWCEPRKLLDPRPQHGESMDVDDPEKEIESRLREWAASTESKGDETAFDLQTMMASLGATSEHDTTTVETVAQGWVTSYRPAREATIGTQVAETVSQTSSFHNPEACPMEMTISNRTAGNAQSGQEYCFTIPPRSTFFLSDSAHSAAFRASFRQITDEHTLPRHFDLVLLDPPWPNRSAKRKGAYEQTGGMPYLKKMLLRMDLDNYMEHNALVGVWITNKESLREHVLGPGGLFETWNVGLMEEWVWIKTTTTGEPMFDIDTAMRKPYEILLLGRAAPNAWTTMTNAKSIKRRVIAAVPDIHS…	Paraphoma (genus), Phaeosphaeriaceae (family), Pleosporineae (suborder), Pleosporales (order), Pleosporomycetidae (subclass), Dothideomycetes (class), dothideomyceta (no rank), leotiomyceta (no rank), Pezizomycotina (subphylum), saccharomyceta (no rank), Ascomycota (phylum), Dikarya (subkingdom), Fungi (kingdom), Opisthokonta (no rank), Eukaryota (superkingdom), cellular organisms (no rank)	Pezizomycotina	Dothideomycetes
A0A0B7NRE9	Methyltransferase-like protein 4	PARPA_12183.1 scaffold 44939	Parasitella parasitica	407	MSHVSSIVTALNWMRSPHHPAATTALSSSSQCCDEGKTAACWVAVTCFATYDAQMFEIIDSEKSFSSGIPPYRLIKGEFDVFQPYFRVRKEEQPVDAPAAKRRKKNKSKNPSNADFNTEKRHQELRPLLISCLEQLPNVWPIAWKMKATPTAATITENAQAIDFPSIQQMVETAQNKFSLKACEDDDVNVPEFEFVLPVTKELDIFSVFNVVCMNKSLTDVKLLQLTPSATYLIPPKSSFLMGSMQNSLDQLGAYVRKVGGADLIVMDPPWPNKSVQRSSHYNTQDIYNLYSIPMKTLMSDKDTIVAIWVTNKPKFRNFITKKLFPSWKFECVAEWIWLKMTTQAECVFPIDSEHKKPYEQLIIGRPIKENKNDNQIDIPRTRIIASIPSTRHSRKPPL…	Parasitella (genus), Mucoraceae (family), Mucorineae (suborder), Mucorales (order), Mucoromycetes (class), Mucoromycotina (subphylum), Mucoromycota (phylum), Fungi incertae sedis (no rank), Fungi (kingdom), Opisthokonta (no rank), Eukaryota (superkingdom), cellular organisms (no rank)	Early_diverging	Early_diverging
A0A6H0XWI6	MT-A70-domain-containing protein	AMS68_004644	Peltaster fructicola	383	MSSAEVLEHILWQSDDRAICLIDGPTSIQNAQGIGINEHFLLSIPATSEPFASQEPKTEASRQRLLTTAPLRPLHVVYAGLLTCALSRLQAAHTGAWLLPRTTKHDGEDSTQSTKSSEACEQHLRNVEAGVPVQDDWPFVSNETASMTLGVCQDNAPFLFPSHSTFMLADCADRTLIASFHANIRAQASENDTPWRFDCIIMDPPWSNRSAKRKRGSYKTAEVSQVCDMLHLMDLDRLMSTQCLVAVWITNKESVREAVLGGYGLFQAWGVELVEEWLWLKVTTRGEPITAIDALWRKPYEVLLLGRRHELLSTRPRSLLKRRVLVSVPDVHSRKPCLKSLIEPMMHSEARILEVFARHLVAGWWSWGNECTKFNQTGQWQKH	Peltaster (genus), Dothideomycetes incertae sedis (no rank), Dothideomycetes (class), dothideomyceta (no rank), leotiomyceta (no rank), Pezizomycotina (subphylum), saccharomyceta (no rank), Ascomycota (phylum), Dikarya (subkingdom), Fungi (kingdom), Opisthokonta (no rank), Eukaryota (superkingdom), cellular organisms (no rank)	Pezizomycotina	Dothideomycetes
A0A1L9SLN3	MT-A70-domain-containing protein	ASPZODRAFT_1819181	Penicilliopsis zonata CBS 506.65	420	MSYQTGGETAILFQNEDRTVFLLDIPLSIGLAQGISAERQLVSCPPLQSPYPSTEPKKEAARLRVLERIPQSERAYHLDVIAPLVRGGLETIRNGYGVGSRDWCRGRYVRDDNAATTGQDQHCILKKGKKKRECPHDDAEEEGHHEASATATTGPPVILSSTCVNRFESLRELENVLVQNPAWEPAVLELQGSQETTIHVPPGSSFMLCTLPLSPSPRPDPDPILHLSPGRKFDLLLLDPPWANRSVRRSGHYETQSYTDFDCLARYMSEILQMHLRSAPESLAAIWVTNSEKSRRAAYDAMERAGLSICEEWIWVKTTVRGGPISAIDGLWRKPYEILVIGRKITSGIGISFPAVSRRIIAAVPDVHSRKPNLKQLFETLLLPSHQYSAMEVFARNLT…	Penicilliopsis zonata (species), Penicilliopsis (genus), Aspergillaceae (family), Eurotiales (order), Eurotiomycetidae (subclass), Eurotiomycetes (class), leotiomyceta (no rank), Pezizomycotina (subphylum), saccharomyceta (no rank), Ascomycota (phylum), Dikarya (subkingdom), Fungi (kingdom), Opisthokonta (no rank), Eukaryota (superkingdom), cellular organisms (no rank)	Pezizomycotina	Eurotiomycetes
A0A1F5LQP3	MT-A70 family	PENARI_c004G11667	Penicillium arizonense	478	MSKVIESAILFQVENNTFLLDIPYSIALAQGETAPCKQSAPPTAESSSRTQTNKSQRKQLLSCPPAKEPFPSTEPKKPSARAKVLESSPISERRFHSELILPLVKDSLETIRAGVEHDRWCLTRAVPCEEVHEYRVPDHTPSRKRRKGNDSTSLQPGPDGHVIKLDEPPMILSSAAPNIFESLSELKVAKNPSSEAAIIQIGTSHETMSEYLVPPGSSFILCELPIFNGPDYHAAHENPIPGLSQRFNLILMDPPWPNRSVRRSGHYTTNHYSEMNMLTVGMRKILQTHSYRREDITQELVESQSGAQIQSQQSIAAIWITNAEKSRKAAYHAMSSAGFDVCEEWVWVKTTLSGQPISALDGLWRKPYEILVIGKQRPDFGISASSSRQTDDLTVVSEA…	Penicillium (genus), Aspergillaceae (family), Eurotiales (order), Eurotiomycetidae (subclass), Eurotiomycetes (class), leotiomyceta (no rank), Pezizomycotina (subphylum), saccharomyceta (no rank), Ascomycota (phylum), Dikarya (subkingdom), Fungi (kingdom), Opisthokonta (no rank), Eukaryota (superkingdom), cellular organisms (no rank)	Pezizomycotina	Eurotiomycetes
A0A0F7TYM8	MT-A70 family	PMG11_10278	Penicillium brasilianum	524	MTQSPAQDSAILYHNAENTIFLVDTPHSIALAQESVWSSSTSKQAQASRSRDSSVPLQGEKSKKRRWLLSSPPLEAPFPSTEPKSHAARAKVLGSIPASEQRFHGDFIQPLVESALVVLRGEYQTRGGGWCLPRRVHDDDTPHQLNVSTQPAGRRFNAVRKRRNEDISDTGHEAWGPGDDQFSQAKPPVILSSTAINSFESVSELNGSIVKNLSSESVTLAIRSSSHYDCHIYNEYIIPPYANFILCTLPISQPERSYPAQITTLTHPIPAILRGQRFNLLLFDPPWPNRSVRRSKHYQVNDYSEMAILTQRLRDILRAHAYHTGDTLLEESAIGHLQHGRDAQSRVSLAAIWITNAEKARHAAYDALTSTGFRVAEEWVWVKTTVDGQPTSAVDGLWR…	Penicillium (genus), Aspergillaceae (family), Eurotiales (order), Eurotiomycetidae (subclass), Eurotiomycetes (class), leotiomyceta (no rank), Pezizomycotina (subphylum), saccharomyceta (no rank), Ascomycota (phylum), Dikarya (subkingdom), Fungi (kingdom), Opisthokonta (no rank), Eukaryota (superkingdom), cellular organisms (no rank)	Pezizomycotina	Eurotiomycetes
A0A1V6NRT9	MT-A70-domain-containing protein	PENDEC_c037G03032	Penicillium decumbens	311	MALNERTFISTRPPVILSSTSINAFESTSELDGVVKNPSSQSAFLTVNSNDEGIESASEYIVPSGSHFILCTIPLSEQDSLSLESPIPGLSPDQSFNLIVFDPPWPNRSVRRSGHYHTHPYELLTQRIRDILHVHAYHQPNTPIDAATIDLSENTHQPSLAAIWTTNSEKSRQTAYEALTSTGFTIYEEWIWIKVTANGQPISPLNGIWRKPYEILVIGRRGTVTEIGACNESRKTGCRVDLPKRRVIAAVPDLHSRKPNLKAVFEKIFFTSSRVERYTALEVFARNLTAGWWAVGNEVLKFNARECWVEA	Penicillium (genus), Aspergillaceae (family), Eurotiales (order), Eurotiomycetidae (subclass), Eurotiomycetes (class), leotiomyceta (no rank), Pezizomycotina (subphylum), saccharomyceta (no rank), Ascomycota (phylum), Dikarya (subkingdom), Fungi (kingdom), Opisthokonta (no rank), Eukaryota (superkingdom), cellular organisms (no rank)	Pezizomycotina	Eurotiomycetes
K9F8U7	MT-A70 family	PDIP_87060	Penicillium digitatum (strain Pd1 / CECT 20795) (Green mold)	500	MSNTSQEETAILFQDTKTYLLDIPHSIALAQEGRPATHQQPSPESSSGTQKGHCRKILNLLSCSPIKEPYPSTEPKTPAALAKVLNKIPISEKRFHSELILPLVRDSLETIKAGYSHDRRWCKARAVPIGSESHFTTASKQHTRKRRRGNEYVPLESALDGHVSTENEPPTILSTTSLNNFESLSDLAIVKNPSPEHAILRVENWYGSELISHSCEYVVPPESSFVLCTLPLFQAQADRPSVSNGYPIPGLPQYRKFNLILMDPPWPNKSVRRSGHYPTHQYSEMDVLTEGLRDILCIHSHDPTTKQGLRSSESHSDPIQSEQSIAAIWITNADKARRAAYEALSGAGFWICEEWIWVKTTWDGQPISALDGLWRKPYEILVIGRKGSHNSNLSAIGNA…	Penicillium digitatum (species), Penicillium (genus), Aspergillaceae (family), Eurotiales (order), Eurotiomycetidae (subclass), Eurotiomycetes (class), leotiomyceta (no rank), Pezizomycotina (subphylum), saccharomyceta (no rank), Ascomycota (phylum), Dikarya (subkingdom), Fungi (kingdom), Opisthokonta (no rank), Eukaryota (superkingdom), cellular organisms (no rank)	Pezizomycotina	Eurotiomycetes
A0A124GQI3	MT-A70-domain-containing protein	ACN42_g8943	Penicillium freii	515	MGNSTQEETAILFQDTNVYLLDIPHSIALAQEGRPTPHQQPAPESGPETEKSIRRNTLNLLSCPPIREPFPSTEPKKPAALARLLDTIPISERRFHSELILPLVRDSLEAIKAGFSPDRRWCKARAVPSESETHDRTAPNQHPRKRRRGNDHTPFESAPDGHIPTENEPPMILSTTSPNDFEVLSDLAIVKNPSSEPAILRVGSGHGDETNPPCEYIIPPESSFVLCTLPLFEAEVDRPSTSNNYPIPGLPHHQKFNLILMDPPWPNKSVRRSKHYQTHHYSEMDVLTEGLRDILRVHSHDPKTKQGLHPSGPHPEPAIQSEQSIAAIWITNAEKARRAAYGALSGAGFCICEEWIWVKTTWDGQPISALDGLWRKPYEILVIGRKSGHNANVNDNGNA…	Penicillium (genus), Aspergillaceae (family), Eurotiales (order), Eurotiomycetidae (subclass), Eurotiomycetes (class), leotiomyceta (no rank), Pezizomycotina (subphylum), saccharomyceta (no rank), Ascomycota (phylum), Dikarya (subkingdom), Fungi (kingdom), Opisthokonta (no rank), Eukaryota (superkingdom), cellular organisms (no rank)	Pezizomycotina	Eurotiomycetes
A0A0A2KFJ6	MT-A70-like protein	PITC_008040	Penicillium italicum (Blue mold)	500	MSNTTQEETAILFQDTNIYLLDIPQSIALAQEGRPAPHQQQAPEPSSGTKKNTHRKILNLLSCSPIKEPFPSTEPKKPAALANVLSTIPISERRFHSERILPLVRDSLETIKAGFPHDRRWCKARAVPSESESHDTRAPNQHPRKRRRGNDCTSLESAPDGHISTKNEPPMILSTTSPNDFESLSDLAIVKNPSVEPAIVRVGSWHSDETNSTPCEYIVPPESSFVLCTLPLFQTEADRPSTSNNYPIPGLPEHQKFNLILADPPWPNKSVRRSKYYQTHHYSEMNVLTEGLRDILRVHSHDPKTKQRLRPSEPHTETTQSDQSIAAIWITNAEKARRAAYEALSGAGFSICEEWIWVKTTWDGQPISALDGLWRKPYEILVIGRKNGHNVIVNANGHT…	Penicillium (genus), Aspergillaceae (family), Eurotiales (order), Eurotiomycetidae (subclass), Eurotiomycetes (class), leotiomyceta (no rank), Pezizomycotina (subphylum), saccharomyceta (no rank), Ascomycota (phylum), Dikarya (subkingdom), Fungi (kingdom), Opisthokonta (no rank), Eukaryota (superkingdom), cellular organisms (no rank)	Pezizomycotina	Eurotiomycetes
A0A0M9WKK2	MT-A70-domain-containing protein	ACN38_g591	Penicillium nordicum	529	MSTTTYPVQSVTHFTTTNKRDTKSEMSNSIQEETAILFQDTNIYLLDIPHSIALAQEGRPTPHQQPAPESGSGTEKSIRRKTLNLLSCPPIKEPFPSTEPKKPAALARLLDTIPISERRFHSELILPLVRDSLEVIKDGFSHDRRWCEARAVPSESEPHDSTAPNQHPRKRRRGNDCAPSESASDSHVSTKDEPPMILSTTSPNDFETLSDLAIVKNPSPEPAILRVGSEHGEETNPPSEYIIPPESSFALCTLPLFEAEVDRPSTSNNYPIPGLPHHQKFNLILMDPPWPNKSVRRSKHYQTHHYSEMDLLTEGLRDILRVHSHDPKTKPGLHPSEPHPDPPIQSEQSIAAIWITNAEKSRRAAYGALSGAGFSICEEWIWVKTTWDGQPISQLDGLW…	Penicillium (genus), Aspergillaceae (family), Eurotiales (order), Eurotiomycetidae (subclass), Eurotiomycetes (class), leotiomyceta (no rank), Pezizomycotina (subphylum), saccharomyceta (no rank), Ascomycota (phylum), Dikarya (subkingdom), Fungi (kingdom), Opisthokonta (no rank), Eukaryota (superkingdom), cellular organisms (no rank)	Pezizomycotina	Eurotiomycetes
A0A2H3J1U0	MT-A70-like	PENO1_031290	Penicillium occitanis (nom. inval.)	442	MPNRSSILYQNSQQSVFLLDIPASIEIAQTALSYSSSSLHADDNAQSYRYRRVFSSNPLEQPYPSPPEPKSEAARARLLSRIPESEILFHESISALIRNGVDEIRHGLSGEVKWCAPRRVHSGAIDSRTVDEQKEAPEPSRKRLKPNRSERYTIHTENQPPLILSPSSVNEFAGLTDLHGIQVKNRSPLEAATLQVEEPGTGATTRYTVPPASAFILSNLSASQPYSDSNTPPIPGLPSTEKFNVILFDPPWPNRSVRRSSQYPTHGYLEMISLVSIMQQTILSHLNFGDDNTMVGIWTTNNAKSRQAAYDAFRKTGLEIFEIWIWIKITKNGGLVSPLDGLWRKPYEILFLGRQKLDTEDGKEPIKRIIAAVPDEHSRKPNLKELIELLFFQNKGNEA…	unclassified Penicillium (no rank), Penicillium (genus), Aspergillaceae (family), Eurotiales (order), Eurotiomycetidae (subclass), Eurotiomycetes (class), leotiomyceta (no rank), Pezizomycotina (subphylum), saccharomyceta (no rank), Ascomycota (phylum), Dikarya (subkingdom), Fungi (kingdom), Opisthokonta (no rank), Eukaryota (superkingdom), cellular organisms (no rank)	Pezizomycotina	Eurotiomycetes
S8BAV5	MT-A70 family	PDE_06921	Penicillium oxalicum (strain 114-2 / CGMCC 5302) (Penicillium decumbens)	514	MPLVPVRDSAVIYCNAEDTIFLIDTPLSIALAQNLSRYESTREEVQPVISSDDPTAVPQERSRTKRRLLRSTRPLERPFPSTEPKSLAARKKLLEKVPFSEQRYHDEFIQPLVRSALEMISAGHGGQEHPWCLPRVLCDDPRTRESSKSPSEGLQPVKKRPRGSSSGLSSGPMQSSKCNSFGSIPPLILSSTSDNIFHSLNELSECVVKNVFAEPATIVIESPSDGLGPNEFIIPPRADFTMCTLPLSPAESSGQYSRIKSLDQPIPTIPSSHKFNVLLFDPPWPNRSVRRSGHYQIHPYSEMAILTQRLRDILRVHSYHADAKLNHPDTTTLTRSSLSQSRLSVAGIWITNAEKARRAAYEALITSGFRITEEWIWIKTTADGQPICPIDGLWRKPYE…	Penicillium oxalicum (species), Penicillium (genus), Aspergillaceae (family), Eurotiales (order), Eurotiomycetidae (subclass), Eurotiomycetes (class), leotiomyceta (no rank), Pezizomycotina (subphylum), saccharomyceta (no rank), Ascomycota (phylum), Dikarya (subkingdom), Fungi (kingdom), Opisthokonta (no rank), Eukaryota (superkingdom), cellular organisms (no rank)	Pezizomycotina	Eurotiomycetes
A0A135LPZ6	MT-A70-like protein	PGRI_066100	Penicillium patulum (Penicillium griseofulvum)	487	MSNTIQEETAILFQDTNIYLLDIPYSIALAQEGSPTPHQQLPESSSGTENTGNTIRRKKASLLSCEPIKEPFPSTEPKKPSALAKVLDSIPLSERRFHSELILPLVRDSLETIKAGFPPDRRWCKDRAVPSAFHDSTWRNQHPRKRRRGNDYTCLESTPEDHVSTKNEPPMILSTTSPNEFEALSDLAIVKNPSPESAIVRVGSSHGDETNPPCAYVVPPESSFVLCTLPLFQTEVDRPSTSNDYPIPGVPKHQKFNLILMDPPWPNKSVRRSKHYQTHHYSEMDVLTEGLRDILRAHSHNEIQDGLRQSEPHTGRPIQSEQSIAAIWITNAEKVRRAAYEALRGAGFCICEEWIWVKTTWDGQPISALDGLWRKPYEILVIGRKSSHNVNVDVKNNNL…	Penicillium (genus), Aspergillaceae (family), Eurotiales (order), Eurotiomycetidae (subclass), Eurotiomycetes (class), leotiomyceta (no rank), Pezizomycotina (subphylum), saccharomyceta (no rank), Ascomycota (phylum), Dikarya (subkingdom), Fungi (kingdom), Opisthokonta (no rank), Eukaryota (superkingdom), cellular organisms (no rank)	Pezizomycotina	Eurotiomycetes
A0A1V6RD36	MT-A70-domain-containing protein	PENSOL_c007G00544	Penicillium solitum	500	MSNSTQEETALLFQDTNIYLLDIPHSIALAQEGRPTPRQQPAPESGSGTEKSIHRKTLDLLSCSPIKEPFPSTEPKKPAALARLLDTIPISERRFHSELILPLVRDSLEAIKAGFSHDRRWCEARAVPSESELHDSTAPNQHPRKRRRGNDYTPLDSVSNGHVSTKNEPPMILSTTSPNDFEALSDLAITKNPSPEPAIIRVGSGHGDETNPPCEYIVPPESSFVLCTLPLFEAEVDRPSTSNNYPIPGLPHHQKFNFILMDPPWPNRSVRRSKHYQTHHYSEMDVLTEGLRDILRVHSHDPKTKQRLHPSEPYSEPPIQSEQSIAAIWITNAEKARRAAYGALAGAGFSICEEWIWVKTTWDGQPISALDGLWRKPYEILVIGRKSGHDANVNGNGNA…	Penicillium (genus), Aspergillaceae (family), Eurotiales (order), Eurotiomycetidae (subclass), Eurotiomycetes (class), leotiomyceta (no rank), Pezizomycotina (subphylum), saccharomyceta (no rank), Ascomycota (phylum), Dikarya (subkingdom), Fungi (kingdom), Opisthokonta (no rank), Eukaryota (superkingdom), cellular organisms (no rank)	Pezizomycotina	Eurotiomycetes
A0A8H4WKC8	MT-A70-domain-containing protein	HAV15_012622	Penicillium sp. str. #12	500	MSNSTQEETALLFQDTNIYLLDIPHSIALAQEGRPTPRQQPAPESGSGTEKSIHRKTLNLLSCSPIKEPFPSTEPKKPAALARLLDTIPISERRFHSELILPLVRDSLEAIKAGFSHYRRWCEARAVPSESELHDSTAPNQHPRKRRRGNDYTPLDSVSNGHVSTKNEPPMILSTTSPNDFEALSDLAITKNPSPEPAIIRVGSGHGDETNPPCEYIVPPESSFVLCTLPLFEAEVDRPSTSNNYPIPGLPHHQKFNFILMDPPWPNKSVRRSKHYQTHHYSEMDVLTEGLRDILCVHSHDPKTKQRLHPSEPYSEPPIQSEQSIAAIWITNAEKARRAAYGALAGAGFSICEEWIWVKTTWDGQPISALDGLWRKPYEILVIGRKSGHDANVNGNGNA…	unclassified Penicillium (no rank), Penicillium (genus), Aspergillaceae (family), Eurotiales (order), Eurotiomycetidae (subclass), Eurotiomycetes (class), leotiomyceta (no rank), Pezizomycotina (subphylum), saccharomyceta (no rank), Ascomycota (phylum), Dikarya (subkingdom), Fungi (kingdom), Opisthokonta (no rank), Eukaryota (superkingdom), cellular organisms (no rank)	Pezizomycotina	Eurotiomycetes
A0A1V6TI04	MT-A70-domain-containing protein	PENSTE_c006G04004	Penicillium steckii	543	MSNAEKSAILFSDKTKSTFILDIPQSIKQAQSLSPHQKETQQNPPLSISLLHSQEFKSTNKYLISTLPLAEPYPTTTEPKSESARAQVLARIPEGERTYHEGILPVVNDALETIQQDFGSQQGWCLPRYFVDKSQTSAGFVKRGDDDCASVSLKRRRISSSRDLSKYQSGTNSDGFDHETSAFYENSGSGSTQFDHPPVILSSTSENEFETMSEVNGVVKNTSFETAHLSISNHEMNLNGVSSSTRYIIPPRSNFILCTLPLSSHPHDNTFTSDSIPTHTRNHHEEQPIPGLSKDQKFNLILFDPPWPNKSVRRSKHYQTHPYAEMDSLTKQLSNILQIHAQPPTSDSNDSTQHPSIAAIWITNAEKARRAAYNALNTSGFRVCEEWIWVKVTNRGIPI…	Penicillium (genus), Aspergillaceae (family), Eurotiales (order), Eurotiomycetidae (subclass), Eurotiomycetes (class), leotiomyceta (no rank), Pezizomycotina (subphylum), saccharomyceta (no rank), Ascomycota (phylum), Dikarya (subkingdom), Fungi (kingdom), Opisthokonta (no rank), Eukaryota (superkingdom), cellular organisms (no rank)	Pezizomycotina	Eurotiomycetes
A0A1Q5UQW6	Methyltransferase-like protein 4	PENSUB_5457	Penicillium subrubescens	538	MTQSPTQDSAILYHNAENTIFLIDTPHSIALAQESASRKRDASRPQPNVSSTLSKGKSKNRRRLLLSAPPVETPFPSTEPKSHAARAKVLERIPASELRFHGEFIKPLVESALEVLRSGYRSRGDGRWCLPRRVCDDESRRQVEVSKRDVGRKGNSVRKRRNEHITADEPDFQDIKGQESLLAMPMPPVILSSTGVTSFESLSDLEGSIVKNVSSESAILAIRPRPFSCSSPGDDIHIYTEYIIPPQANFILCTLPLSQPEPTPFNSTPETEITTLKNPIPALPPTQKFNLLLFDPPWPNRSVKRSGHYQVHHYSEMDLLTQKLRDILHVHSFHITPPRESKKYSAGVSRSGSGFPETCGASRASLAAMWITNAEKARRAAYESLSSTGFRVIEEWIWV…	Penicillium (genus), Aspergillaceae (family), Eurotiales (order), Eurotiomycetidae (subclass), Eurotiomycetes (class), leotiomyceta (no rank), Pezizomycotina (subphylum), saccharomyceta (no rank), Ascomycota (phylum), Dikarya (subkingdom), Fungi (kingdom), Opisthokonta (no rank), Eukaryota (superkingdom), cellular organisms (no rank)	Pezizomycotina	Eurotiomycetes
A0A8J8W1J4	MT-A70-domain-containing protein	PECM_008213	Penicillium ucsense	514	MTPPPSFDSAVLYSNADNTIFIIDTPQSIALAQRLSMHSVVQDHSVTRRSHRRTLRSTAPLERPYGSTEPKSLAARAKVLEKIPLSEQRYHGEFIQPAILSALRAISAERDGSECRWCLPRILCDGQAQEVGQQHSRTVCSDDRVNLLNLKRRRKGSCYDGADSTDVECHDSTRPKPPVILSSTSQNVFHSLDELGGCIVKNYSAEPSVLVIETLSNTHESLTYTIPPLSSFTICTLPLSPPKGPEPSHQVTSLSHPIPTIPPDQKFNMLLFDPPWPNRSVRRSGHYQIHHYSEMDILTQRLRDILRVHSYRADIKSSNTIGCGASSQSTLSLAGIWITNAEKARRAAYEALTDTGFRVTEEWIWIKTTVGGEPVSAIDGLWRKPYEILVIGRADQVTS…	Penicillium (genus), Aspergillaceae (family), Eurotiales (order), Eurotiomycetidae (subclass), Eurotiomycetes (class), leotiomyceta (no rank), Pezizomycotina (subphylum), saccharomyceta (no rank), Ascomycota (phylum), Dikarya (subkingdom), Fungi (kingdom), Opisthokonta (no rank), Eukaryota (superkingdom), cellular organisms (no rank)	Pezizomycotina	Eurotiomycetes
A0A2V1DL09	MT-A70-domain-containing protein	DM02DRAFT_643421	Periconia macrospinosa	472	MADRGDGDDPSSAILYQSADRSVTLIDIPKSIAAAQGRSGTLLSMQPLDSPIELEYEPIGKKDKVVNARHLDTIMLHSEYKTLIELALTEIGTHVPGPWCKPRKVMARVPKRAKSDMAIDDPEQELHDRLREWAQVTRSKGDDYVFDFQKMMASLGAPDVPDATTDNNVARKWQMSYSLAREITSDNHLNASEYMKQPEMERVEEPWMPSFHNPEKHALDLSIFENTAGSGQQVTPTYHFTIPPKVSFFLGDTSRSDIFRASFRELTDEYKLPRHFDLVLIDPPWPNRSAKRSRGYEQTGGMPYIKKMLLNTDIDSYFEHNALVGVWITNKEALRMHILGPGGLFESWNVGLIEEWIWVKTTTKGQPMFDIDSVTRKPYEVLLLGRAAPNSWTTMAPAP…	Periconia (genus), Periconiaceae (family), Massarineae (suborder), Pleosporales (order), Pleosporomycetidae (subclass), Dothideomycetes (class), dothideomyceta (no rank), leotiomyceta (no rank), Pezizomycotina (subphylum), saccharomyceta (no rank), Ascomycota (phylum), Dikarya (subkingdom), Fungi (kingdom), Opisthokonta (no rank), Eukaryota (superkingdom), cellular organisms (no rank)	Pezizomycotina	Dothideomycetes
W3X9I6	MT-A70-domain-containing protein	PFICI_04591	Pestalotiopsis fici (strain W106-1 / CGMCC3.15140)	365	MSSCLLFSNSDKSIVLVDIPRSIELAQLPKGQTTPSNRRLLSCQPLAKPWQNQVSSKSSQEPNMSQSASALIDELMACETVRHAHKAIRDTYHGDWHLPRTCAPLPDQTTIQHNTEAPAVPQKRKLCATELHHGDSPEFNYIPADSKYLLGSIESQRDSFLKTAPQFDIVVLDPPWPSRSVRRKKKNSYSTTYDMTEMHDLLSLIPIASHLKLEGIVAVWVTNKPAVIDLLKSPGGLFDQWNVEPIGEWIWVKVTSNGEPIVDFGSTWRKPWERLLFAKRRGSSQKLQPERKVVFAVPDLHSRKPNIRMLLEDFLPNGYLGLEVFSRNLTAGWWSWGDQTLLFQQKQHWVDDSATEKQGPKTLCQ	Pestalotiopsis fici (species), Pestalotiopsis (genus), Sporocadaceae (family), Xylariales (order), Xylariomycetidae (subclass), Sordariomycetes (class), sordariomyceta (no rank), leotiomyceta (no rank), Pezizomycotina (subphylum), saccharomyceta (no rank), Ascomycota (phylum), Dikarya (subkingdom), Fungi (kingdom), Opisthokonta (no rank), Eukaryota (superkingdom), cellular organisms (no rank)	Pezizomycotina	Sordariomycetes
A0A5N6FN55	MT-A70-domain-containing protein	BDW43DRAFT_285196	Petromyces alliaceus (Aspergillus alliaceus)	511	MTRSSILYQNSQNTVFLLDIPTSIALAQDLSSIQQGFLSDSAKIHLNKSPSPRNKNASVRRLLSSAPLRNPFPGSTEPKTDAARAKVLQRIPVSERGFHDVISPLVIDALHEIREGLHGHDEWCLDRIALMHGRGRDLRTQGEGSLGKRRRNEKDSNGNDDCRFEAGGYTASTMLGKPTKPELDNPPLILSAGSNLFDSMSSLCNLVVRNTSPEHAIVRVHCALQRPDDSTQSECAGHHHHTYDVPPLSSFLLCRLHISQSSMRPNRSTSPIPGLPRHQKFDLILLDPPWLNRSVRRSGHYHTQNYMEGGLLTQRIRDILRVHLQDIRQNLQSDSPGDFLPPRKLNEKKGQKPIAAMWITNSARARKAAYDAIQGAGLSVCEEWVWIKTTTNGDPITPL…	Aspergillus (genus), Aspergillaceae (family), Eurotiales (order), Eurotiomycetidae (subclass), Eurotiomycetes (class), leotiomyceta (no rank), Pezizomycotina (subphylum), saccharomyceta (no rank), Ascomycota (phylum), Dikarya (subkingdom), Fungi (kingdom), Opisthokonta (no rank), Eukaryota (superkingdom), cellular organisms (no rank)	Pezizomycotina	Eurotiomycetes
Q0UNG2	MT-A70-domain-containing protein	SNOG_06702	Phaeosphaeria nodorum (strain SN15 / ATCC MYA-4574 / FGSC 10173) (Glume blotch fungus) (Parastagonospora nodorum)	472	MASRGAPRSSILYQNTDRDITLVDIPTSIAVAQDRSATLLSTAPLKAPIEPKEDYQPKSQKAKANTAHEHADGAQHAEYKSLIEQALGHIRTHVSRQWCEPRILLHAKSQEAMEIDDPEKQLESRLRQWAACKESKGDDAAFDIQKMMASLGATCEHDATAGKQVTQGWVTSYRPAREAMSGAQVAETVARDEPKEPWTSSFHNPEVFSLDMSITEHGVHDTQLGPEYRFTIPPRSTFFLSDSTHSDAFRASFRELTDEYTLPRHFDLVLLDPPWPNRSAKRKGAYEQVGGMPYLKRMLLRMDLDNYLEHNALVGVWITNKEALREHVLGPGGLFETWNVGLIEEWIWIKTTTKGEPMFDIDTVLRKPYEILLLGRAAPNSWTTMTHAPTIKRRVIAAV…	Phaeosphaeria nodorum (species), Parastagonospora (genus), Phaeosphaeriaceae (family), Pleosporineae (suborder), Pleosporales (order), Pleosporomycetidae (subclass), Dothideomycetes (class), dothideomyceta (no rank), leotiomyceta (no rank), Pezizomycotina (subphylum), saccharomyceta (no rank), Ascomycota (phylum), Dikarya (subkingdom), Fungi (kingdom), Opisthokonta (no rank), Eukaryota (superking…	Pezizomycotina	Dothideomycetes
A0A1L7XI51	MT-A70 family protein	PAC_14535	Phialocephala subalpina	380	MASCILYQNLDASISIIDIPRSIEEAQGLTSPGRRLISSEPLKNPYPSVEPKTETAREKLGRLSLNELLLSKHLQFALEDVKGEYQGEWCLPRVVTSEFGGARHDCRKRKREDSEYESVRDEKTNAAVPNVSPEVVHLEVNASGGILYHNSKEEFLSPRTGSDEKRGMIPPKSTLLCGDIFTTRDTFITSAPQFHLIILDPPWPNRSARRKKSYGISYGSSEIQELLLSIPIRDHLAEGGLIGVWITNKEAFRDMLLHPGGLFDEWGVSLVEEWIWLKTTATGEPFCALDSVWRKPYEILLVGKRGAQHSEDVKRRVLVAVPDLHSRKPNLKPLFDHVIQKVGYEALEIFARNMTAGWWAWGNEVLKFQMDECWTDTEHN	Phialocephala fortinii species complex (no rank), Phialocephala (genus), Mollisiaceae (family), Helotiales (order), Leotiomycetes (class), sordariomyceta (no rank), leotiomyceta (no rank), Pezizomycotina (subphylum), saccharomyceta (no rank), Ascomycota (phylum), Dikarya (subkingdom), Fungi (kingdom), Opisthokonta (no rank), Eukaryota (superkingdom), cellular organisms (no rank)	Pezizomycotina	Leotiomycetes
A0A0D2F6X8	MT-A70-domain-containing protein	PV04_08701	Phialophora americana	376	MQPTILFQNEAGTVYLIDLPTSIQNGQNGHCTLKSSGPLETPYPSTEPKGASRDAATAAISLSERLYHDSVQERISLALAEIRNHLNATEQGGFWCYPCRALITHAAPALSNSDSSSAVPVILSTTELRTHFSSLRDLRGNVVCNLRSATAVVAVTNQGDFVIPQRSTFILASLKQGSPAFFLESPEFELILMDPPWSNRSVRHSGAYRTQENQVQDPFNEALRIVKRSCAPQGWVAVWITNKSSIRAMVLATLQAMDLCLQEEWIWIKTTIQGEPVTQLDGLWRRPYEILLLFQRGVSSRDTKRRIIAAVPDVHSRKPCLKVLLEELLPPDYRALELFARSLTAGWWSWGDEVLKFQHESQWVDSLTQLDNKRSV	Phialophora (genus), Herpotrichiellaceae (family), Chaetothyriales (order), Chaetothyriomycetidae (subclass), Eurotiomycetes (class), leotiomyceta (no rank), Pezizomycotina (subphylum), saccharomyceta (no rank), Ascomycota (phylum), Dikarya (subkingdom), Fungi (kingdom), Opisthokonta (no rank), Eukaryota (superkingdom), cellular organisms (no rank)	Pezizomycotina	Eurotiomycetes
A0A167L7C6	Methyltransferase-like protein 4	PHYBLDRAFT_116012	Phycomyces blakesleeanus (strain ATCC 8743b / DSM 1359 / FGSC 10004 / NBRC 33097 / NRRL 1555)	237	MDTLTDHGKYKTDRVFFISFIDVQYITAINIEGFDCIVMDPPWPNKSVHRSSHYETQDIYDFFKIPLPSLLSEEHPSLVAVWVTNRPKYRRFVIDKLFKAWGVTWVTDWYWLKLTTKGEPVMPLDSPHRKPYEQLIIGRRIPESTGEIPSNINIPPRILASVPSNRHSRKPPLDSILAPYLPNKPKCLELFARCLTPGWTSWGNECLKFQHQHYFTSTPNHNESSETEPSRLASDIK	Phycomyces blakesleeanus (species), Phycomyces (genus), Phycomycetaceae (family), Mucorales (order), Mucoromycetes (class), Mucoromycotina (subphylum), Mucoromycota (phylum), Fungi incertae sedis (no rank), Fungi (kingdom), Opisthokonta (no rank), Eukaryota (superkingdom), cellular organisms (no rank)	Early_diverging	Early_diverging
A0A6A7C222	MT-A70-domain-containing protein	K470DRAFT_270217	Piedraia hortae CBS 480.64	239	MSNPILFQTPDSSIILLDIPLSIASAQGRNCTLLSSSPLEAPYPSTEPKTPSAKQKLATLAANAGEDESLAQDHIALISHALNTIHESHQGDWCAPRWASSLKRPHSTLEPPLPPLPLTHITPSTGELFSVKNRGVYILPPSSKISLSDCRETTLFHAFASGQKFDLIILDPPWPSRSVRRSHKSAARMYSVPRTLLEVDNLLRSLRLEDLLTTDGSVAVWITNKPSIRRLVLDILFPL	Piedraia hortae (species), Piedraia (genus), Piedraiaceae (family), Capnodiales (order), Dothideomycetidae (subclass), Dothideomycetes (class), dothideomyceta (no rank), leotiomyceta (no rank), Pezizomycotina (subphylum), saccharomyceta (no rank), Ascomycota (phylum), Dikarya (subkingdom), Fungi (kingdom), Opisthokonta (no rank), Eukaryota (superkingdom), cellular organisms (no rank)	Pezizomycotina	Dothideomycetes
A0A4P9YAB2	MT-A70-domain-containing protein	BJ684DRAFT_7039	Piptocephalis cylindrospora	245	MGAADQGHSFLLPPHSRFLLSDLACGLKPLIPQGLVDRRYDLIVMDPPILNASVGRGKQYGCLDPYELFVLPIRRLLAPGGILAIWLTNRGRIHRIFREKLLPAWGNLSLVGHWHWLKVTRSGLPVVPFHHGHRRPYEVLLLARAPMESSFSASQKGGSPLRETIPFHHVLVSVPSRQHSRKPRLQHILDPHLTLSQDSSPRRLELFSRSLTPGWTAWGNECLRFQDEQFYYPNPDHVQIERESS	Piptocephalis (genus), Piptocephalidaceae (family), Zoopagales (order), Zoopagomycetes (class), Zoopagomycotina (subphylum), Zoopagomycota (phylum), Fungi incertae sedis (no rank), Fungi (kingdom), Opisthokonta (no rank), Eukaryota (superkingdom), cellular organisms (no rank)	Early_diverging	Early_diverging
A0A8K0TEA8	MT-A70 family	B0T11DRAFT_120734	Plectosphaerella cucumerina	345	MPTTAQTSEPLSVLYKSQDGTVILLDIPRSIEEAQVLPGQTPNRRLLSAAPISTPFPTPEPKDAAARRHAQAPSALLTDLMTGAAAQQAIGTLTESYHGAYCLPRITTRTTPPSNDTPWIPEGSTPVLGTIQEKAATFTSQAPLFDLIVLDPPWPNRSAKRKRGCYQTTAGLTDTRDLLSQIPVPSHLAPEGLVAVWITNRPSLADLLTAPGSGIFAHWGLEVVAEWTWLKITAVGEPVYDLDSTWRKPWERIIIARRVGSGVGVAQQRVIVAVPDLHSRKPSLRGLFEDVLPVGFRGLEVFARNLTAGWWSWGNEVLRFQKRECWVEADGLVSQVTGAVPDEEQ	Plectosphaerella (genus), Plectosphaerellaceae (family), Glomerellales (order), Hypocreomycetidae (subclass), Sordariomycetes (class), sordariomyceta (no rank), leotiomyceta (no rank), Pezizomycotina (subphylum), saccharomyceta (no rank), Ascomycota (phylum), Dikarya (subkingdom), Fungi (kingdom), Opisthokonta (no rank), Eukaryota (superkingdom), cellular organisms (no rank)	Pezizomycotina	Sordariomycetes
A0A6A7BKB1	MT-A70-domain-containing protein	T440DRAFT_384569	Plenodomus tracheiphilus IPT5	470	MASPGHGAFHPSSASCVIHQNDESDIILLDIPRSIAAAQGRSDTLLSTAPLDKPIEPNEDYRARTQKPQGTAPPQDTTNALHVEYKATIEHALSHIHTHVSGPWCAPRKLLTQAPACGKDQMDIDDPEKDLESRLREWATWDQSKGGDIAFDLQLMMASLGATPESGPTATHSVSQQKWQMSYHTAQETPNGAHMTGSDLEDEMTEPWAPTFHNPGDVPLELSVSNKSSAHVRASHQETNEYRFKIPARSTFFLSDSTHSDDFRTSFRQLTDEYNLPRHFDLVLLDPPWPNRSAKRKGAYEQVGGMPFLKKMLLKMDVDTYLEHNALVGIWITNKASLRKHVLGRGGLFETWNVGLVEEWVWIKTTSKGEPMFDIDSGMRRPYEVLLLGRAAPNSWTRM…	Plenodomus tracheiphilus (species), Plenodomus (genus), Leptosphaeriaceae (family), Pleosporineae (suborder), Pleosporales (order), Pleosporomycetidae (subclass), Dothideomycetes (class), dothideomyceta (no rank), leotiomyceta (no rank), Pezizomycotina (subphylum), saccharomyceta (no rank), Ascomycota (phylum), Dikarya (subkingdom), Fungi (kingdom), Opisthokonta (no rank), Eukaryota (superkingdom…	Pezizomycotina	Dothideomycetes
A0A6G1K2F7	MT-A70-domain-containing protein	K504DRAFT_459212	Pleomassaria siparia CBS 279.74	457	MRTSILYQNPEHDVTLIDIPTSIAVAQGGTDYSDTLLSNAPLDKPFVLQQHQPKNQMARQKHAIQLSCVDKHVEYRAAIEKALSTIQVPGAWCVPRRLTAQVPCSGKKAERMDMDDLEKELESRLREWSALGENKRDDAFDFQKMMASVLAGGGTDATWTEKVAHKWYMSHNPTGTADRSQEHDVNPKEPWTAAFHNGETHASTLAISDGSSQYRFKIPPRSTLFLSDSTHSDAFRASFRELTEEYTLPRHFDLILLDPPWPNGSAKRKGAYEQVGGMPYMMKVLSKMDIDSYVEQNALVGIWITNKESLRHHVLGPGGLFEKWNVGLIEEWIWIKTTTKGEPMFSLENLWRKPYEIFLLGRAAPNSWTKMVAAGNIKKKVIAAVPDIHSRKPCLKELL…	Pleomassaria siparia (species), Pleomassaria (genus), Pleomassariaceae (family), Pleosporales (order), Pleosporomycetidae (subclass), Dothideomycetes (class), dothideomyceta (no rank), leotiomyceta (no rank), Pezizomycotina (subphylum), saccharomyceta (no rank), Ascomycota (phylum), Dikarya (subkingdom), Fungi (kingdom), Opisthokonta (no rank), Eukaryota (superkingdom), cellular organisms (no ran…	Pezizomycotina	Dothideomycetes
A0A4Q7JS23	MT-A70 family	I1G_00009758	Pochonia chlamydosporia 123	349	MSGQTQWDPATASSILFQSDDKSVILLDIPCSLEEAQVLPGHHLLRRVYSDAPPSDPFPTPDPKRSRHGGHKHASQSGGAAHDWSYQSPAAQIADLMTTASVESALQVLRDKYNGPFHLPRISSPVDTKDAETSTTLPVQDATSLHGSIQDLRQVVTDTAPSFKLVLLDPPWPNRSAKRRTDKYATVPNLAEMRDLLTSIPVSAHLANDGLVAVWVTNKASIPELLTSPTGVFASWGVEFVCEWTWLKITAAGEPLFDVDSSWRKPWEKLLIAKRIGVPAPPDLKTKVVVAAPDIHSRKPNLRGLFGHVLGQPDYTGLEIFARNLTSGWWSWGDQVLHFQDQRYWTQLE	Metacordyceps chlamydosporia (species), Pochonia (genus), Clavicipitaceae (family), Hypocreales (order), Hypocreomycetidae (subclass), Sordariomycetes (class), sordariomyceta (no rank), leotiomyceta (no rank), Pezizomycotina (subphylum), saccharomyceta (no rank), Ascomycota (phylum), Dikarya (subkingdom), Fungi (kingdom), Opisthokonta (no rank), Eukaryota (superkingdom), cellular organisms (no ra…	Pezizomycotina	Sordariomycetes
A0A447CGJ2	Methyltransferase-like protein 4	PODCO_603240	Podospora comata	419	MPESSILWQNEAKTVVLLDLPRSIEEAQYLSDKQMLPGHEPPDTTAPFRRLICSPAPEQPFVTPEPKSSDYAQPAISPAAQIAELMTMASVKSALDEISTSYQGPWCLPRLTSKPPAPVESKQIATQPEETAASPKSTSTPTEPNPPPKATEDHSMIPTNQVDTPDSPYTPPNSHPLTGPFPPLSQTFSLILLDPPWPNRSAKRKRSSPAAYTPLPSLSSTHSLLSSFQVTTLLSPDGLVAVWVTNSPRFTTLLLNDIFPYNWGIELVAEWTWVKVTSRGEPIVSLGSQWRKPYERLLIARKKGACAGAGGVKNKVIVSVPDIHSRKPNLKRLFEEVLPRGYTALEMFARNLTAGWWGWGDEVVKFQGGKYWAQEEVVEGEEVVGPEGDLQENREEKTA…	Podospora (genus), Podosporaceae (family), Sordariales (order), Sordariomycetidae (subclass), Sordariomycetes (class), sordariomyceta (no rank), leotiomyceta (no rank), Pezizomycotina (subphylum), saccharomyceta (no rank), Ascomycota (phylum), Dikarya (subkingdom), Fungi (kingdom), Opisthokonta (no rank), Eukaryota (superkingdom), cellular organisms (no rank)	Pezizomycotina	Sordariomycetes
A0A2B7Z0J4	MT-A70-domain-containing protein	AJ80_01422	Polytolypa hystricis UAMH7299	547	MLDSPSRTSINNVPPKSAILYQSQCKAVFVIDIPTSIRLAQSIPPCIPAQEEAMVAPAALFSAPALTQPYPTPPEPKGEKARDRVLDRIPVGQREFFEAITPVVSAALEDVRCNFVREKEGWWWWCLPRRVYRGQQQRRGEGLDDSMDVEDGLLRAGFGRETSGIIDHADKGFARKRKGDVKLEERNAEHKESGEDDQDDQEPELGFQDYYQPFPSGDFPERIPPFILCPGINHVPNLGILQNTIVKNPWDEPSILCIKSCAGPTETQSKKSPGKRLSRTTDVTSSNDYIRVHIPPKSSFLLSRFPANPTPPISTSNLSIIPHLAPGQKFDFILFDPPWPNTSAKRTAHYETKISFPALQVLIESVLKIHLQQQVGIAAIWITNAAKSRQAAYEAMEAA…	Polytolypa hystricis (species), Polytolypa (genus), Onygenales incertae sedis (no rank), Onygenales (order), Eurotiomycetidae (subclass), Eurotiomycetes (class), leotiomyceta (no rank), Pezizomycotina (subphylum), saccharomyceta (no rank), Ascomycota (phylum), Dikarya (subkingdom), Fungi (kingdom), Opisthokonta (no rank), Eukaryota (superkingdom), cellular organisms (no rank)	Pezizomycotina	Eurotiomycetes
A0A507EBJ0	MT-A70-domain-containing protein	PhCBS80983_g01380	Powellomyces hirtus	495	MTVFAESYDFDAVKAYITTSLSRRKRPVILGLGKPRSRSSCVMVSQVQFASEYGWVLHPHKATIGEGWHWPASTYMVSEPYFGASRKSQQSTVQPAATANVPPVGTLPLDQAPNATPDTNARKRKRTRKKAVQPSTAADIAAVESYSQIREWLFLAYESLVSERGGFPLDVDGRVSTESGQAAAPAQDTVDELDFIKFRELADISGSAKYSLPDDQEADADSNQYPILTVDGGQSPVPQLFALLGFGVYSLFCILHLPPSDLSEDVSDIFNTVVSNTSTGCKTMSLFGHSYIIPAQSSLIMSDLAKAPRLLNTLDPFDLIVMDPPWPNKSVRRTGQYGDIDVYDLFRVPLKNLLASGGYVAVWVTNKLKFHKFVREKLFPAWGVQWVGEWYWIKVTTKG…	Powellomyces (genus), Powellomycetaceae (family), Spizellomycetales (order), Chytridiomycetes (class), Chytridiomycota incertae sedis (no rank), Chytridiomycota (phylum), Fungi incertae sedis (no rank), Fungi (kingdom), Opisthokonta (no rank), Eukaryota (superkingdom), cellular organisms (no rank)	Early_diverging	Early_diverging
A0A139H4K5	MT-A70-domain-containing protein	AC578_4588	Pseudocercospora eumusae	458	MASAIIWQNNEQDVTVLDLPRSISEAQGDSAHPFTDILRSTQPLEKPYVTNEPLTEKARAKLCGNTVDEALHAEYRDLLQQALKQVREHHNDIWCHPRPYVDDHDDARTARKRKLSNGVGDSIASSDAILANPVNADPGPDFLKKITNLKAGEFTSQLHAKAGLCTEVINHQHGERAFRWNSASPARLELSCGDEKHNFHVPPGSTAFLGDCSEARLFHNEVRHQAQDQDTGRRFDFVLLDPPWPNRSVKRSRKTPGTTYNTSSTLDDVYNLLVGMDLDMLMAEDCLVGIWITNKASIRDLVLNEEYGIFATWGIKLQEEWLWLKTTISGETVTPLESVWRKPYEVLLLGRKQRPGLVGYATVSTSGEHANIDGDMHKSGKVAMSADVCKRRVLISVSD…	Pseudocercospora (genus), Mycosphaerellaceae (family), Mycosphaerellales (order), Dothideomycetidae (subclass), Dothideomycetes (class), dothideomyceta (no rank), leotiomyceta (no rank), Pezizomycotina (subphylum), saccharomyceta (no rank), Ascomycota (phylum), Dikarya (subkingdom), Fungi (kingdom), Opisthokonta (no rank), Eukaryota (superkingdom), cellular organisms (no rank)	Pezizomycotina	Dothideomycetes
M3AM35	MT-A70-domain-containing protein	MYCFIDRAFT_36864	Pseudocercospora fijiensis (strain CIRAD86) (Black leaf streak disease fungus) (Mycosphaerella fijiensis)	449	MGSVSVSASASASAIIWQNNEQDVTVLDLPRSISAAQGDSAYPFTRILRSSQPPETPFGTHEPGSEKARAKLCGNTVDETLHAEYQHLLHHALMQVREHHKHAWCHPRPFVHDNDHSRPTKKRKLSSGVGDSVVSNNAVLANSANAHLLPAFLASITNLKAGNFASRVCAESGLCTQVVSHRHGERAFCWTSPSPAELEITLDDDTRNFRIPPGSTAFLGDCSEARLFHNELRNQAHENDTRRHFDFILLDPPWPNRSVKRSRKTPGTTYRTCSTLDEVCNLLASMDLDMLMADDCLVGIWITNKASIRDLVLNEEYGLFATWGIKLEEEWLWLKTSISGEPITPLESVWRKPYEVLLLGRKQRRGMVDHATVTLSNQLCERRVLISVPDLHSRKPCLK…	Pseudocercospora fijiensis (species), Pseudocercospora (genus), Mycosphaerellaceae (family), Mycosphaerellales (order), Dothideomycetidae (subclass), Dothideomycetes (class), dothideomyceta (no rank), leotiomyceta (no rank), Pezizomycotina (subphylum), saccharomyceta (no rank), Ascomycota (phylum), Dikarya (subkingdom), Fungi (kingdom), Opisthokonta (no rank), Eukaryota (superkingdom), cellular o…	Pezizomycotina	Dothideomycetes
A0A139I385	MT-A70-domain-containing protein	AC579_5824	Pseudocercospora musae	711	MASAIIWQNNEKDVTVLDLPRSISEAQGDSGHPFTDILRSTRPLDKPYATNEPASEKARAKLRGNTVDETLHAEYRDLLQQALKQVREHHNDIWCHPRPFASDHDHARPAKKRKLSDGVGDPIASDDAILANPVDADLSPDFLEKVTNLKAGNSTSRLHAKAGGCAQVVNHQHGERAFTWNSASPARLELTCGNEKHNFHVPPSSTAFLGDCSEARLFRSEVRRQAQDQDSARHFDFVLLDPPWPNRSVKRSRKTPGTAYHTVSTLDDVYNLLVSMDLDMLMAEDCLVGIWITNKAAIRDLVLNEAYGIFATWGIKLEEEWLWLKMTTSGEPITPIDSAWRKPYEVLLLGRKQRRGLVCQATISTSGEHANIDRDDKVAMSASVCMRRVFISVPDLHSR…	Pseudocercospora (genus), Mycosphaerellaceae (family), Mycosphaerellales (order), Dothideomycetidae (subclass), Dothideomycetes (class), dothideomyceta (no rank), leotiomyceta (no rank), Pezizomycotina (subphylum), saccharomyceta (no rank), Ascomycota (phylum), Dikarya (subkingdom), Fungi (kingdom), Opisthokonta (no rank), Eukaryota (superkingdom), cellular organisms (no rank)	Pezizomycotina	Dothideomycetes
L8FQK4	Methyltransferase-like protein 4	GMDG_05155	Pseudogymnoascus destructans (strain ATCC MYA-4855 / 20631-21) (Bat white-nose syndrome fungus) (Geomyces destructans)	483	MAASTATSMGGDACPNSSEKTCILWQNEDHTVTLLDVPCSIELAQQFEHGGERKLWSSSPLEQPYPSLEPKSEKALTALKSQKAIEALKNPDTDINDLILHRVLALALEEAEEAIGDNGDSPQAWCLPRSCYDEKQSSLQDDWPEKRHHIKHKAGEASNIASSPPPPSSVPSYQYGNSQGGVTDSLPLSPFPLFQNTMGRTVTISLPGSNIPAIFPVNSTHIPGEIIFTLPIFIQKAPRFPLIILDPPWPNRSARRAGHYHIAYGLSEIGTLLSGIPIRSKLEKNGLVGVWITNKEIFRGLLLGKDGERGLFGEWGIELVEEWVWLKITGNGEPMSPIDGTWRKPFEILLVGRRIPREEINIDPCEVGSKTEFGEVSDERKGREQVGKSGEQPVVQPTP…	Pseudogymnoascus destructans (species), Pseudogymnoascus (genus), Pseudeurotiaceae (family), Leotiomycetes incertae sedis (no rank), Leotiomycetes (class), sordariomyceta (no rank), leotiomyceta (no rank), Pezizomycotina (subphylum), saccharomyceta (no rank), Ascomycota (phylum), Dikarya (subkingdom), Fungi (kingdom), Opisthokonta (no rank), Eukaryota (superkingdom), cellular organisms (no rank)	Pezizomycotina	Leotiomycetes
A0A1B8FYQ0	MT-A70-domain-containing protein	VE02_03235	Pseudogymnoascus sp. 03VT05	479	MVTSMGDDASPSSNEKTCILWQNEDHTVTLLDIPCSIELAQQFEHGGERKLCSSPPLEQPYPSLEPKSEKALAALKSQKAIEALKNPDTDINNLILQRVLALALQEARGAIGSNGDGSQAWCLPRSCYNEKQSSLQDERPEKRHYIDYDTRKTGNIASSPPPSPSVPTYQYGNSQVGVTDSLPLSPFPFFKNTMGHTVTLSLPGSNIPAIVPVNSTHIQGEIISTLPIFIQKAPQFPLIILDPPWPNRSARRAGHYHISYGLSEIGTLLSGIPIRSKLEENGLVGVWITNKDMFRDLLLGKDGEERGVFGEWGIELVDEWVWLKITANGEPMSPIDGTWRKPFEILLVGRKIPREKINIDQCEVGSKPELDEVSHERKGEEEVGKSGEQPGVQPTPVKR…	unclassified Pseudogymnoascus (no rank), Pseudogymnoascus (genus), Pseudeurotiaceae (family), Leotiomycetes incertae sedis (no rank), Leotiomycetes (class), sordariomyceta (no rank), leotiomyceta (no rank), Pezizomycotina (subphylum), saccharomyceta (no rank), Ascomycota (phylum), Dikarya (subkingdom), Fungi (kingdom), Opisthokonta (no rank), Eukaryota (superkingdom), cellular organisms (no rank)	Pezizomycotina	Leotiomycetes
A0A093Z7S7	MT-A70-domain-containing protein	V492_03418	Pseudogymnoascus sp. VKM F-4246	479	MAWNISEARALVMVMAATPTRMGNCTRLNSSEQTSILWQNEDSTITVIDIPRSLELVQQFEPLSERKLWSSPPLKQPYPSLEPKSQKALAALKSPGINDLILHRVLALALEEAGQAIGKNGGGQQAWCFPRSCYDEKQSSLQEERPGKRHHINHEARPSQNDTAFPPQSSSKPSNEHGNSQGGGNDSLPSSPFPFFHNTLGRTVTLSLPRSDSAAIVPVNSTYIEGKITSTLPIFVQNAPQFPLVILDPPWPNRSARRAGSYQISYGLSEISTLLSSIPIGSKLEKGGLVGVWITNKESFRDLLLGKDGEGGLFEGWGIELVEEWVWLKITADGEPMSPIDGTWRKPFEILLVGRKVCTEEVNINQCEAGPQIELDEISDERAGVYRPTTPEERPCAQT…	unclassified Pseudogymnoascus (no rank), Pseudogymnoascus (genus), Pseudeurotiaceae (family), Leotiomycetes incertae sedis (no rank), Leotiomycetes (class), sordariomyceta (no rank), leotiomyceta (no rank), Pezizomycotina (subphylum), saccharomyceta (no rank), Ascomycota (phylum), Dikarya (subkingdom), Fungi (kingdom), Opisthokonta (no rank), Eukaryota (superkingdom), cellular organisms (no rank)	Pezizomycotina	Leotiomycetes
A0A1B8C6Z0	MT-A70-domain-containing protein	VE00_07141	Pseudogymnoascus sp. WSF 3629	488	MAWNMFKARASTMVMAASKATSMGDDVSPNSKEKTCILWQNEDHTVTLLDVPCSIELAQQFEHGGERKLWSSPPLEQPYPSVEPKSEKAIAALKSKGVISPLQYPDTDIKDLILYRVLALALEEAREAIGNNVDGPQAWCLPRSCYDEKQSSLQDERPEKRHHINHNAGKGSTVVSYPSPSSVPSYRSGTSQAGVTDSLPLPPFPFFKNPMGNTIALSFPGSNIPAIVPVNSTHIQGEIISTLPIFIQKAPQFPLIILDPPWPNRSARRAGHYHISYGLSEISTLLSGIPIGSKLEKNGLVGVWITNRDLFRYFLLGKDGERGLFGEWGIELVEEWVWLKVAANGEPMSPIDGTWRKPYEIMLVGRKIPREEIDTDLCEVGPKTELDEADEKQGGEEIG…	unclassified Pseudogymnoascus (no rank), Pseudogymnoascus (genus), Pseudeurotiaceae (family), Leotiomycetes incertae sedis (no rank), Leotiomycetes (class), sordariomyceta (no rank), leotiomyceta (no rank), Pezizomycotina (subphylum), saccharomyceta (no rank), Ascomycota (phylum), Dikarya (subkingdom), Fungi (kingdom), Opisthokonta (no rank), Eukaryota (superkingdom), cellular organisms (no rank)	Pezizomycotina	Leotiomycetes
A0A1B8GIE9	Methyltransferase-like protein 4	VE01_05950	Pseudogymnoascus verrucosus	492	MAWNMFEARASTIVTMAATTMGDDAIPNSNEKKTCILWQNEDHTVTLLDVPCSIEVAQQFEHGGERKLWSSPPLEQPYPSLEPKSEKAVAALKSQKAIAALVNPDTDINDLILHRILALALEEARDAIESNGDGPKAWCLPRSCYDDKQSSLQDGRPEKRHHISHKAGEGSNGASSPLPPSSVPSCQNGTGQGGATDSLPLSPFPLFKNLMGHTVTLSLPGSDIPAIVPVNSTHIQGEIISTLPILIQKAPQFPLIILDPPWPNRSARRAGNYHTSYGLSEISTLLSGIPIRSKLEKNGLVGVWITNKEIFRDLLLGKDGERGLFGEWGIELVEEWVWLKITATGEPMSPIDGTWRKPFEILLVGRKIPRAEISTDPCEVGSKSELDEVFDERKGGEEE…	Pseudogymnoascus (genus), Pseudeurotiaceae (family), Leotiomycetes incertae sedis (no rank), Leotiomycetes (class), sordariomyceta (no rank), leotiomyceta (no rank), Pezizomycotina (subphylum), saccharomyceta (no rank), Ascomycota (phylum), Dikarya (subkingdom), Fungi (kingdom), Opisthokonta (no rank), Eukaryota (superkingdom), cellular organisms (no rank)	Pezizomycotina	Leotiomycetes
A0A1Y2DV49	MT-A70 family	BCR38DRAFT_436059	Pseudomassariella vexata	386	MAGSVDAGVRLSSPATKPMSCGDMTSCTLFRSTDNLVVVIDIPRSIEEAQVLPGELPARRLISSRPPHTPWQTATPKKLQHTDVPKPASAIIGELMVLERVKGALEQVAELYSGPWCMPRIYEAKECQSPSGKPRKRKRPASETTARNVADTKVSPYLPTKSHHLLGTVKSLRDTFLATAPTFDVMVIDPPWPSRSVKRKKDGYTIAYSMEDAGRLLSMIPVASHLAPTGLVAVWVTNKPATVELLTSPRGIFSQWGLELVCEWVWVKVTSSGVPIIDINSTWRKPWERLLIARKGGHPNLSLQPKIILGVPDLHSRKPNLRSLFDEIIPSGYRGLEVFARNSTAGWWSWGDQALVFQERHHWVHKGEPEGFDGASMVAEPQSNNS	Pseudomassariella (genus), Pseudomassariaceae (family), Xylariales (order), Xylariomycetidae (subclass), Sordariomycetes (class), sordariomyceta (no rank), leotiomyceta (no rank), Pezizomycotina (subphylum), saccharomyceta (no rank), Ascomycota (phylum), Dikarya (subkingdom), Fungi (kingdom), Opisthokonta (no rank), Eukaryota (superkingdom), cellular organisms (no rank)	Pezizomycotina	Sordariomycetes
A0A6A6WJ59	MT-A70-domain-containing protein	EJ05DRAFT_184888	Pseudovirgaria hyperparasitica	466	MSLSKSSDPIIYRSSELNVFLIDIPGSISSAQGSNTCPAIDSVLSCAPLETPYIIKNEPKTAKAITQMQGTAFDVEIHKIYKACIKNALQDIKDHVEGAWCLPRRSSPSTQPVSRATSAGPEITMGNTPDHDEDTASRNCLKPGAYQPRQYRSDAVDDFLSSLCAFSNTQHMGFPPTMETMVLHRGRNRATSPMIAEEPWESPLFNDKKIPIQLTLRDHAGSSGSPDPVFKFRIPPLSKLMLDDFNKPDSLRDSIRFLGQQYDLARQFELIIIDPPWPNRSAKRRQSYSVEPSVKGVKRKLLSMDLDTIIAPEGIVAIWITNKAAVRHVVTGAGGLFERLNLDFKEEWIWIKTTTTGEPVFDLNSVMKKPYEVLLIGQASPAPSSPVPVQRGHEVTRRV…	Pseudovirgaria (genus), Acrospermaceae (family), Acrospermales (order), Dothideomycetes incertae sedis (no rank), Dothideomycetes (class), dothideomyceta (no rank), leotiomyceta (no rank), Pezizomycotina (subphylum), saccharomyceta (no rank), Ascomycota (phylum), Dikarya (subkingdom), Fungi (kingdom), Opisthokonta (no rank), Eukaryota (superkingdom), cellular organisms (no rank)	Pezizomycotina	Dothideomycetes
E3L603	Methyltransferase-like protein 4	PGTG_18429	Puccinia graminis f. sp. tritici (strain CRL 75-36-700-3 / race SCCL) (Black stem rust fungus)	487	MSQRSEPSSVLLEILLPEKNLTAYLLDPFVPLLRGFDETTRVSVSRPPSEPHIICTPTTSASTTTNRENRPTKRQRSNNEPPSASAHSCQPGESAETSQIHPLNGFQLEAVHHASIKGDIQQAVDAIRERWIDECSRDGHSEWWSDPHLLRHSAVAQLEWLPSPEIKRSEVWVDWAALTRDTFQVRCKTQSDLNQSSIRVSESGITCTNSSSTSISQTFLPEKKCSITLPKRSGFSLATMENFKSEVFGLNHSPGWDAVIIDPPWQNKSATRGGKYRTVELYDLFKLDLPGILGENGGKRALIAVWVTNRPKYRRFLKNKFFPDCHVQGPYSEWYWVKITASPTVKDDQPALSEGGKPLFDLNSTSPRRCYEGLVLGWYIPPSLRPEVRSSELPPKIFL…	Puccinia graminis f. sp. tritici (no rank), Puccinia graminis (species), Puccinia (genus), Pucciniaceae (family), Pucciniales (order), Pucciniomycetes (class), Pucciniomycotina (subphylum), Basidiomycota (phylum), Dikarya (subkingdom), Fungi (kingdom), Opisthokonta (no rank), Eukaryota (superkingdom), cellular organisms (no rank)	Basidiomycota	Basidiomycota
A0A0L0VGK6	MT-A70-domain-containing protein	PSTG_08336	Puccinia striiformis f. sp. tritici PST-78	488	MPQIEPSSVLLEVLLPGSNHTAYLLDPFIPLLRGFDETTRVTVSRPPSEPYIACTPSNSKTTSTTAAISDRECQPNKRQRLNNEQVSSEPSRHTGFSGKASQSLPLDGIQLEAAHHASLKSDIQAAINAIRKAWIEKCSENQHTEWWSDPVRLRHPALARLEWLSSPEITKIPDFWFDWASLTRSSIDVRKTQLDAIRLSEFGTTCSNPSSTQIGQTFLNEKKCTITIPKRSGFSLATMENFKNEVIGLNHSAGWDAVIVDPPWQNKSATRGGKYKTVELYDLFKLDLPGMLGENGGKKALIAIWVTNRPKFRRFLKQKFMPDCDILGPYSEWYWVKITGSPTKTDHESVLSDGGKPLFDLESTSPRRCYEGLILGWYIPPSLRPNPTLDELPPKIFLS…	Puccinia striiformis f. sp. tritici (no rank), Puccinia striiformis (species), Puccinia (genus), Pucciniaceae (family), Pucciniales (order), Pucciniomycetes (class), Pucciniomycotina (subphylum), Basidiomycota (phylum), Dikarya (subkingdom), Fungi (kingdom), Opisthokonta (no rank), Eukaryota (superkingdom), cellular organisms (no rank)	Basidiomycota	Basidiomycota
A0A180H667	MT-A70-domain-containing protein	PTTG_01525	Puccinia triticina (isolate 1-1 / race 1 (BBBD)) (Brown leaf rust fungus)	480	MSQRGEPSSVLIEILLPEKNFTAYLLDPFVPLLRGFDQSTRVTVSRPPSEPHICTPTSFKAPCSTPKHSGNIRPGKRQRRNIEPSPALEPLCQPSSGETSQSHPLNGFQLEAAHHANIKGDIQHAVDAIRERWINECNQNGHSEWWSDPHPLRHPAIARLEWQSSSDFKCSDFWSDLTRDSFQVRNTQFDSDQLSIRVSDYGITCTNPSTTAIGQAFLPDKKCSITLPKRSGFSLATMENFKSEVLGLNHSSGWDAVVIDPPWQNKSATRGGKYRTVELYDLFKMDLPGILGDNGGKRALIAVWVTNRPKYRRFLKSKFLPDCHVQGPYSEWYWIKITASPTSDDKPILHQGGKPLFDLASNSPRRCYEGLVLGWYLPPSLRSEPRSTELPSKIFLSVP…	Puccinia triticina (species), Puccinia (genus), Pucciniaceae (family), Pucciniales (order), Pucciniomycetes (class), Pucciniomycotina (subphylum), Basidiomycota (phylum), Dikarya (subkingdom), Fungi (kingdom), Opisthokonta (no rank), Eukaryota (superkingdom), cellular organisms (no rank)	Basidiomycota	Basidiomycota
A0A178E5D3	MT-A70-domain-containing protein	IQ07DRAFT_509163	Pyrenochaeta sp. DS3sAY3a	460	MAGSHSRSTIIYQSLHGDVVLVDIPTSIATAQDRSDTLLSTLPLEAPIEIIDYRPPKTNKAEAKSAQYAPDFVHHEEYRTLIEQALAEIRSHVPGSWCAARKLLTQQANEDGSPEMKDHDPKEELDSRLRQWSAWTKGKGGDATSDLQSMMASLGATSEYDTPTVPAVTQTWVMSYVPARESTNCVNLPEDVPMGEEPSDPWTSTLHNPEDYPLKLTISETRSGCSLQEPEYCFTIPPRSTLFLSDSTHSDAFRTSFRQLTDDYNLPRHFDLVLLDPPWPNRSAKRKGGYEQIGGMPYMKRMLLKMDIDSYLEHNALVGVWITNKASVRKHVLGPGGLFERWNVGLVEEWLWIKTTTRGEPMFNIDDGLRKPYEILLLGRAAPNSWTTMEHSPSIKRRV…	unclassified Pyrenochaeta (no rank), Pyrenochaeta (genus), Cucurbitariaceae (family), Pleosporineae (suborder), Pleosporales (order), Pleosporomycetidae (subclass), Dothideomycetes (class), dothideomyceta (no rank), leotiomyceta (no rank), Pezizomycotina (subphylum), saccharomyceta (no rank), Ascomycota (phylum), Dikarya (subkingdom), Fungi (kingdom), Opisthokonta (no rank), Eukaryota (superkingd…	Pezizomycotina	Dothideomycetes
A0A3M7M3S4	MT-A70 family	GMOD_00003026	Pyrenophora seminiperda CCB06	492	MNPILYQNAEGDITLIDIPRSIVAAQGDRSDVLLSTAPLEAPIVPKDDYQPKTKKGKARNSPDADNAQPEQTGLLRMNKQDGGLETTEATSHQPVDPLKLDFQSLHLDDARYKFLVEHALTQIRTEVSGPWCAQRKLMTQGPLHREEEAMDVDHIPEQELESRMREWASWSERKGDDTAFNLQQMMASLGATSEAAGPAVEAQKWIVSYMPARESTSDTQAAATVSHDAQTEPWTGTFHNPNRRSLELTITEPSPPSTTSGQGYRFTVPPRSTLFLSDSTASDAFRTSFRELTDEFTLPRHFDLVLLDPPWPNRSAKRKGAYEQVGGMPYLRKMLLNMDIDSYLEHNALVGVWITNKESLRAHVLGPGGLFEAWNVGLVEEWVWIKTTTKGEPMFDIDS…	Pyrenophora seminiperda (species), Pyrenophora (genus), Pleosporaceae (family), Pleosporineae (suborder), Pleosporales (order), Pleosporomycetidae (subclass), Dothideomycetes (class), dothideomyceta (no rank), leotiomyceta (no rank), Pezizomycotina (subphylum), saccharomyceta (no rank), Ascomycota (phylum), Dikarya (subkingdom), Fungi (kingdom), Opisthokonta (no rank), Eukaryota (superkingdom), c…	Pezizomycotina	Dothideomycetes
E3RPD2	MT-A70-domain-containing protein	PTT_10488	Pyrenophora teres f. teres (strain 0-1) (Barley net blotch fungus) (Drechslera teres f. teres)	491	MVPVNPILYQNAEGDITLIDIPKSIAAAQGDRSDVLLSTAPLEAPIVPKEDYRPKTKKAKTKSLDADSTLAEQTELLRVSKQDGGLETTSPQTADPFNLDFQSLHIDDVRYKFLVEHALSQIRTKVSGSWCAQRKLMSQRPSHGEEEAMDVDQISEKELESRMREWASWSERKGNDTAFNLQQMMASLGATSEAAGPAVGAHKWVVSYQPARESASGTQAAETASGEAQTEPWTCTFHNPNRQSLELTITEPTPQSTLPGQEYRFTVPPRSTLFLSDSTASDAFRTSFRELTDEFILPRHFDLVLLDPPWPNRSAKRKGAYEQVGGMPYLKKLLLSMDIDSYLEHNALVGVWITNKEALRAHVLGPGGLFEMWNVGLVEEWVWIKTTTKGEPMFDIDSA…	Pyrenophora teres f. teres (forma), Pyrenophora teres (species), Pyrenophora (genus), Pleosporaceae (family), Pleosporineae (suborder), Pleosporales (order), Pleosporomycetidae (subclass), Dothideomycetes (class), dothideomyceta (no rank), leotiomyceta (no rank), Pezizomycotina (subphylum), saccharomyceta (no rank), Ascomycota (phylum), Dikarya (subkingdom), Fungi (kingdom), Opisthokonta (no rank…	Pezizomycotina	Dothideomycetes
B2VQX0	MT-A70 family protein	PTRG_00419	Pyrenophora tritici-repentis (strain Pt-1C-BFP) (Wheat tan spot fungus) (Drechslera tritici-repentis)	435	MAPVNPILYQNAECDITLIDIPKSITAAQGDRSDVLLSTAPLEAPIVLKEDYQPKTKKAKATSPDTNSMLVEQTELLRASKQDGGLETTSPQNVDPFNLDFQSLHIDDVRYKFLVEHALSQIRTKVSSPWCAQRKLMSQRPSHKEEEAMDVDQISEKELESRMREWASWSERKGDDTAFNLQQMMVSLGATSEAAGPAVGAHKWIVSYQPARESVSGTQVAETASHEAQTEPWTCTFHNPNRQSLELTITEPTPQSTLPGQEYRFTVPPRSTLFLSDSTASDAFRTSFRELTDEFTLPRHFDLVLLDPPWPNRSAKRKGAYEQVGGMPYLKKMLLNMDIDSYLEHNALVGVWITNKEALRVHVLGPGGLFEAWNVGLVEEWVWIKTTTQGEPMFDIDSA…	Pyrenophora tritici-repentis (species), Pyrenophora (genus), Pleosporaceae (family), Pleosporineae (suborder), Pleosporales (order), Pleosporomycetidae (subclass), Dothideomycetes (class), dothideomyceta (no rank), leotiomyceta (no rank), Pezizomycotina (subphylum), saccharomyceta (no rank), Ascomycota (phylum), Dikarya (subkingdom), Fungi (kingdom), Opisthokonta (no rank), Eukaryota (superkingdo…	Pezizomycotina	Dothideomycetes
A0A1V8T2J4	MT-A70-domain-containing protein	B0A48_09737	Rachicladosporium antarcticum	438	MVEQVPSSILWESEDHTVAVIDIPRSIAAAQGTSEHPCHDQIASTEAIITPYASNEPKSGKAKQALAAQAADIELHLEYSALLVQALNQVRCHHSGPWHLPRYISEKPQHTAKKRKLSAVGEPAYPLSDPPTCALAESEGPLSSPDEFLSSMAKTILTVFDSMPIETREQHAYSSLMETKSCSLLTVCDPTGVPNASFRIPSNSSFHLGDCANLTDFHATVRAQAEHLDTRRKFDFILLDPPWPNRSVKRTHKTAESTYAIASSLHDVYDLVMGMDLDILMEADCLVGFWITNKAQVRELVLDEAGIFAAWGVELVEEWIWLKTTAGGEPVTPIDAVWRKPYEVLLLGRRRVSYAVATPIQAKDKVVSRVILGVPDLHSRKPCLKELIEPLMPNAAKYR…	Rachicladosporium (genus), Cladosporiaceae (family), Cladosporiales (order), Dothideomycetidae (subclass), Dothideomycetes (class), dothideomyceta (no rank), leotiomyceta (no rank), Pezizomycotina (subphylum), saccharomyceta (no rank), Ascomycota (phylum), Dikarya (subkingdom), Fungi (kingdom), Opisthokonta (no rank), Eukaryota (superkingdom), cellular organisms (no rank)	Pezizomycotina	Dothideomycetes
A0A1V8TE91	MT-A70-domain-containing protein	B0A48_04983	Rachicladosporium antarcticum	434	MEQGPSSILWRSEDHTVTVIDTPWSIAAAQGTPEHPCHDEIASTEPITTPYAINEPKSEMAKQALAGQAVDSELHHEYEALLAQALDQVRFHHSGPWHLPRYIFKKAQHVAKKRKLDAVDESAASSLGSPASGLADSAHVAGSPDEVPSAVSKTGLSAFDGMPMDATETYIFGSPYGMQSPSQLTVRNSTGEPNVSFRIPQKSSFYLCDCANLTDFHAAIRAQAEHLDTRRKFDFILLDPPWPNRSVKRTHKTADSTYAIVSSLNSVYDLVMGMDLDMLMETDCLVGIWITNKAQVRELVLGKDGIFACWGVELVEEWVWLKTTAVGEPVTAIDAVWRKPYEVLLLGRRRVSYEPAAATQTKDKVTRRVILGVPDLHSRKPCLKELIEPLMPDAINYRA…	Rachicladosporium (genus), Cladosporiaceae (family), Cladosporiales (order), Dothideomycetidae (subclass), Dothideomycetes (class), dothideomyceta (no rank), leotiomyceta (no rank), Pezizomycotina (subphylum), saccharomyceta (no rank), Ascomycota (phylum), Dikarya (subkingdom), Fungi (kingdom), Opisthokonta (no rank), Eukaryota (superkingdom), cellular organisms (no rank)	Pezizomycotina	Dothideomycetes
A0A1V8TR66	MT-A70-domain-containing protein	B0A51_17623	Rachicladosporium sp. CCFEE 5018	439	MMVEQVPSSILWESKDHTVAVIDIPRSIAAAQGTSEHPCHDQIASTEAITTPYASNEPKSGKAKQALAAQAADIELHREYSALLVQALNQVRCHHSGPWHLPRYISEKPQHTAKKRKLSAVREPAYPLSDPPTCALAESEGPLSSPDEILSAISNTILTVFDSMPIETREQHAYSSLMETKSCSLLTVCDPTGVPNASFRIPSNSSFHLGDCANLTDFHATVRAQAEHLDTRRKFDFILLDPPWPNRSVKRTHKTADSTYAIASSLNDVYDLVMGMDLDMLMEADCLGGIWITNKAQVRELVLGEAGIFAAWGVELVEEWIWLKTTAGGEPVTPIDAVWRKPYEVLLLGRRRVSYAVATPTQAKDKVVSRVILGVPDLHSRKPCLKELIEPLMPNAAKY…	unclassified Rachicladosporium (no rank), Rachicladosporium (genus), Cladosporiaceae (family), Cladosporiales (order), Dothideomycetidae (subclass), Dothideomycetes (class), dothideomyceta (no rank), leotiomyceta (no rank), Pezizomycotina (subphylum), saccharomyceta (no rank), Ascomycota (phylum), Dikarya (subkingdom), Fungi (kingdom), Opisthokonta (no rank), Eukaryota (superkingdom), cellular or…	Pezizomycotina	Dothideomycetes
A0A2D3V6L5	MT-A70-domain-containing protein	RCC_10764	Ramularia collo-cygni	409	MTSPILWRNSDDTVCLMDVPRSISAAQGTAECPCSDALLSCEAVSSPFASNEPKSAAAKAKLQNNTVEETLHAEYSIILQRAIEQVRQGHQDPWCLPRTFITTPDRPKRKRKRERDENGTGLETPPHPNLPELPDDVSFYANDSATTEDFCVAPKSAVGVESTYRIPPYSTFSLSDCSSSTSFLNSIRSQAQDNSTRRHFDLMIFDPPWPNRSVKRSHKTPGSTYATSTTLDDVFQLVLGTDLDMLMGNDCIVAFWITNKPAVRELVTGEGGIFETWGIELEEEWIWLKTTVDGEPVSVVDSLWRKPYEILLLGRKRPSAPKGGVIKRRTIIAVPDLHSRKPCLRSLLEPMMPNSRNYRALEVFARHLVSGWWSWGTECIKFNYSKFWCPDVEATNENH…	Ramularia (genus), Mycosphaerellaceae (family), Mycosphaerellales (order), Dothideomycetidae (subclass), Dothideomycetes (class), dothideomyceta (no rank), leotiomyceta (no rank), Pezizomycotina (subphylum), saccharomyceta (no rank), Ascomycota (phylum), Dikarya (subkingdom), Fungi (kingdom), Opisthokonta (no rank), Eukaryota (superkingdom), cellular organisms (no rank)	Pezizomycotina	Dothideomycetes
A0A0F4Z406	MT-A70 family	T310_0701	Rasamsonia emersonii CBS 393.64	500	MATSSILYRNNEGTVFLIDIPTSIVLAQHLPSPSHQKTSSLETGRERPAPRKQLYSVPALETPFPSPPEPKSDAARARVLARIPVSERQFHEGIVSFVRQGLEQIRDSFEGVSAGAEKRMWCLPRKVMQREQPEKTIFSAEEPVSDEADSDRPTKKSRTNTTMGSNDGCHITRPLLHLPHEPKTEISGVNPTESRPGPPLILSPSVNEFESLLELRNVEVQNPSATPTVIRAYCGTASPAEESTQQDYAAFNIPPESCFVLCTLRMQSAQPRSHSPIPGLPGNRKFNLILLDPPWPNRSVRRAANYATHAYSDMDGLSRMIRDIILQHLHDGHQDHPDVEHQRGEQDLVAIWVTNKEKSRIAAYDAIRSAGLSVCEEWVWIKTTTQGEPVTPLDGLWRK…	Talaromyces emersonii (species), Rasamsonia (genus), Trichocomaceae (family), Eurotiales (order), Eurotiomycetidae (subclass), Eurotiomycetes (class), leotiomyceta (no rank), Pezizomycotina (subphylum), saccharomyceta (no rank), Ascomycota (phylum), Dikarya (subkingdom), Fungi (kingdom), Opisthokonta (no rank), Eukaryota (superkingdom), cellular organisms (no rank)	Pezizomycotina	Eurotiomycetes
A0A0D2IMM1	MT-A70-domain-containing protein	Z518_05264	Rhinocladiella mackenziei CBS 650.93	387	MLPVVLYRNHTQTAILLDLPASIQHGQQVPYVLKSCPALLVPYPSTEPKGYKRETALNAIPIHDRAYHMSVQEDISSALIEARDYLHGRSGSWYFPRHDFASQNASFGHSHWTEGTDHSPTLVPVILSTTEVHNKFSSLSDLYGIVICNPRQADIAIIDADGTGDFIVPPGSVFILSTLESGLPAFVSASHALLASKPFDLILMDPPWSNRSVRHSGTYRTSDDQMNDPFQQAVRIMNDSLAPEGLVAIWITNKSSIRSNVLEMLQALDLHLCEEWVWIKITAGGQPVTKLDGVWRRPYEILLLFRKCQQCEDPRHRIIMAVPDLHSRKPCLKILLEELLPADYNALELFARSLTAGWWSWGDEVLKFQHESQWTGYENTKRRSFFS	Rhinocladiella mackenziei (species), Rhinocladiella (genus), Herpotrichiellaceae (family), Chaetothyriales (order), Chaetothyriomycetidae (subclass), Eurotiomycetes (class), leotiomyceta (no rank), Pezizomycotina (subphylum), saccharomyceta (no rank), Ascomycota (phylum), Dikarya (subkingdom), Fungi (kingdom), Opisthokonta (no rank), Eukaryota (superkingdom), cellular organisms (no rank)	Pezizomycotina	Eurotiomycetes
A0A1Y2CL10	MT-A70 protein	BCR33DRAFT_714786	Rhizoclosmatium globosum	163	MDPYALFKIPLQNHLSQDAVVGVWITHKAKYRAFVIEKLFAAWGLEFVAEWCWIKTTIHGDLMFDPSLKNRKSYEVLLIGRRKASGLQPSLTDSIPKQLFFASVPSVHHSQKPFLDSLLAPYINKNAAKLELFARIVRSGWTSWGNECLKFNEAPFLEERVSR	Rhizoclosmatium (genus), Chytriomycetaceae (family), Chytridiales (order), Chytridiomycetes (class), Chytridiomycota incertae sedis (no rank), Chytridiomycota (phylum), Fungi incertae sedis (no rank), Fungi (kingdom), Opisthokonta (no rank), Eukaryota (superkingdom), cellular organisms (no rank)	Early_diverging	Early_diverging
A0A0A1N474	MT-A70-domain-containing protein	BCV71DRAFT_214286	Rhizopus microsporus	371	MSFDIIDAEQCFSKDMNPYTLIPGEFNVFKPYFQERQGTPKKKQRKSPSITDVETEKRHEELRPLLTNCIDKLQAVWSKHEQNSTEPKEIKNEIDFPSIQSMVESVHNRFTSQHDERIELPEENDDDAAYRDLDIFSVFNKICINSAQRLKQIEITPSAKYLIPPRSSFIMGSMTDSSLQQLSDYVSSLGGADLIVIDPPWPNKSVHRSSKYETQDIYDLFTIPIKDMINENSVVAVWVTNKPKFRKFIIHKLFPAWELECKAEWVWLKVTTEGQCIFPLDSSHKKPYEQLIIGHRQKASDLPSRHVIVSVPSLRHSRKPPLQDVILPYLKNKERPVCVEMFARCLTPGWISWGNECLKFQHTEYFEKRAS	Rhizopus (genus), Rhizopodaceae (family), Mucorineae (suborder), Mucorales (order), Mucoromycetes (class), Mucoromycotina (subphylum), Mucoromycota (phylum), Fungi incertae sedis (no rank), Fungi (kingdom), Opisthokonta (no rank), Eukaryota (superkingdom), cellular organisms (no rank)	Early_diverging	Early_diverging
M7X9F7	Methyltransferase like 4	RHTO_03570	Rhodosporidium toruloides (strain NP11) (Yeast) (Rhodotorula gracilis)	491	MWPASMPGSILHTAEVPAFDPRTGQLSLASHDLISAPLSLADVFPPEYTLLFDPSPSRPYGTSTSAADADQPAGQSRRKRRRLARPDETASPLDWIRHREKEATRSSTDKESDEHHAAIEAELGTAVEAVRAGWMGKGEDAWMGESKGRYEWREKEDEDVKEELDLVGLGERFAPALDEPPEPLLLSESRSTVSAAALFHRIVRNDGSSCISLDIEVDASEATPTSKATVILPPSSGFLLSQLATWPASAPSIASLGGEKGGWDVLIVDPPWPNASATRSSSYDTFDPYDLWKLDLPTMLGDSPTLVAFWLTNRVKFRRLLKDKLFPAWRIQQSAEWYWIKIASETGEPVWPLDAKHRRCYEGVLLGYYVPLGTKVDLPTLPQNKVFLSTPIGHSRKPF…	Rhodosporidium toruloides (species), Rhodotorula (genus), Sporidiobolaceae (family), Sporidiobolales (order), Microbotryomycetes (class), Pucciniomycotina (subphylum), Basidiomycota (phylum), Dikarya (subkingdom), Fungi (kingdom), Opisthokonta (no rank), Eukaryota (superkingdom), cellular organisms (no rank)	Basidiomycota	Basidiomycota
A0A2T0AAN6	MT-A70-domain-containing protein	AAT19DRAFT_14097	Rhodosporidium toruloides (Yeast) (Rhodotorula gracilis)	486	MPDSILHTAKLPAFDPRTGQLSLASHDLISAPLSLANAFPPEYTLLFDQPPSRPYGTSTSAAEADQPAGQSRRKRRRLARPDETASPLDWIRHREKEETRTSTDKESDEHHTAIEAELGATVEAVRAGRMRKGENGWMGESNGRYEWREKDDEDVKEELDLVGLGERFAPALDEPPEPLLLSESRSTVSAAALFGRIVKNDGSSCITFDIEVEASEATPTSKATTILPPSSGFLLSQLATWPAAAPRIAAFGREKGGWDVLVVDPPWPNASATRSSSYDTFDPYDLWELDLPAMLGDSPTLVVFWLTNRVKFRRLLKDKLFPAWQIQQPTEWYWIKIASETGEPAWPLDAKHRRCYEGLLLGYYVPPGKKVDLPTLPQNKVFLSTPVGHSRKPFILELL…	Rhodotorula (genus), Sporidiobolaceae (family), Sporidiobolales (order), Microbotryomycetes (class), Pucciniomycotina (subphylum), Basidiomycota (phylum), Dikarya (subkingdom), Fungi (kingdom), Opisthokonta (no rank), Eukaryota (superkingdom), cellular organisms (no rank)	Basidiomycota	Basidiomycota
A0A5C5FP34	MT-A70-domain-containing protein	DMC30DRAFT_402699	Rhodotorula diobovata	494	MPDSVLYSAELPAFDRATGQLSLAAHHLISAPLSFLDLSPPGSTLLFDQPPAHPYQQPVLVDDQPRRKRRRTALPSADASPADFAALRDKRDRQTTTDRESDEHHAGIALDLRAALEAVQQGWAGRARDEGWVGARDDARVQWRLREAQDERPELDLVGLAAAQERQTVETPVRLEPPRAHLSAAQLFNRLVLNDSSSSSTTVDVGIETSRVEPAPPALAALLFPPRSGFLMSDLSTWSAPSSGIAALGHAKGGWDVVVIDPPWPNASASRSSSYETFDAYDLWNLDLPALLGDKPALVAVWLTNRVKFRRLVKDKLFASWRIKGTAEWWWVKVAADTGEPVWPLDATHRRCYEGLLVGHYIPPGTKNVALPTIPQGKVFLSTPVGHSRKPVILDLLRP…	Rhodotorula (genus), Sporidiobolaceae (family), Sporidiobolales (order), Microbotryomycetes (class), Pucciniomycotina (subphylum), Basidiomycota (phylum), Dikarya (subkingdom), Fungi (kingdom), Opisthokonta (no rank), Eukaryota (superkingdom), cellular organisms (no rank)	Basidiomycota	Basidiomycota
A0A4U0VWU8	MT-A70-domain-containing protein	B0A53_03578	Rhodotorula sp. CCFEE 5036	502	MQSSVLHTADVPTFDQKTGQLALTSHHLLSAPASIVAAYSAGGTLLFDSPPAQPYQQRTAVDGDANHEQRKRKRRRTTRALPPDEHSSPADWIRHREREQDRTTTDRESDAHHAGIAPELQNAIEAVQSGHAATEEEGDDDGDERWTGVKRGYEWRRSDDADARTELDLVGLASGAAAAALAPEGRLALSDDEASVDAASLIGRVVTNERKSEAKLHLTTAAADPLASLCIPPSSGFLLSDMATWSNPASGIADLGRTKGGWDVLLIDPPWPNVSATRSASYETFDPYDLWKLDVPALLGDKPAVVAVWLTNRVKFRRLVKDKLFPAWRVRNVAEWYWVKIASKTGEPVWPLSAQHRRCYEGLLVGHYVPSSAGESPPRPTIPRRKVFLSTPIGHSRKP…	unclassified Rhodotorula (no rank), Rhodotorula (genus), Sporidiobolaceae (family), Sporidiobolales (order), Microbotryomycetes (class), Pucciniomycotina (subphylum), Basidiomycota (phylum), Dikarya (subkingdom), Fungi (kingdom), Opisthokonta (no rank), Eukaryota (superkingdom), cellular organisms (no rank)	Basidiomycota	Basidiomycota
A0A1E1KHN3	MT-A70-domain-containing protein	RAG0_05655	Rhynchosporium agropyri	442	MDNGILYENEDSTMLLVDIPRSLEAAQFQSSSSSPNASNFFRRLISSEPPLRPYPSLEPKSVKAKAALKGPSPEELLLRRHLEFALEKARDEWKEKGEWCLPRITESVTLKVEEDEDIDVDVNGPRKRMKLEEQEKKPGAKNELKAEENIKIEIEIEIDKIPCYSFPLSSHAHNPVLDDISESGLFYSNPSSSTQSIQLTSSQSTYSIPRQSTFILGSIADTRHFFSPYTSSPSLSSPTPKFDIILLDPPWPNRSAHRSKAYGTSSRNFQIRDLLSSIPIRDLLSEDGLVAVWITNRESLREMVLGKEGLFEGWGVAICEEWCWLKVTSGGEPICALDGVWRKPWEGVLIGRRTGGSNDHGRGEREGEKEGVVKGRIVIGVPDLHSRKPNLRHLFEKAM…	Rhynchosporium (genus), Ploettnerulaceae (family), Helotiales (order), Leotiomycetes (class), sordariomyceta (no rank), leotiomyceta (no rank), Pezizomycotina (subphylum), saccharomyceta (no rank), Ascomycota (phylum), Dikarya (subkingdom), Fungi (kingdom), Opisthokonta (no rank), Eukaryota (superkingdom), cellular organisms (no rank)	Pezizomycotina	Leotiomycetes
A0A1E1LL73	MT-A70-domain-containing protein	RCO7_09946	Rhynchosporium commune	442	MDNGILYENEDSTILLVDIPRSLEAAQFQSSSSSPNASSFSRRLISSEPPLRPYPSLEPKSVRAKAALKGPSLEQLLLRRHLEFALEKGRDEWKEKGEWCLPRITESVTLKVEEDEDIDVDVDGPRKRMKLEEQEKKPGAKNELKAEENIKIEIEIEIDKIPCYSFPLSSHAHKPALDDISESGLFYSNPSSSTQSIQLTSSQSTYSIPRQSTFILGSIADTRHFFSPYTSSPSLSSPTPKFDIILLDPPWPNRSARRSKAYGTSSRNFQIRDLLSSIPIRDLLSEDGLVAVWITNRESFREMVLGKEGLFEGWGMAICEEWCWLKVTSGGEPICALDGVWRKPWEGVLIGRRTGGSNDHGRGEREGEKEGVVKRRIVIGVPDLHSRKPNLRHLFEKAM…	Rhynchosporium (genus), Ploettnerulaceae (family), Helotiales (order), Leotiomycetes (class), sordariomyceta (no rank), leotiomyceta (no rank), Pezizomycotina (subphylum), saccharomyceta (no rank), Ascomycota (phylum), Dikarya (subkingdom), Fungi (kingdom), Opisthokonta (no rank), Eukaryota (superkingdom), cellular organisms (no rank)	Pezizomycotina	Leotiomycetes
A0A1E1MRY8	MT-A70-domain-containing protein	RSE6_13073	Rhynchosporium secalis (Barley scald fungus)	442	MDNGILYENEDSTILLVDIPRSLEAAQFQSSSSSPNASSFSRRLISSEPPLRPYPSLEPKSVRAKAALKGPSLEELLLRRHLEFALEKGRDEWKEKGEWCLPRITESVTLKVEEDEDIDVDVDGPRKRMKLEEQEKKPGAKSELKAEENIKIEIEIEIDKIPCYSFPLSSHAHKPVLDDISESGLFYSNPSSSTQSIQLTSSQSTYSIPRQSTFILGSIADTRHFFSPYTSSPSLSSPTPKFDIILLDPPWPNRSARRSKAYGTSSRNFQIRDLLSSIPIRDLLSEDGLVAVWITNRESFREMVLGKEGLFEGWGMAICEEWCWLKVTSGGEPICALDGVWRKPWEGVLIGRRTGGSNDHGRGEREGEKEGVVKRRIVIGVPDLHSRKPNLRHLFEKAM…	Rhynchosporium (genus), Ploettnerulaceae (family), Helotiales (order), Leotiomycetes (class), sordariomyceta (no rank), leotiomyceta (no rank), Pezizomycotina (subphylum), saccharomyceta (no rank), Ascomycota (phylum), Dikarya (subkingdom), Fungi (kingdom), Opisthokonta (no rank), Eukaryota (superkingdom), cellular organisms (no rank)	Pezizomycotina	Leotiomycetes
A0A1W2TPV5	Putative MT-A70 family	SAMD00023353_4500220	Rosellinia necatrix (White root-rot fungus)	365	MASSVLFKSSDGAVVGIDIPRSLEEAQVLPGQTITRHIISTHPREAPWQTPEPKKNTTRDVSASAAIAELMTLESVKSALGMARTSHNGPWCLPRVSREKTDVPPSTVQARPGTDGNDNAARPHKRKHKPSSSLLPLTEDKETVFAGAFVPEQSHYLLGTIQSQHEAFLQDAPQFDLVVLDPPWPSRSVKRKSDSYTTVHSTEEARELLSQIPLASHLKRDGLVAIWVTNKASITDLLLAPGGILGQWGLEPVGEWIWLKITSTGEPVLDIESAWRKPWERLLIARKVGSRIMPPMSTKVILGVPDMHSRKPNLRGLFDETLPKGYAGLEIFARNLTAGWWSWGNEVLLFQQKHHWVPLEDEQDS	Rosellinia (genus), Xylariaceae (family), Xylariales (order), Xylariomycetidae (subclass), Sordariomycetes (class), sordariomyceta (no rank), leotiomyceta (no rank), Pezizomycotina (subphylum), saccharomyceta (no rank), Ascomycota (phylum), Dikarya (subkingdom), Fungi (kingdom), Opisthokonta (no rank), Eukaryota (superkingdom), cellular organisms (no rank)	Pezizomycotina	Sordariomycetes
A0A2S7NXD1	Mt-a70 family protein	CJF30_00008600	Rutstroemia sp. NJR-2017a BBW	410	MSPPHPSHILYQNPSQTLTLIDIPHSIEQAQFASSPCSNPTDNLQPRTRKLISCVPLAIPYPSLEPKSQKAIKNLPEKDIDDLLLERYVELSLAELKEAYGGQKWCLPRVIGEEEKAVGGMGIRKRKRVVGDERGREDQNLGDTAGIDVGECIQVHTSPPPPPAELDISDPTIFSNPDSTPLSISISKHDSPTGTATLPPHSTLLHGPLPQTLTLLPSPPPHFPLILLDPPWPNRSARRHASYQTTPDMQTLLSSLPLQDLLSPNGYIAVWLTNKPAFRSLVLDPGGIFDQWGVRIVEEWIWIKVTENGEPVTEVEGRWRRPGEEVGEEVKRRVIAGVPDVHSRKPNLRYLFEQLLGEGMEGYIGMEIFARNLTAGWWGVGDEVLKFQMDGCWVDGDAD…	unclassified Rutstroemia (no rank), Rutstroemia (genus), Rutstroemiaceae (family), Helotiales (order), Leotiomycetes (class), sordariomyceta (no rank), leotiomyceta (no rank), Pezizomycotina (subphylum), saccharomyceta (no rank), Ascomycota (phylum), Dikarya (subkingdom), Fungi (kingdom), Opisthokonta (no rank), Eukaryota (superkingdom), cellular organisms (no rank)	Pezizomycotina	Leotiomycetes
A0A6A5YAY5	MT-A70-domain-containing protein	K490DRAFT_38564	Saccharata proteae CBS 121410	447	MQHILYQNAEQSVTLIDVPASIAAAQGTKDRPSQATLLSVPPAQKPFVIPNEPRTAKAKAQQAVGAFDAKLTEQHESYIQTALAEISGFYEGKWCLPRLTYHPKDTAKKRSMDDDLTDNEESLENNGTDKVDVEDPKATDPLAALFDKLCSKESSHFELRARDPDTGLLLQTQPRPKPLTEETFNVKWDQWYSINHNTSNGPALLDIRRSEDPSGEIHTFILPPQSSFSLSAAYSRRDFRGGIDQANHVFGTPKTFPLIVLDPPWPNRSAKRAHQYTTWTVKFARRILTAMDLDQLIEPNGVIAIWITNKAQIRDVVLGPDGLFEKWNVSFFEEWLYIKTTATGEPISPLDSAYRKPYESLLLARAPPHKAMTAMPVENVATRVIVGVPDLHSRKPCLK…	Saccharata proteae (species), Saccharata (genus), Saccharataceae (family), Botryosphaeriales (order), Dothideomycetes incertae sedis (no rank), Dothideomycetes (class), dothideomyceta (no rank), leotiomyceta (no rank), Pezizomycotina (subphylum), saccharomyceta (no rank), Ascomycota (phylum), Dikarya (subkingdom), Fungi (kingdom), Opisthokonta (no rank), Eukaryota (superkingdom), cellular organis…	Pezizomycotina	Dothideomycetes
A0A4U0UE14	MT-A70-domain-containing protein	B0A50_00490	Salinomyces thailandica	444	MTSPVLWQNADQTVALIDIPRSIEAAQGTLQQPCHDNLLSIRPLESPFPANEPKSEKARAKVAGNTTDQQLHEQYADILEHALAEVRYARCGEWCLPRPFVQESMGKPRKRKVNDLAKVNDAGVQSTAPGELTMTALRSLVDPDLQGFLGYRQPSNGNEDVPTERNGVQSVRTQQSHNPSHHAIARLEVNLPAQDCSYHFRLPPLSSYFLADCSESASFRAAVRSQAQDTGSKQSFNLIVIDPPWPNRSVKRTHKTPGSSYATISTVADVKRLVLGMDLDMLMAEKCLVAIWITNSPAVRDLVLGDNGIFECWGIELTEEWLWLKTTSHGQPVSNIGSLWRKPYEVLLLGRKRKTCASADSAKRESRRRVLIGVPDLHSRKPCLKELISPLMENASQYR…	Salinomyces (genus), Teratosphaeriaceae (family), Mycosphaerellales (order), Dothideomycetidae (subclass), Dothideomycetes (class), dothideomyceta (no rank), leotiomyceta (no rank), Pezizomycotina (subphylum), saccharomyceta (no rank), Ascomycota (phylum), Dikarya (subkingdom), Fungi (kingdom), Opisthokonta (no rank), Eukaryota (superkingdom), cellular organisms (no rank)	Pezizomycotina	Dothideomycetes
W9CDE0	MT-A70 family	SBOR_5789	Sclerotinia borealis (strain F-4128)	528	MTNPTPPPIQQPPHLPPHLPPNHPPHILYQNAQQTITLIDIPRSIEDAQYLSSKHNPIPHPNITRRLISCAPIDSPYPSLEPKSKKALRNAPAKSIEDLMLERYVQLALEEMRGDPMWKGVVCLDRVAGKGKEKEGNGNGNGNDSSNKTKPQKKRKREPPTKEPINFHHNAFKVEKRIFVDGIIRTMPPKSTMICGKIPESDFNVNFSMNLNQYENFPKFSVIIVDPPWPNRSAARKDAYVTAEGSGGIAGLLRSLPIHSTSQNSYVGIWITNKPAYRALLLDDGGLFSQWGIELVEEWIWLKVTSKGEPIFDIQGTWRKPWEILLVGRKTGFQRGVERGECGLMGIVGGKEGRDEIEMAKRECGGGDGGVEELYPNEQEQEECEINRKIHTPTSPQIL…	Sclerotinia borealis (species), Sclerotinia (genus), Sclerotiniaceae (family), Helotiales (order), Leotiomycetes (class), sordariomyceta (no rank), leotiomyceta (no rank), Pezizomycotina (subphylum), saccharomyceta (no rank), Ascomycota (phylum), Dikarya (subkingdom), Fungi (kingdom), Opisthokonta (no rank), Eukaryota (superkingdom), cellular organisms (no rank)	Pezizomycotina	Leotiomycetes
A7F8E8	MT-A70-domain-containing protein	SS1G_13879	Sclerotinia sclerotiorum (strain ATCC 18683 / 1980 / Ss-1) (White mold) (Whetzelinia sclerotiorum)	438	MLLSCKPLVLPYPSLEPKSAKALKNAPEKSIKELMLERYVQLALDEMKEDFRWNGSLCLDRVYEKDEKKRKRGAPEEGVGRHDVIKVENVCMRSKRVEIDDVAGTMPPKSTMLYGSISEVNDQGDLKLCEGLPSFHVIIVDPPWPNRSALRKNAYTTASGSLGIENLLKSLPCHHIENGGYVGIWVTNKPAFHAMLLDKCGLFDHWGLELVEEWIWLKITSSGEPIYDIKGTWRKPWEILLVGQKTSVDKKLEKMEFDPKKSVGKERLDVKGEREETNFTNQSPFKHLNTINQVTSTTAPSSSSFSPSPAQPKISTIPIRRRILIGVPDLHSRKPNLRFLFAQLLGTQDYKGLEIFGRNMTAGWWVWGNEVLRFQGDRAWVEGEEERRNGDDVHREPAE…	Sclerotinia sclerotiorum (species), Sclerotinia (genus), Sclerotiniaceae (family), Helotiales (order), Leotiomycetes (class), sordariomyceta (no rank), leotiomyceta (no rank), Pezizomycotina (subphylum), saccharomyceta (no rank), Ascomycota (phylum), Dikarya (subkingdom), Fungi (kingdom), Opisthokonta (no rank), Eukaryota (superkingdom), cellular organisms (no rank)	Pezizomycotina	Leotiomycetes
A0A3E2GRV3	MT-A70-domain-containing protein	B7463_g12612	Scytalidium lignicola (Hyphomycete)	410	MESCIIYQDESKTISVIDVPRSIELAQGQPTTDGGVQRVILSSDPLEKPYPSVEPKSAKALSRLEPPPLSDLVLRRYIQLALEKLRETHQGPCHLPRFTAGGWSGGKRKREHQHEHELEQKHEYEYENEDSKETQVESSPRGDSNDIGVKINSIQYASRVCSPLYKNEGQSPTYITCETRHRPALIPPKATFLHGNIEDTLALFSQNAPQFNLILMDPPWPNRSARRKGSYGTSYDSEAINALLSSIPVKDHIEKDGIVAVWVTNKPAFREMLLAEGGLFDQWGIALVEEWVWLKVTSSGEPICELHSTWRKPYELLLVGRRVHADAYVDAAPLESVTRRLLIAIPDLHSRKPNLKLLFEPLLKPDFAALEIFARNLTTGWWAWGNEVLKFQTDEHLVQ…	Scytalidium (genus), Leotiomycetes incertae sedis (no rank), Leotiomycetes (class), sordariomyceta (no rank), leotiomyceta (no rank), Pezizomycotina (subphylum), saccharomyceta (no rank), Ascomycota (phylum), Dikarya (subkingdom), Fungi (kingdom), Opisthokonta (no rank), Eukaryota (superkingdom), cellular organisms (no rank)	Pezizomycotina	Leotiomycetes
A0A3N2Q1N2	MT-A70 family	SODALDRAFT_101942	Sodiomyces alkalinus F11	375	MSPDLKSDARKDTKLSLPLERIESGQAGPMQPPCAPSSSPLFSPQATRDESCILFHDESKSVILLDIPRSLEEAQVLSDQTPPRRLLSAEPISTPFLVPEPRDAEIRQHAQSPSTLLADLMTRSTVRRALETLNSSYTGPFCLPRRTTERKQPESHGESASHWFPEGAKYVHGTIEEKREEFLSKAPVFDLIILDPPWPNRSAKRKRGGYPTTRGVDDTRRLLSQIPVGSHLAPDGLVAVWVTNKPSLMELLTAPTNGILAEWGLEVAVEWTWLKVTAAGEPLYDLESTWRKPWERLIVARRVGSSVKVPQRVVVAVPDMHSRKPNLRRLFDDVLGPGFRGLEVFARNLTAGWWSWGDSVLESQKRDCWVLPEES	Sodiomyces alkalinus (species), Sodiomyces (genus), Plectosphaerellaceae (family), Glomerellales (order), Hypocreomycetidae (subclass), Sordariomycetes (class), sordariomyceta (no rank), leotiomyceta (no rank), Pezizomycotina (subphylum), saccharomyceta (no rank), Ascomycota (phylum), Dikarya (subkingdom), Fungi (kingdom), Opisthokonta (no rank), Eukaryota (superkingdom), cellular organisms (no r…	Pezizomycotina	Sordariomycetes
A0A8S8ZRR0	MT-A70-domain-containing protein	SMACR_00894	Sordaria macrospora	396	MVHSSVLYHNENQTVLLLDLPRSIEEAQLLPSELDDGALTPAKRRFLISAEPPSSPFSTPEPKSKLLSSAASAAPTASAQIAELMTRSAAESALEYIQRSYAGEWCLPRHGPPKRDCSTTINHNGKRGFDGEIASEEIGEVEDEVKGRDDVSGETPPNHSHYIIPTASHYLLGTVRSQRSQFLATAPPKFDLILMDPPWPNRSAKRKRGSYQPVRDTDSIKDLLSQIPVASHLSEDGLVAVWVTNSARAAELLTCPKGIFDEWQVELVGEWIWLKVTTGGEPIVSLDSAWRKPWERLLLARKRGTAGPDVKKRSPIETKVIVTVPDIHSRKPNLRGLFVDLLPPNYQALELFARNLTAGWWSWGDQCLLFQHRSRWIDVVSDEEREEGLSVPPKER	Sordaria (genus), Sordariaceae (family), Sordariales (order), Sordariomycetidae (subclass), Sordariomycetes (class), sordariomyceta (no rank), leotiomyceta (no rank), Pezizomycotina (subphylum), saccharomyceta (no rank), Ascomycota (phylum), Dikarya (subkingdom), Fungi (kingdom), Opisthokonta (no rank), Eukaryota (superkingdom), cellular organisms (no rank)	Pezizomycotina	Sordariomycetes
N1QEC7	MT-A70-domain-containing protein	SEPMUDRAFT_166039	Sphaerulina musiva (strain SO2202) (Poplar stem canker fungus) (Septoria musiva)	467	MYGAGCVVEVGVQGDRVGDIEIRVLVFECGIALHNMLSWESGGSLPTCRSAESVLWQSEDKTTVLIDIPGSVAVAQGTADEPCAHVLQSSVPLQKPFSIPAPKLVKAEGNLSNKSEDENYRVLLKAALGTVESRCNGQWCLPRPFIFEGDQDREEQGEPSSRKRKSTDIDQSLSRDPLPPTLLEVAVKGTRIPLEYNVEPRSNRLEQDYEFDYEPGSNLWTYTTVPAILTITSHVLDTATSLQYRFRLPANSVAYLSDCSQPRSFHELVNERQQKFDFILLDPPWPSRSVKRTHQTPGTSYSTTKLIDLDTMLCGLNLRSLLTGPGYVAIWITNKPAVRALVLGSGGLFEKWGISLAEEWIWLKTTAAGEPSSPLGDTWNGKKPYEILLVGKSGQSGVT…	Sphaerulina musiva (species), Sphaerulina (genus), Mycosphaerellaceae (family), Mycosphaerellales (order), Dothideomycetidae (subclass), Dothideomycetes (class), dothideomyceta (no rank), leotiomyceta (no rank), Pezizomycotina (subphylum), saccharomyceta (no rank), Ascomycota (phylum), Dikarya (subkingdom), Fungi (kingdom), Opisthokonta (no rank), Eukaryota (superkingdom), cellular organisms (no …	Pezizomycotina	Dothideomycetes
A0A0L0HFZ9	MT-A70-domain-containing protein	SPPG_04738	Spizellomyces punctatus (strain DAOM BR117)	417	MSQIVYQSDFGWVLRPHLYTLGDAWHWPASAFDVLAPYTARTKQHVSKALPVEQGDAGVDAPNVRKRKRSKQVKSDHVNKQNGINELHSSICHWLSEAHASLVLHSGTFPLPTTAAVADTSSGASIDDLDFIKFRELADIADSSKHALESEETDQACGIVPVDDVSRELDISSLYHQFISNDSDECKTLPVLGHSFIVPPHSVFLMSDLSQAQLLRSLNPFDFILMDPPWPNKSVRRAGKYQEIDIYDLFRLPLKHLIKPGGCLAVWVTNKPKYQRFVRDKLFSACGLAYVAEWYWLKVTLKGEWVVDLDSLHRKPYEVLIIGRAQHASNSHPDPVASLPTRRAICSVPSKHHSRKPLLDDAIAPFLPRDAQKLEIFARNLLPGWTSWGNEVLRFNDVQ…	Spizellomyces punctatus (species), Spizellomyces (genus), Spizellomycetaceae (family), Spizellomycetales (order), Chytridiomycetes (class), Chytridiomycota incertae sedis (no rank), Chytridiomycota (phylum), Fungi incertae sedis (no rank), Fungi (kingdom), Opisthokonta (no rank), Eukaryota (superkingdom), cellular organisms (no rank)	Early_diverging	Early_diverging
A0A507F6E6	Methyltransferase-like protein 4	SpCBS45565_g01317	Spizellomyces sp. 'palustris'	432	MSQIVYQSDFGWVLRPHLYILGEAWHWPASAFNVLDPYTARTKQHVSEALPVEQGDAGGDATNVRKRKRSKKVNSEHVNKQNGLNELHSSICHWLSEAHANLVLHSGTFPLPTTAGVADASSGASVNDLDFIKFRELADIAYSSKHALELEEADQPCGVVPVDDVSRELDISSLYHQFISNDSDECKTLVVFGHSFIVPPHAVFLMSDLSQTHLLRSRNVKAHPSAVCRTTLVNPFDFILMDPPWPNKSVRRAGKYQEIDIYDLFRLPLKHLIKPGGYLAVWVTNKPKFQRFVRDKLFSACGLTFIAEWYWLKVTLKGEWVVDLDSLHRKPYEVLIIGRAQYASNSHPDPVASLPIRRAICSVPSKHHSRKPLLDDVIAPYLPRDAQKLEIFARNLLPG…	unclassified Spizellomyces (no rank), Spizellomyces (genus), Spizellomycetaceae (family), Spizellomycetales (order), Chytridiomycetes (class), Chytridiomycota incertae sedis (no rank), Chytridiomycota (phylum), Fungi incertae sedis (no rank), Fungi (kingdom), Opisthokonta (no rank), Eukaryota (superkingdom), cellular organisms (no rank)	Early_diverging	Early_diverging
A0A6A6VCT4	MT-A70-domain-containing protein	M011DRAFT_467901	Sporormia fimetaria CBS 119925	468	MPPSLQVPGRTAILYQTETKDITLIDIPASIAIAQGRPDAVIRSTSPLEEPFVIRNEPKSAKAKERHAQSACPLHDEYKVIVSAALSHIQDHTKSLPWCLPRRIKDEKTSSKALEDSMEADDPGKELDKLLREWSTTKNPEEASDFDAMMATLSTTGDLSATSAIDVPHPWTISYRPLHKLNEPVDYTNHVAHHSPEPWEFSFHNPTDSTLVLTISPNPNQATTHSPFSFFIPPRSTFFLGDVRQPATFRNSFRALTENHLLPRHFDFILLDPPWPSGSAKRKGNYEQVGGMPYMRRTLESMNLDTYIEHNALVGIWITNKQSARDLVLEPGGLFEQWNVGLIEEWIWVKTTAKGEPMFSIDSQYRKPYEILLLGRAAPNAWTKMEHAVEVKRRIVAAV…	Sporormia fimetaria (species), Sporormia (genus), Sporormiaceae (family), Pleosporales (order), Pleosporomycetidae (subclass), Dothideomycetes (class), dothideomyceta (no rank), leotiomyceta (no rank), Pezizomycotina (subphylum), saccharomyceta (no rank), Ascomycota (phylum), Dikarya (subkingdom), Fungi (kingdom), Opisthokonta (no rank), Eukaryota (superkingdom), cellular organisms (no rank)	Pezizomycotina	Dothideomycetes
A0A0C2EU94	MT-a70 family protein	SPBR_00741	Sporothrix brasiliensis 5110	361	MSRPPSSILFETADRSVVVVDLPRSIEEVQEVSGIRDGDVAFTANSGWQQRCRRLISTPAPTEPFDTPRGSDAIDYATGRSLAAQLAELTTRASVESALHTGESKPDDPLIPPGAHYLDGTIADRRDEFLAAAPEFDVIVMDPPWPNRSARRRRQGRKRKRRALVKGEDAEVQGTDSGYDTASDMAVLRDILGQIPVGAKLARSGIVAVWVTNKPACEALLTDAKHGLFRTWGVELVATWTWVKVTSSGEPVVAVDAQWRKPWERLLLARRPAGNGGVSSTALPAHRVIVGVPDMHSRKPHLKPLLAPFLPSSASEIRGLEIFARNLTSGWWAWGNEVLLFQHPSWWTTAIEPEEAVVDTK	Sporothrix brasiliensis (species), Sporothrix (genus), Ophiostomataceae (family), Ophiostomatales (order), Sordariomycetidae (subclass), Sordariomycetes (class), sordariomyceta (no rank), leotiomyceta (no rank), Pezizomycotina (subphylum), saccharomyceta (no rank), Ascomycota (phylum), Dikarya (subkingdom), Fungi (kingdom), Opisthokonta (no rank), Eukaryota (superkingdom), cellular organisms (no …	Pezizomycotina	Sordariomycetes
A0A167NB14	MT-a70 family protein	SPI_08437	Sporothrix insectorum RCEF 264	431	MLQTTSSPSPSPSSILFENESRTVVVIDVPRSIEEAQEPLRRDSDADVVPRRLTAPRRHLLSAAPPPTEAYPPPPVPRSEDATLQLSSTDPAAQLAELTTQAAVGAALHELHDSGFPAPAVRHEASRPEKEADANDVYYIPTGARYLAGTIDACRDEFLAEAPCFDLIVMDPPWPNRSAQRRRRRRGRKLRELSEQRGQTVNGTDSGYSTAGDMASMRDLLSQIPVGAKLADGGLVAVWVTNKPACVALVTDPRDGLFRAWGVDWVATWTWLKVTAGTPGPCTGTDTSPETTTAEVVTGGVPVVPLDAAWRKPWERVLLGRRRPASTSVTTVPRLPLPSHRVIVGVPDGHSRKPHLRPLLVPFLSSHPNGEEAVGRPLVGLEVFARSLTAGWWAWGDEV…	Sporothrix insectorum (species), Sporothrix (genus), Ophiostomataceae (family), Ophiostomatales (order), Sordariomycetidae (subclass), Sordariomycetes (class), sordariomyceta (no rank), leotiomyceta (no rank), Pezizomycotina (subphylum), saccharomyceta (no rank), Ascomycota (phylum), Dikarya (subkingdom), Fungi (kingdom), Opisthokonta (no rank), Eukaryota (superkingdom), cellular organisms (no ra…	Pezizomycotina	Sordariomycetes
U7PTC2	MT-A70 family	HMPREF1624_05891	Sporothrix schenckii (strain ATCC 58251 / de Perez 2211183) (Rose-picker's disease fungus)	387	MSRPFSSILFETADRSVVVVDLPRSIEEVQDVIGIGDGDVAGTANSGRQQRCQRLISTPAPTEPFDTPRGSDTIDYAAGRSLAGQLAELTTRASVESALRELKTAAFDGPWCLPRCLSDHAVQTDASEGQPDDPLIPPGARYLDGTIADRRDEFLAAAPEFDVIVMDPPWPNRSARRRRQGRKRKRSALDKGEDAEVHGTDSGYDTASDMAVLRDILGQIPVGAKLARSGIVAVWVTNKPACEALLTDAKHGLFRTWGVELVATWTWVKVTSSGEPIVAMDAQWRKPWERLLLARRPAGNGGISSTALPAHRVIVGVPDVHSRKPHLKPLLAPFLPSFPASEIRGLEIFARNLTSGWWAWGNEVLLFQHPSWWTTAIEPEEAVVDTK	Sporothrix schenckii (species), Sporothrix (genus), Ophiostomataceae (family), Ophiostomatales (order), Sordariomycetidae (subclass), Sordariomycetes (class), sordariomyceta (no rank), leotiomyceta (no rank), Pezizomycotina (subphylum), saccharomyceta (no rank), Ascomycota (phylum), Dikarya (subkingdom), Fungi (kingdom), Opisthokonta (no rank), Eukaryota (superkingdom), cellular organisms (no ran…	Pezizomycotina	Sordariomycetes
A0A084B9Q2	MT-A70 family	S7711_00439	Stachybotrys chartarum (strain CBS 109288 / IBT 7711) (Toxic black mold) (Stilbospora chartarum)	331	MGTLRGANHASSTIYENDDKTIVVLDIPRSLEESQCRHAGQDALRRRLYSAEPVAVPFTTPEPRDGGGAHLAQSQAAQLADLMTTATVQAALDHLSAQYTGPYCHPRLVPEDGVAAPDGYYEPQGSTHLHGPIQDTRQTFLDIAPYFQLIVLDPPWPNRSARRSKKYRTASKTSDIKELLSLVPIPAKLAPDGLVAIWVTNAASVYDLVTSSTGLLASWGMELVTEWTWVKVTSLGEPLYDVNSRWRKPWEKLLIAKRAGARLPKVPASKVIIAVPDLHSRKPNLRELFKDELGDGYTGLEVFARNVTAGWWCWGDETLMFQEKRHWTVTD	Stachybotrys chartarum (species), Stachybotrys (genus), Stachybotryaceae (family), Hypocreales (order), Hypocreomycetidae (subclass), Sordariomycetes (class), sordariomyceta (no rank), leotiomyceta (no rank), Pezizomycotina (subphylum), saccharomyceta (no rank), Ascomycota (phylum), Dikarya (subkingdom), Fungi (kingdom), Opisthokonta (no rank), Eukaryota (superkingdom), cellular organisms (no ran…	Pezizomycotina	Sordariomycetes
A0A084QMI2	MT-A70 family	S40285_01505	Stachybotrys chlorohalonata (strain IBT 40285)	331	MGTLPGANVSSSTIYESNDKTIVVLDIPWSLEESQRLDAGQDVLRRRLYSAEPVAVPFTTPEPRDGGGAHLAQSQAAQLADLMTTATVQAALDHLSAQYAGPYCHPRLVPEDSLAVPDGYYEPQGSTHLHGSIQDMRQTFLDTAPDFQLIVLDPPWPNRSVRRSKKYRTASKTSDIKELLSLIPVPAKLAPDGLVAIWVTNAASVRDLVTSSTGLLASWGMELVTEWTWVKVTSLGEPLYDVNSRWRKPWEKLLIAKRAGARLPKVPTSKVIIAVPDLHSRKPNLRELFKDVLGDGYTGLEVFARNVTAGWWCWGDETLMFQEKRHWAVID	Stachybotrys chlorohalonata (species), Stachybotrys (genus), Stachybotryaceae (family), Hypocreales (order), Hypocreomycetidae (subclass), Sordariomycetes (class), sordariomyceta (no rank), leotiomyceta (no rank), Pezizomycotina (subphylum), saccharomyceta (no rank), Ascomycota (phylum), Dikarya (subkingdom), Fungi (kingdom), Opisthokonta (no rank), Eukaryota (superkingdom), cellular organisms (n…	Pezizomycotina	Sordariomycetes
[truncated: 60 more rows]

## Sheet: IME4
Supplementary Table S1. Metadata for UniProt protein sequences related to MTA1, IME4, KAR4, WTAP, VIRN, YTH1 and ALKBHs.
Number of Taxa: 308 + 5 outgroups
Alignment length after trimming: 159
Entry	Protein names	Gene Names	Organism	Length	Sequence	Taxonomic lineage	Taxa (Phylum)	Taxa (Subphylum)
[truncated: 308 more rows]

## Sheet: KAR4
Supplementary Table S1. Metadata for UniProt protein sequences related to MTA1, IME4, KAR4, WTAP, VIRN, YTH1 and ALKBHs.
Number of Taxa: 298 + 5 outgroups
Alignment length after trimming: 258
Entry	Protein names	Gene Names	Organism	Length	Sequence	Taxonomic lineage	Taxa (Phylum)	Taxa (Subphylum)
[truncated: 298 more rows]

## Sheet: WTAP
Supplementary Table S1. Metadata for UniProt protein sequences related to MTA1, IME4, KAR4, WTAP, VIRN, YTH1 and ALKBHs.
[truncated: 160 more rows]

## Sheet: VIRN
Supplementary Table S1. Metadata for UniProt protein sequences related to MTA1, IME4, KAR4, WTAP, VIRN, YTH1 and ALKBHs.
[truncated: 40 more rows]

[truncated: 2 more sheets: YTH1, ALKBH]
